# Supplementary material for: Global transcriptome analysis of the aphelid Paraphelidium tribonemae supports the phagotrophic origin of fungi
Source: Commun Biol. 2018 Dec 19;1:231. doi: 10.1038/s42003-018-0235-z (PMC6299283; doi:10.1038/s42003-018-0235-z)
Supplement: Supplementary file 3 — Supplementary Data 1 [file 42003_2018_235_MOESM3_ESM.xlsx]

## Sheet: Table S1
Supplementary Table 1. eggNOG annotation of the Paraphelidium tribonemae predicted proteome.
Paraphelidium tribonemae v1 peptides	seed_eggNOG_ortholog	seed_ortholog_evalue	seed_ortholog_score	predicted_gene_name	GO_terms	KEGG_maps	Annotation_tax_scope	Matching_OGs	best_OG|evalue|score	COG_functional_categories	eggNOG_HMM_model_annotation
Partr_v15_DN10022_c0_g2_i1_m38271	367775.XP_003197414.1	4.3e-43	140.6	NMT1	GO:0001302,GO:0003674,GO:0003824,GO:0004379,GO:0005488,GO:0005575,GO:0005622,GO:0005623,GO:0005737,GO:0005829,GO:0006464,GO:0006497,GO:0006498,GO:0006499,GO:0007568,GO:0007569,GO:0008144,GO:0008150,GO:0008152,GO:0009058,GO:0009059,GO:0009405,GO:0009987,GO:0016410,GO:0016740,GO:0016746,GO:0016747,GO:0018008,GO:0018193,GO:0018201,GO:0018377,GO:0019107,GO:0019538,GO:0031365,GO:0032502,GO:0034645,GO:…		fuNOG[21]	091AJ@basNOG,0PIAT@fuNOG,12PTH@opiNOG,1CJUF@treNOG,COG5092@NOG,KOG2779@euNOG	KOG2779|1.19601623039e-56|196.419967651	I	Adds a myristoyl group to the N-terminal glycine residue of certain cellular proteins (By similarity)
Partr_v15_DN10105_c0_g1_i1_m74331	4787.PITG_12155T0	4.9e-53	171.3	CYP3	GO:0000375,GO:0000377,GO:0000398,GO:0000413,GO:0003674,GO:0003755,GO:0003824,GO:0005488,GO:0005575,GO:0005622,GO:0005623,GO:0005634,GO:0005654,GO:0005681,GO:0005737,GO:0005773,GO:0005829,GO:0005886,GO:0006139,GO:0006396,GO:0006397,GO:0006457,GO:0006461,GO:0006464,GO:0006725,GO:0006807,GO:0008144,GO:0008150,GO:0008152,GO:0008380,GO:0009987,GO:0010467,GO:0016018,GO:0016020,GO:0016043,GO:0016070,GO:…	map03040	euNOG[57]	150DU@perNOG,COG0652@NOG,KOG0879@euNOG	KOG0879|1.07159025066e-59|206.393447876	O	PPIases accelerate the folding of proteins
Partr_v15_DN10117_c0_g2_i1_m74329	7897.ENSLACP00000011096	1.2e-26	86.9	NDUFA12	GO:0003674,GO:0003824,GO:0003954,GO:0005575,GO:0005622,GO:0005623,GO:0005737,GO:0005739,GO:0005740,GO:0005743,GO:0005746,GO:0005747,GO:0006091,GO:0006119,GO:0006120,GO:0006793,GO:0006796,GO:0006950,GO:0006979,GO:0007585,GO:0008137,GO:0008150,GO:0008152,GO:0009987,GO:0015980,GO:0016020,GO:0016310,GO:0016491,GO:0016651,GO:0016655,GO:0019866,GO:0022900,GO:0022904,GO:0030964,GO:0031090,GO:0031966,GO:…	map00190,map01100,map05010,map05012,map05016	meNOG[21]	0A1NK@biNOG,0DPAR@chorNOG,0VCIC@meNOG,11XVR@NOG,13UGJ@opiNOG,1CY8Q@veNOG,KOG3382@euNOG	KOG3382|5.21245031106e-28|102.087020874	C	NADH dehydrogenase (Ubiquinone) 1 alpha subcomplex
Partr_v15_DN1028_c0_g1_i1_m15110	7739.JGI83835	1.7e-157	512.1	RANBP2	GO:0000003,GO:0000226,GO:0000236,GO:0000278,GO:0003006,GO:0003674,GO:0005488,GO:0005515,GO:0005575,GO:0005622,GO:0005623,GO:0005634,GO:0005635,GO:0005643,GO:0005737,GO:0005811,GO:0005829,GO:0005856,GO:0005875,GO:0005975,GO:0006464,GO:0006605,GO:0006606,GO:0006607,GO:0006810,GO:0006886,GO:0006913,GO:0006928,GO:0006996,GO:0006997,GO:0007010,GO:0007017,GO:0007049,GO:0007051,GO:0007052,GO:0007154,GO:…	map03013	meNOG[21]	0A0Q9@biNOG,0DNBH@chorNOG,0VBKF@meNOG,12N77@opiNOG,COG5171@NOG,KOG0864@euNOG	0A0Q9|1.1224473229e-49|172.432739258	U	RAN binding protein 2
Partr_v15_DN10452_c0_g1_i1_m23486	88036.EFJ26622	4.7e-21	68.8		GO:0000813,GO:0005575,GO:0005622,GO:0005623,GO:0005737,GO:0005768,GO:0005794,GO:0005802,GO:0010008,GO:0016020,GO:0031090,GO:0032991,GO:0043226,GO:0043227,GO:0043229,GO:0043231,GO:0043234,GO:0044422,GO:0044424,GO:0044425,GO:0044440,GO:0044444,GO:0044446,GO:0044464	map04144	virNOG[6]	11IQ4@NOG,1BMMW@strNOG,1DZG3@virNOG,KOG3284@euNOG	KOG3284|2.96517198213e-23|86.032119751	U	Vacuolar protein sorting-associated protein
Partr_v15_DN10473_c0_g1_i1_m23472	hypothetical protein
Partr_v15_DN10517_c0_g1_i1_m74004	10228.TriadP25751	6.7e-109	356.6	BCKDHB	GO:0000003,GO:0003674,GO:0003824,GO:0003826,GO:0003863,GO:0005575,GO:0005622,GO:0005623,GO:0005737,GO:0005739,GO:0005740,GO:0005743,GO:0005759,GO:0005947,GO:0006082,GO:0006520,GO:0006637,GO:0006732,GO:0006793,GO:0006807,GO:0007275,GO:0007584,GO:0008150,GO:0008152,GO:0009056,GO:0009058,GO:0009063,GO:0009081,GO:0009083,GO:0009108,GO:0009605,GO:0009719,GO:0009725,GO:0009790,GO:0009792,GO:0009987,GO:…	map00280,map01100,map01110	meNOG[21]	0V5NE@meNOG,12Q1F@opiNOG,COG0022@NOG,KOG0525@euNOG	KOG0525|2.19503085225e-134|453.252410889	C	branched chain keto acid dehydrogenase E1, beta polypeptide
Partr_v15_DN10609_c0_g1_i1_m60459	29850.GGTG_00293T0	7,00E-29	94.4	AIP1	GO:0003674,GO:0003779,GO:0005488,GO:0005515,GO:0005575,GO:0005622,GO:0005623,GO:0005634,GO:0005737,GO:0005829,GO:0005856,GO:0005937,GO:0005938,GO:0006950,GO:0006970,GO:0006996,GO:0007010,GO:0007015,GO:0008092,GO:0008150,GO:0008154,GO:0009628,GO:0009987,GO:0015629,GO:0016043,GO:0022411,GO:0030029,GO:0030036,GO:0030042,GO:0030427,GO:0030479,GO:0030863,GO:0030864,GO:0032153,GO:0032984,GO:0032991,GO:…		fuNOG[21]	03M9H@ascNOG,0PI4U@fuNOG,0UA3J@magNOG,0XQN1@NOG,12NR6@opiNOG,19IJF@sordNOG,KOG0318@euNOG	12NR6|2.31185507945e-24|89.2965927124	Z	WD repeat domain 1
Partr_v15_DN10759_c0_g2_i1_m36367	hypothetical protein
Partr_v15_DN10837_c0_g1_i1_m39553	7757.ENSPMAP00000001452	1.2e-34	113.3	RPLP1	GO:0000184,GO:0000956,GO:0003674,GO:0003676,GO:0003723,GO:0003735,GO:0005198,GO:0005488,GO:0005575,GO:0005622,GO:0005623,GO:0005737,GO:0005829,GO:0005840,GO:0006139,GO:0006401,GO:0006402,GO:0006412,GO:0006413,GO:0006414,GO:0006415,GO:0006605,GO:0006612,GO:0006613,GO:0006614,GO:0006725,GO:0006807,GO:0006810,GO:0006886,GO:0007275,GO:0008104,GO:0008150,GO:0008152,GO:0009056,GO:0009057,GO:0009058,GO:…	map03010	meNOG[21]	0A9F6@biNOG,0DVKV@chorNOG,0VKC1@meNOG,13W65@opiNOG,1D4X6@veNOG,COG2058@NOG,KOG1762@euNOG	KOG1762|1.1539282278e-32|116.435295105	J	60S acidic ribosomal protein
Partr_v15_DN1083_c0_g2_i1_m15108	7739.JGI232330	5.6e-47	154.4	NUBPL	GO:0000166,GO:0003674,GO:0005488,GO:0005575,GO:0005622,GO:0005623,GO:0005737,GO:0005739,GO:0006461,GO:0006996,GO:0007005,GO:0008150,GO:0009653,GO:0009987,GO:0010257,GO:0016043,GO:0022607,GO:0032502,GO:0032981,GO:0032989,GO:0032990,GO:0033108,GO:0034622,GO:0036094,GO:0043226,GO:0043227,GO:0043229,GO:0043231,GO:0043623,GO:0043933,GO:0044085,GO:0044424,GO:0044444,GO:0044464,GO:0044699,GO:0044763,GO:…		meNOG[21]	09XED@biNOG,0DIS0@chorNOG,0V8CG@meNOG,12P4K@opiNOG,COG0489@NOG,KOG3022@euNOG	KOG3022|3.86034790688e-52|181.642684937	D	Component of the cytosolic iron-sulfur (Fe S) protein assembly (CIA) machinery. Required for maturation of extramitochondrial Fe-S proteins. The NBP35-CFD1 heterotetramer forms a Fe-S scaffold complex, mediating the de novo assembly of an Fe-S cluster and its transfer to target apoproteins
Partr_v15_DN10876_c0_g1_i1_m39536	44689.DDB0233223	5.1e-22	72	NDUFA2	GO:0002119,GO:0002164,GO:0003674,GO:0003824,GO:0003954,GO:0005575,GO:0005622,GO:0005623,GO:0005737,GO:0005739,GO:0005740,GO:0005743,GO:0005746,GO:0005747,GO:0006091,GO:0006119,GO:0006120,GO:0006793,GO:0006796,GO:0007275,GO:0008137,GO:0008150,GO:0008152,GO:0009790,GO:0009791,GO:0009792,GO:0009987,GO:0015980,GO:0016020,GO:0016310,GO:0016491,GO:0016651,GO:0016655,GO:0019866,GO:0022900,GO:0022904,GO:…	map00190,map01100,map05010,map05012,map05016	euNOG[57]	124JV@NOG,KOG3446@euNOG	KOG3446|1.05408523097e-18|70.7080688477	C	Accessory subunit of the mitochondrial membrane respiratory chain NADH dehydrogenase (Complex I), that is believed not to be involved in catalysis. Complex I functions in the transfer of electrons from NADH to the respiratory chain. The immediate electron acceptor for the enzyme is believed to be ubiquinone
Partr_v15_DN10899_c0_g1_i1_m39516	29760.VIT_00s0615g00030.t01	1.5e-84	280	ELI3-2	GO:0003674,GO:0003824,GO:0006725,GO:0008150,GO:0008152,GO:0009058,GO:0009607,GO:0009617,GO:0009698,GO:0009699,GO:0009808,GO:0009809,GO:0009987,GO:0016491,GO:0016614,GO:0016616,GO:0019438,GO:0019748,GO:0044237,GO:0044249,GO:0044550,GO:0044710,GO:0044711,GO:0045551,GO:0047681,GO:0050896,GO:0051704,GO:0051707,GO:0055114,GO:0071704,GO:1901360,GO:1901362,GO:1901576	map00940,map01100,map01110	virNOG[6]	1BDDG@strNOG,1DRAS@virNOG,COG1064@NOG,KOG0023@euNOG	KOG0023|5.80650720995e-108|365.591339111	Q	alcohol dehydrogenase
Partr_v15_DN10899_c0_g2_i1_m39518	29760.VIT_00s0615g00030.t01	1.9e-71	236.6	ELI3-2	GO:0003674,GO:0003824,GO:0006725,GO:0008150,GO:0008152,GO:0009058,GO:0009607,GO:0009617,GO:0009698,GO:0009699,GO:0009808,GO:0009809,GO:0009987,GO:0016491,GO:0016614,GO:0016616,GO:0019438,GO:0019748,GO:0044237,GO:0044249,GO:0044550,GO:0044710,GO:0044711,GO:0045551,GO:0047681,GO:0050896,GO:0051704,GO:0051707,GO:0055114,GO:0071704,GO:1901360,GO:1901362,GO:1901576	map00940,map01100,map01110	virNOG[6]	1BDDG@strNOG,1DRAS@virNOG,COG1064@NOG,KOG0023@euNOG	KOG0023|2.93238758048e-87|296.763763428	Q	alcohol dehydrogenase
Partr_v15_DN10940_c0_g1_i1_m63460	13037.EHJ78690	3.8e-44	142.7		GO:0003674,GO:0003824,GO:0004046,GO:0008150,GO:0008152,GO:0016787,GO:0016810,GO:0016811	map00330,map01100,map01110,map01210,map01230	artNOG[6]	0321D@artNOG,09Y2F@biNOG,0SRK1@inNOG,0TFQF@lepNOG,0VEAI@meNOG,13K2H@opiNOG,COG0624@NOG,KOG2275@euNOG	13K2H|4.3425233012e-55|191.423156738	E	ec 3.5.1.14
Partr_v15_DN10954_c0_g1_i1_m63471	65071.PYU1_T004095	6.5e-40	131	PIK3C2A	GO:0001727,GO:0001775,GO:0001816,GO:0001932,GO:0001934,GO:0002119,GO:0002164,GO:0002250,GO:0002252,GO:0002263,GO:0002274,GO:0002275,GO:0002279,GO:0002366,GO:0002376,GO:0002407,GO:0002443,GO:0002444,GO:0002448,GO:0002673,GO:0002675,GO:0002679,GO:0003008,GO:0003012,GO:0003013,GO:0003018,GO:0003674,GO:0003824,GO:0004672,GO:0005488,GO:0005515,GO:0005543,GO:0005575,GO:0005622,GO:0005623,GO:0005634,GO:…	map00562,map01100,map04012,map04062,map04066,map04070,map04150,map04151,map04210,map04370,map04380,map04510,map04620,map04630,map04650,map04660,map04662,map04664,map04666,map04668,map04670,map04722,map04725,map04810,map04910,map04914,map04915,map04930,map04960,map04973,map05100,map05142,map05145,map05146,map05160,map05161,map05162,map05164,map05166,map05169,map05200,map05203,map05205,map05210,map…	euNOG[57]	COG5032@NOG,KOG0904@euNOG,KOG0905@euNOG	KOG0904|1.26793736812e-54|189.049102783	T	Phosphatidylinositol4,5-bisphosphate 3-kinase catalytic subunit
Partr_v15_DN10967_c0_g1_i1_m63442	135651.CBN15995	6.8e-25	78.9				opiNOG[43]	0J3RV@euNOG,11V3F@NOG,148QB@opiNOG	0J3RV|3.66169868014e-25|92.3758468628	S	Caenorhabditis protein of unknown function, DUF268
Partr_v15_DN10972_c0_g1_i1_m63457	15368.BRADI2G53077.1	4.4e-110	352.3		GO:0005575,GO:0005622,GO:0005623,GO:0005737,GO:0005794,GO:0005975,GO:0006464,GO:0006471,GO:0006486,GO:0006810,GO:0006886,GO:0008104,GO:0008150,GO:0008152,GO:0009058,GO:0009059,GO:0009100,GO:0009101,GO:0009987,GO:0015031,GO:0016192,GO:0019538,GO:0033036,GO:0034613,GO:0034645,GO:0036211,GO:0043170,GO:0043226,GO:0043227,GO:0043229,GO:0043231,GO:0043412,GO:0043413,GO:0044237,GO:0044238,GO:0044249,GO:…		virNOG[6]	0TVIB@lilNOG,15SIW@poaNOG,1BDGQ@strNOG,1DRE6@virNOG,COG1100@NOG,KOG0070@euNOG	1DRE6|1.61319366287e-69|239.137969971	U	ADP-ribosylation factor
Partr_v15_DN11094_c0_g1_i1_m3232	45351.NEMVEDRAFT_v1g176360-PA	3.1e-144	473.9	NNT	GO:0000166,GO:0003674,GO:0003824,GO:0003957,GO:0005215,GO:0005488,GO:0005575,GO:0005622,GO:0005623,GO:0005737,GO:0005739,GO:0005740,GO:0005743,GO:0005746,GO:0006091,GO:0006099,GO:0006810,GO:0006811,GO:0006812,GO:0006818,GO:0008150,GO:0008152,GO:0008324,GO:0008746,GO:0009060,GO:0009987,GO:0015075,GO:0015077,GO:0015078,GO:0015672,GO:0015980,GO:0015992,GO:0016020,GO:0016491,GO:0016651,GO:0016652,GO:…	map00760,map01100	meNOG[21]	0IEMU@euNOG,0V4ZQ@meNOG,12S2I@opiNOG,COG1282@NOG,COG3288@NOG	0IEMU|2.52190696576e-167|562.783569336	I	Transhydrogenase
Partr_v15_DN11094_c0_g1_i1_m3233	hypothetical protein
Partr_v15_DN11147_c0_g1_i1_m66082	5306.JGI73540	1.9e-28	92	FG10060.1	GO:0000462,GO:0000785,GO:0000792,GO:0003674,GO:0003676,GO:0003723,GO:0005488,GO:0005575,GO:0005622,GO:0005623,GO:0005634,GO:0005694,GO:0005730,GO:0005737,GO:0005819,GO:0005829,GO:0005856,GO:0006139,GO:0006355,GO:0006356,GO:0006364,GO:0006396,GO:0006725,GO:0006807,GO:0007275,GO:0008150,GO:0008152,GO:0009889,GO:0009891,GO:0009893,GO:0009987,GO:0010467,GO:0010468,GO:0010556,GO:0010557,GO:0010604,GO:…	map03008	fuNOG[21]	01E73@agarNOG,091AX@basNOG,0PH3J@fuNOG,0XNZ0@NOG,12P3Y@opiNOG,KOG0310@euNOG	12P3Y|4.44130356117e-29|105.189720154	A	UTP15, U3 small nucleolar ribonucleoprotein, homolog (S. cerevisiae)
Partr_v15_DN11152_c0_g1_i1_m66022	3711.Bra013036.1-P	4.4e-40	131.3	OSI_16973	GO:0005575,GO:0016020		virNOG[6]	0C4ZR@braNOG,1BJJZ@strNOG,1DXHI@virNOG,COG0668@NOG,KOG4629@euNOG	KOG4629|1.25875898402e-44|156.368240356	M	Mechanosensitive ion channel
Partr_v15_DN11163_c0_g1_i1_m66048	39416.CAZ79209	8.5e-94	307	FG07287.1	GO:0000096,GO:0000097,GO:0003674,GO:0003824,GO:0004124,GO:0005575,GO:0005622,GO:0005623,GO:0005737,GO:0005739,GO:0006082,GO:0006520,GO:0006534,GO:0006790,GO:0006807,GO:0006950,GO:0008150,GO:0008152,GO:0008652,GO:0009058,GO:0009069,GO:0009070,GO:0009636,GO:0009987,GO:0010035,GO:0010038,GO:0016053,GO:0016829,GO:0016835,GO:0019344,GO:0019752,GO:0042221,GO:0043226,GO:0043227,GO:0043229,GO:0043231,GO:…	map00270,map00920,map01100,map01120,map01230	fuNOG[21]	03IEJ@ascNOG,0PJXH@fuNOG,12QPU@opiNOG,COG0031@NOG,KOG1481@euNOG	KOG1481|3.95489664516e-90|306.764373779	E	cysteine synthase
Partr_v15_DN11286_c0_g1_i1_m51318	5762.XP_002677542.1	2.5e-53	176.5	FG02432.1			euNOG[57]	COG1063@NOG,KOG0024@euNOG	KOG0024|2.87780702665e-41|145.259399414	Q	Dehydrogenase
Partr_v15_DN11331_c0_g1_i1_m47917	13037.EHJ73769	6.5e-47	146				artNOG[6]	039VK@artNOG,09WPZ@biNOG,0SWP4@inNOG,0TDTV@lepNOG,0V7NF@meNOG,12Q50@opiNOG,COG5245@NOG,KOG3595@euNOG	0SWP4|5.95470218563e-49|169.059432983	Z	Dynein heavy chain and region D6 of dynein motor
Partr_v15_DN11393_c0_g1_i1_m47902	67593.Physo130057	2.9e-45	148.4				euNOG[57]	COG0477@NOG,KOG4686@euNOG	KOG4686|3.85815840033e-59|204.074401855	G	Major facilitator superfamily
Partr_v15_DN11409_c0_g1_i1_m44882	69293.ENSGACP00000015117	7.4e-81	264.8	RPS9		map03010	fiNOG[1]	09YYR@biNOG,0DN2Q@chorNOG,0N6A4@fiNOG,0V9WD@meNOG,12RIB@opiNOG,1CWZ6@veNOG,COG0522@NOG,KOG3301@euNOG	KOG3301|2.79514053038e-82|280.915313721	J	Ribosomal protein s9
Partr_v15_DN11446_c0_g1_i1_m44889	5270.UM05612P0	6.8e-51	166.4	TAM41	GO:0003674,GO:0003824,GO:0004605,GO:0005575,GO:0005622,GO:0005623,GO:0005737,GO:0005739,GO:0005740,GO:0005743,GO:0005759,GO:0006605,GO:0006626,GO:0006629,GO:0006644,GO:0006650,GO:0006655,GO:0006793,GO:0006796,GO:0006810,GO:0006839,GO:0006886,GO:0006996,GO:0007005,GO:0008104,GO:0008150,GO:0008152,GO:0008610,GO:0008654,GO:0009058,GO:0009987,GO:0015031,GO:0016020,GO:0016043,GO:0016482,GO:0016740,GO:…		fuNOG[21]	092W1@basNOG,0PGPT@fuNOG,0ZNKE@NOG,12R1U@opiNOG,KOG2986@euNOG	KOG2986|4.98961111194e-72|247.252929688	E	TAM41, mitochondrial translocator assembly and maintenance protein, homolog (S. cerevisiae)
Partr_v15_DN11467_c0_g1_i1_m44855	37347.ENSTBEP00000008203	4.1e-50	164.6	NAGLU	GO:0000323,GO:0001654,GO:0001754,GO:0003674,GO:0003824,GO:0004553,GO:0004561,GO:0005575,GO:0005622,GO:0005623,GO:0005737,GO:0005764,GO:0005773,GO:0005775,GO:0005975,GO:0006022,GO:0006026,GO:0006027,GO:0006807,GO:0006996,GO:0007033,GO:0007040,GO:0007275,GO:0007399,GO:0007417,GO:0007420,GO:0007423,GO:0007610,GO:0007622,GO:0007623,GO:0007626,GO:0008150,GO:0008152,GO:0009056,GO:0009057,GO:0009653,GO:…	map00531,map01100,map04142	maNOG[6]	09UJE@biNOG,0DFV2@chorNOG,0UNN7@maNOG,0V5IM@meNOG,0XNMK@NOG,12TZY@opiNOG,1AU1J@spriNOG,1CQIF@veNOG,KOG2233@euNOG	KOG2233|9.34578393537e-69|235.837799072	U	N-acetylglucosaminidase, alpha
Partr_v15_DN11467_c0_g1_i1_m44856	hypothetical protein
Partr_v15_DN11647_c0_g1_i1_m42846	164328.Phyra49578	1.3e-159	526.7	G6PD	GO:0000166,GO:0000302,GO:0001816,GO:0001990,GO:0001998,GO:0002033,GO:0002034,GO:0002262,GO:0002376,GO:0002520,GO:0003008,GO:0003013,GO:0003014,GO:0003018,GO:0003044,GO:0003071,GO:0003072,GO:0003073,GO:0003081,GO:0003084,GO:0003085,GO:0003674,GO:0003824,GO:0004345,GO:0005488,GO:0005536,GO:0005575,GO:0005622,GO:0005623,GO:0005634,GO:0005737,GO:0005813,GO:0005815,GO:0005829,GO:0005856,GO:0005886,GO:…	map00030,map00480,map01100,map01110,map01120	euNOG[57]	COG0364@NOG,KOG0563@euNOG	KOG0563|1.20180704025e-206|692.732421875	G	glucose-6-phosphate 1-dehydrogenase
Partr_v15_DN11653_c0_g1_i1_m42863	3055.EDP08044	3.5e-62	204		GO:0005575,GO:0005623,GO:0005886,GO:0005911,GO:0009506,GO:0016020,GO:0030054,GO:0044464,GO:0055044,GO:0071944		virNOG[6]	0DAZD@chloroNOG,1DRWG@virNOG,COG0655@NOG,KOG3135@euNOG	KOG3135|3.24258070847e-71|243.804870605	Y	Minor allergen Alt a
Partr_v15_DN11705_c0_g1_i1_m74146	5786.XP_003287279.1	4,00E-43	141.5	PROFILIN	GO:0000003,GO:0000578,GO:0000902,GO:0000904,GO:0000910,GO:0000912,GO:0000915,GO:0001700,GO:0002009,GO:0002165,GO:0003002,GO:0003006,GO:0003674,GO:0003779,GO:0003785,GO:0005488,GO:0005515,GO:0005543,GO:0005546,GO:0005575,GO:0005576,GO:0005618,GO:0005622,GO:0005623,GO:0005634,GO:0005730,GO:0005737,GO:0005819,GO:0005829,GO:0005856,GO:0005886,GO:0005911,GO:0006403,GO:0006461,GO:0006810,GO:0006928,GO:…	map04810,map05131,map05132	euNOG[57]	126PD@NOG,KOG1755@euNOG	KOG1755|2.83114536102e-45|158.644714355	Z	Binds to actin and affects the structure of the cytoskeleton. At high concentrations, profilin prevents the polymerization of actin, whereas it enhances it at low concentrations (By
Partr_v15_DN11746_c0_g1_i1_m74129	10116.ENSRNOP00000012558	2.1e-92	304.2	C2ORF18	GO:0000323,GO:0005575,GO:0005622,GO:0005623,GO:0005634,GO:0005737,GO:0005739,GO:0005764,GO:0005765,GO:0005773,GO:0005774,GO:0005794,GO:0008150,GO:0008284,GO:0009966,GO:0010639,GO:0010646,GO:0010821,GO:0010823,GO:0010941,GO:0016020,GO:0023051,GO:0031090,GO:0032386,GO:0032879,GO:0033043,GO:0042127,GO:0042981,GO:0043067,GO:0043226,GO:0043227,GO:0043229,GO:0043231,GO:0044422,GO:0044424,GO:0044437,GO:…		maNOG[6]	09ZBA@biNOG,0DNZQ@chorNOG,0US0X@maNOG,0VA8G@meNOG,12TKQ@opiNOG,18VFX@roNOG,1AUEZ@spriNOG,1CZ00@veNOG,COG0697@NOG,KOG3912@euNOG	KOG3912|6.67699718203e-119|401.850219727	K	Chromosome 2 open reading frame 18
Partr_v15_DN11907_c0_g1_i1_m61430	436907.XP_001646337.1	1.1e-25	85.1	FG08935.1	GO:0000003,GO:0000030,GO:0000032,GO:0000746,GO:0000747,GO:0000749,GO:0000752,GO:0000771,GO:0003006,GO:0003674,GO:0003824,GO:0004169,GO:0005575,GO:0005622,GO:0005623,GO:0005634,GO:0005635,GO:0005737,GO:0005783,GO:0005789,GO:0005975,GO:0006056,GO:0006057,GO:0006464,GO:0006486,GO:0006493,GO:0006508,GO:0006511,GO:0006515,GO:0006810,GO:0006886,GO:0006950,GO:0007155,GO:0007157,GO:0007275,GO:0008104,GO:…	map00514	fuNOG[21]	03JCZ@ascNOG,0PFPS@fuNOG,12N7U@opiNOG,198PS@saccNOG,19F6T@sacNOG,COG1928@NOG,KOG3359@euNOG	KOG3359|6.85385621589e-35|123.906188965	O	Dolichyl-phosphate-mannose--protein mannosyltransferase
Partr_v15_DN11907_c1_g1_i1_m61431	240176.XP_001839434.2	6.4e-37	122.6	FG08935.1	GO:0000003,GO:0000030,GO:0000032,GO:0000746,GO:0000747,GO:0000749,GO:0000752,GO:0000771,GO:0003006,GO:0003674,GO:0003824,GO:0004169,GO:0005575,GO:0005622,GO:0005623,GO:0005634,GO:0005635,GO:0005737,GO:0005783,GO:0005789,GO:0005975,GO:0006056,GO:0006057,GO:0006464,GO:0006486,GO:0006493,GO:0006508,GO:0006511,GO:0006515,GO:0006810,GO:0006886,GO:0006950,GO:0007155,GO:0007157,GO:0007275,GO:0008104,GO:…	map00514	fuNOG[21]	0175K@agaNOG,01E5Y@agarNOG,091CU@basNOG,0PFPS@fuNOG,12N7U@opiNOG,COG1928@NOG,KOG3359@euNOG	KOG3359|2.42752959181e-59|197.807022095	O	Dolichyl-phosphate-mannose--protein mannosyltransferase
Partr_v15_DN11996_c0_g1_i1_m61410	43151.ADAR005382-PA	2.8e-33	112.2	ABCC1	GO:0000166,GO:0001882,GO:0001883,GO:0002119,GO:0002164,GO:0002237,GO:0003333,GO:0003674,GO:0003824,GO:0004409,GO:0005215,GO:0005319,GO:0005324,GO:0005342,GO:0005488,GO:0005524,GO:0005575,GO:0005622,GO:0005623,GO:0005634,GO:0005737,GO:0005794,GO:0005886,GO:0005887,GO:0005911,GO:0006082,GO:0006139,GO:0006152,GO:0006163,GO:0006195,GO:0006200,GO:0006629,GO:0006725,GO:0006753,GO:0006793,GO:0006796,GO:…	map02010,map04976,map04977	meNOG[21]	09T9I@biNOG,0V48M@meNOG,12N3Q@opiNOG,COG1132@NOG,KOG0054@euNOG	KOG0054|1.22977925617e-28|102.065498352	Q	ATP-binding cassette, sub-family C (CFTR MRP), member
Partr_v15_DN11996_c1_g1_i1_m61414	7222.FBpp0147120	4.1e-52	174.6		GO:0003674,GO:0003824,GO:0005215,GO:0006139,GO:0006152,GO:0006163,GO:0006195,GO:0006200,GO:0006725,GO:0006753,GO:0006793,GO:0006796,GO:0006807,GO:0006810,GO:0006855,GO:0008150,GO:0008152,GO:0008559,GO:0009056,GO:0009116,GO:0009117,GO:0009119,GO:0009123,GO:0009125,GO:0009126,GO:0009128,GO:0009141,GO:0009143,GO:0009144,GO:0009146,GO:0009150,GO:0009154,GO:0009158,GO:0009161,GO:0009164,GO:0009166,GO:…		artNOG[6]	033VT@artNOG,09T9I@biNOG,0GVSJ@dipNOG,0HWSG@droNOG,0SQJ8@inNOG,0V48M@meNOG,12N3Q@opiNOG,COG1132@NOG,KOG0054@euNOG	KOG0054|9.28462332996e-38|132.223449707	Q	ATP-binding cassette, sub-family C (CFTR MRP), member
Partr_v15_DN12014_c0_g1_i1_m13143	30611.ENSOGAP00000004804	1.2e-58	191.1	HAAO	GO:0000334,GO:0003674,GO:0003824,GO:0005488,GO:0005506,GO:0005575,GO:0005622,GO:0005623,GO:0005737,GO:0005739,GO:0005740,GO:0005829,GO:0006082,GO:0006520,GO:0006568,GO:0006569,GO:0006576,GO:0006586,GO:0006725,GO:0006807,GO:0008150,GO:0008152,GO:0008198,GO:0009055,GO:0009056,GO:0009058,GO:0009063,GO:0009072,GO:0009074,GO:0009308,GO:0009310,GO:0009987,GO:0010035,GO:0010038,GO:0010043,GO:0016020,GO:…	map00380,map01100	maNOG[6]	09WI7@biNOG,0DHTG@chorNOG,0UJWT@maNOG,0V7GR@meNOG,11GH8@NOG,12TX0@opiNOG,169AZ@prNOG,1B1T7@spriNOG,1CSHW@veNOG,KOG3995@euNOG	KOG3995|3.55266516169e-67|230.709838867	E	Catalyzes the oxidative ring opening of 3- hydroxyanthranilate to 2-amino-3-carboxymuconate semialdehyde, which spontaneously cyclizes to quinolinate (By similarity)
Partr_v15_DN12040_c0_g1_i1_m13170	29875.EHK19145	5.4e-29	96.7				fuNOG[21]	03N7K@ascNOG,0PIXP@fuNOG,0SAX7@hypNOG,12NQ8@opiNOG,19IZJ@sordNOG,COG0154@NOG,KOG1212@euNOG	KOG1212|1.03737309567e-25|93.7515792847	I, J, T	amide hydrolase
Partr_v15_DN12040_c0_g2_i1_m13171	29875.EHK19145	2.4e-25	84.7				fuNOG[21]	03N7K@ascNOG,0PIXP@fuNOG,0SAX7@hypNOG,12NQ8@opiNOG,19IZJ@sordNOG,COG0154@NOG,KOG1212@euNOG	KOG1212|1.13048889503e-24|90.3871383667	I, J, T	amide hydrolase
Partr_v15_DN12047_c0_g1_i1_m13187	65071.PYU1_T005919	1.2e-34	112.7	HGD	GO:0003674,GO:0003824,GO:0004411,GO:0005575,GO:0005622,GO:0005623,GO:0005737,GO:0005829,GO:0006082,GO:0006461,GO:0006520,GO:0006558,GO:0006559,GO:0006570,GO:0006572,GO:0006725,GO:0006807,GO:0006996,GO:0007010,GO:0008150,GO:0008152,GO:0009056,GO:0009063,GO:0009072,GO:0009074,GO:0009653,GO:0009987,GO:0010927,GO:0016043,GO:0016054,GO:0016491,GO:0016701,GO:0016702,GO:0019439,GO:0019752,GO:0022607,GO:…	map00350,map00643,map01100,map01120	euNOG[57]	COG3508@NOG,KOG1417@euNOG	KOG1417|3.37972604673e-37|131.977127075	E	Homogentisate 1,2-dioxygenase
Partr_v15_DN12053_c0_g1_i1_m13145	431895.XP_001745825.1	6.7e-36	115.9	FG10411.1	GO:0000272,GO:0003674,GO:0003824,GO:0004553,GO:0005575,GO:0005576,GO:0005615,GO:0005975,GO:0005976,GO:0008150,GO:0008152,GO:0009056,GO:0009057,GO:0009251,GO:0016052,GO:0016162,GO:0016787,GO:0016798,GO:0043170,GO:0044042,GO:0044238,GO:0044421,GO:0071704,GO:1901575		opiNOG[43]	0IERE@euNOG,13HD6@opiNOG,COG3693@NOG	0IERE|1.23033007786e-34|123.445358276	G	hydrolase family 10
Partr_v15_DN12053_c0_g2_i1_m13147	431895.XP_001745825.1	8,00E-79	257.7	FG10411.1	GO:0000272,GO:0003674,GO:0003824,GO:0004553,GO:0005575,GO:0005576,GO:0005615,GO:0005975,GO:0005976,GO:0008150,GO:0008152,GO:0009056,GO:0009057,GO:0009251,GO:0016052,GO:0016162,GO:0016787,GO:0016798,GO:0043170,GO:0044042,GO:0044238,GO:0044421,GO:0071704,GO:1901575		opiNOG[43]	0IERE@euNOG,13HD6@opiNOG,COG3693@NOG	0IERE|1.7294172112e-74|254.635742188	G	hydrolase family 10
Partr_v15_DN12141_c0_g1_i1_m12447	7176.CPIJ006119-PA	1.1e-59	197.9				artNOG[6]	034RZ@artNOG,0A46D@biNOG,0SSN0@inNOG,0VF1G@meNOG,142A0@opiNOG,COG1132@NOG,KOG0054@euNOG	KOG0054|9.47807127092e-52|178.780502319	Q	ATP-binding cassette, sub-family C (CFTR MRP), member
Partr_v15_DN12344_c0_g1_i1_m14712	44689.DDB0237597	4.6e-32	106.9		GO:0005575,GO:0005622,GO:0005623,GO:0005737,GO:0005739,GO:0005740,GO:0005743,GO:0006810,GO:0006811,GO:0006812,GO:0006820,GO:0006839,GO:0006865,GO:0008150,GO:0009507,GO:0009536,GO:0009987,GO:0015711,GO:0015822,GO:0015849,GO:0016020,GO:0019866,GO:0031090,GO:0031966,GO:0031967,GO:0031975,GO:0043226,GO:0043227,GO:0043229,GO:0043231,GO:0044422,GO:0044424,GO:0044429,GO:0044444,GO:0044446,GO:0044464,GO:…		euNOG[57]	0XS86@NOG,KOG0758@euNOG	KOG0758|1.24676621744e-28|103.232284546	C	Solute carrier family 25
Partr_v15_DN12365_c0_g1_i1_m14710	5762.XP_002677789.1	2.6e-62	203.3	MCCC1	GO:0003674,GO:0003824,GO:0004485,GO:0005488,GO:0005575,GO:0005622,GO:0005623,GO:0005737,GO:0005739,GO:0005740,GO:0005743,GO:0005759,GO:0005829,GO:0005840,GO:0006082,GO:0006520,GO:0006551,GO:0006552,GO:0006766,GO:0006767,GO:0006768,GO:0006790,GO:0006807,GO:0008150,GO:0008152,GO:0009056,GO:0009063,GO:0009081,GO:0009083,GO:0009374,GO:0009507,GO:0009536,GO:0009987,GO:0016020,GO:0016054,GO:0016421,GO:…	map00280,map01100	euNOG[57]	COG4770@NOG,KOG0238@euNOG	KOG0238|1.32743831422e-73|252.22265625	E, I	carboxylase
Partr_v15_DN12431_c0_g1_i1_m17673	135651.CBN22399	9.8e-32	106.2		GO:0003674,GO:0005488,GO:0005515,GO:0005575,GO:0005622,GO:0005623,GO:0005737,GO:0005856,GO:0007154,GO:0007165,GO:0008134,GO:0008150,GO:0009987,GO:0015629,GO:0016459,GO:0016461,GO:0023052,GO:0031476,GO:0032991,GO:0043226,GO:0043228,GO:0043229,GO:0043232,GO:0043234,GO:0044422,GO:0044424,GO:0044430,GO:0044446,GO:0044464,GO:0044699,GO:0044700,GO:0044763,GO:0050789,GO:0050794,GO:0050896,GO:0051716,GO:…		nemNOG[3]	09TNR@biNOG,0EFCG@chrNOG,0V4MW@meNOG,0XB6B@nemNOG,12NAI@opiNOG,18KCT@rhaNOG,COG5022@NOG,KOG4229@euNOG	KOG4229|1.09241808263e-23|85.8749237061	Z	Myosin VIIA
Partr_v15_DN12550_c0_g1_i1_m31496	5297.EFP75489	4.1e-62	201.5	FG00631.1	GO:0000462,GO:0002181,GO:0002182,GO:0003674,GO:0003735,GO:0005198,GO:0005575,GO:0005622,GO:0005623,GO:0005737,GO:0005829,GO:0005840,GO:0006139,GO:0006364,GO:0006396,GO:0006412,GO:0006414,GO:0006725,GO:0006807,GO:0008150,GO:0008152,GO:0009058,GO:0009059,GO:0009987,GO:0010467,GO:0015935,GO:0016070,GO:0016072,GO:0019538,GO:0022613,GO:0022626,GO:0022627,GO:0030490,GO:0030529,GO:0030684,GO:0030686,GO:…	map03010	fuNOG[21]	092HJ@basNOG,0PI2H@fuNOG,12QT6@opiNOG,COG2007@NOG,KOG3283@euNOG	KOG3283|8.42261998138e-66|226.676498413	J	40S ribosomal protein S8
Partr_v15_DN12572_c0_g1_i1_m31505	420245.XP_001566981.1	1.6e-145	474.2	ERG5	GO:0000249,GO:0003674,GO:0003824,GO:0005488,GO:0005575,GO:0005622,GO:0005623,GO:0005737,GO:0005783,GO:0006066,GO:0006629,GO:0006694,GO:0006696,GO:0007009,GO:0008104,GO:0008144,GO:0008150,GO:0008152,GO:0008202,GO:0008204,GO:0008610,GO:0009058,GO:0009987,GO:0016020,GO:0016043,GO:0016044,GO:0016125,GO:0016126,GO:0016128,GO:0016129,GO:0016491,GO:0016705,GO:0016717,GO:0033036,GO:0034613,GO:0043226,GO:…	map00100,map01100,map01110	euNOG[57]	0T5EF@kinNOG,COG2124@NOG,KOG0157@euNOG	0T5EF|9.64703479148e-157|525.887451172	I, Q	Cytochrome p450-like protein
Partr_v15_DN12751_c0_g1_i1_m56687	436017.A4S238	7.6e-81	265.6	AOX2	GO:0003674,GO:0003824,GO:0005575,GO:0005622,GO:0005623,GO:0005737,GO:0005739,GO:0005740,GO:0005743,GO:0006091,GO:0006950,GO:0007154,GO:0007165,GO:0008150,GO:0008152,GO:0009060,GO:0009266,GO:0009409,GO:0009628,GO:0009916,GO:0009987,GO:0010230,GO:0015980,GO:0016020,GO:0016491,GO:0016679,GO:0016682,GO:0019866,GO:0023052,GO:0031090,GO:0031930,GO:0031966,GO:0031967,GO:0031975,GO:0043226,GO:0043227,GO:…		virNOG[6]	0DC91@chloroNOG,0IIJ8@euNOG,0YFEH@NOG,1DSXX@virNOG	0IIJ8|1.73368246101e-108|366.936401367	C	alternative oxidase
Partr_v15_DN12785_c0_g1_i1_m56665	69293.ENSGACP00000001261	4.2e-48	157.4	CSE1L	GO:0005575,GO:0005622,GO:0005623,GO:0005634,GO:0005737,GO:0006810,GO:0007589,GO:0008150,GO:0032501,GO:0043226,GO:0043227,GO:0043229,GO:0043231,GO:0044424,GO:0044464,GO:0044699,GO:0044707,GO:0044765,GO:0046903,GO:0050878,GO:0051179,GO:0051234,GO:0065007,GO:0065008		fiNOG[1]	0A351@biNOG,0DM31@chorNOG,0N5X4@fiNOG,0V8M1@meNOG,12N4W@opiNOG,1CVY3@veNOG,COG5657@NOG,KOG1992@euNOG	KOG1992|7.45209141308e-49|169.944671631	U	CSE1 chromosome segregation 1-like (yeast)
Partr_v15_DN12977_c0_g1_i1_m53380	400682.PAC_15723731	5.8e-192	630.3	PEPD	GO:0002119,GO:0002164,GO:0003674,GO:0003824,GO:0004180,GO:0004181,GO:0006082,GO:0006508,GO:0006520,GO:0006807,GO:0007275,GO:0008150,GO:0008152,GO:0008233,GO:0008235,GO:0008237,GO:0008238,GO:0008239,GO:0009790,GO:0009791,GO:0009792,GO:0009987,GO:0016787,GO:0016805,GO:0019538,GO:0019752,GO:0032501,GO:0032502,GO:0040007,GO:0040011,GO:0043170,GO:0043436,GO:0044237,GO:0044238,GO:0044281,GO:0044699,GO:…		meNOG[21]	0V8X4@meNOG,12RDQ@opiNOG,COG0006@NOG,KOG2737@euNOG	KOG2737|2.63832646369e-111|376.955108643	E	Catalyzes the removal of a penultimate prolyl residue from the N-termini of peptides (By similarity)
Partr_v15_DN13000_c0_g1_i1_m31563	6085.XP_002171061	7.7e-42	136.5		GO:0003674,GO:0003824,GO:0004802,GO:0005575,GO:0005576,GO:0005615,GO:0005622,GO:0005623,GO:0005737,GO:0005829,GO:0005975,GO:0005996,GO:0006006,GO:0006007,GO:0006098,GO:0006139,GO:0006725,GO:0006732,GO:0006733,GO:0006739,GO:0006740,GO:0006753,GO:0006793,GO:0006796,GO:0006807,GO:0008150,GO:0008152,GO:0009056,GO:0009117,GO:0009987,GO:0016023,GO:0016052,GO:0016740,GO:0016744,GO:0019318,GO:0019320,GO:…	map00030,map00710,map01051,map01100,map01110,map01120,map01230	euNOG[57]	COG0021@NOG,KOG0523@euNOG	KOG0523|2.40313288135e-20|74.906867981	G	Transketolase
Partr_v15_DN13002_c0_g1_i1_m31540	3218.PP1S90_96V6.1	2.5e-49	159.8	ORC1	GO:0000003,GO:0000808,GO:0003674,GO:0003676,GO:0003677,GO:0003690,GO:0005488,GO:0005575,GO:0005622,GO:0005623,GO:0005694,GO:0006139,GO:0006259,GO:0006260,GO:0006355,GO:0006725,GO:0006807,GO:0008150,GO:0008152,GO:0009058,GO:0009059,GO:0009566,GO:0009567,GO:0009889,GO:0009987,GO:0010385,GO:0010468,GO:0010556,GO:0019219,GO:0019222,GO:0019953,GO:0022414,GO:0031323,GO:0031326,GO:0032991,GO:0034641,GO:…	map04110,map04111,map04113	virNOG[6]	1BJBC@strNOG,1DVX9@virNOG,COG1474@NOG,KOG1514@euNOG	KOG1514|6.05253057089e-63|216.830856323	L	origin recognition complex subunit
Partr_v15_DN13124_c0_g1_i1_m36536	431895.XP_001745859.1	4.2e-53	173.7	GM1078	GO:0005575,GO:0005622,GO:0005623,GO:0005737,GO:0044424,GO:0044464		opiNOG[43]	112JR@NOG,13NNX@opiNOG,KOG1345@euNOG	KOG1345|4.23181092373e-55|190.692550659	T	SH3-binding domain kinase
Partr_v15_DN13275_c0_g1_i1_m56451	7668.SPU_008650tr	1.6e-77	252.8	RPS24	GO:0000003,GO:0000184,GO:0000462,GO:0000956,GO:0002119,GO:0002164,GO:0002262,GO:0002376,GO:0003674,GO:0003735,GO:0005198,GO:0005488,GO:0005515,GO:0005575,GO:0005622,GO:0005623,GO:0005634,GO:0005730,GO:0005737,GO:0005829,GO:0005840,GO:0006139,GO:0006364,GO:0006396,GO:0006401,GO:0006402,GO:0006412,GO:0006413,GO:0006414,GO:0006415,GO:0006605,GO:0006612,GO:0006613,GO:0006614,GO:0006725,GO:0006807,GO:…	map03010	meNOG[21]	0A6M6@biNOG,0VHFB@meNOG,13PU3@opiNOG,COG2004@NOG,KOG3424@euNOG	KOG3424|5.51903149675e-58|200.155776978	J	40S ribosomal protein S24
Partr_v15_DN13446_c0_g1_i1_m40073	3218.PP1S21_141V6.1	2.2e-52	173.2		GO:0000041,GO:0000325,GO:0003674,GO:0005215,GO:0005575,GO:0005622,GO:0005623,GO:0005737,GO:0005773,GO:0005774,GO:0006810,GO:0006811,GO:0006812,GO:0006816,GO:0006818,GO:0006828,GO:0008150,GO:0008324,GO:0009705,GO:0009987,GO:0015075,GO:0015077,GO:0015078,GO:0015085,GO:0015291,GO:0015297,GO:0015298,GO:0015299,GO:0015368,GO:0015369,GO:0015491,GO:0015672,GO:0015691,GO:0015992,GO:0016020,GO:0022804,GO:…		virNOG[6]	1BCXF@strNOG,1DQV8@virNOG,COG0387@NOG,KOG1397@euNOG	KOG1397|1.77331270573e-72|248.534286499	P	exchanger
Partr_v15_DN13535_c0_g2_i1_m28412	367775.XP_003194667.1	1.4e-62	204.2	FG05627.1	GO:0000428,GO:0003674,GO:0003824,GO:0003899,GO:0005575,GO:0005622,GO:0005623,GO:0005634,GO:0005654,GO:0005665,GO:0005730,GO:0005736,GO:0005737,GO:0005739,GO:0006139,GO:0006351,GO:0006360,GO:0006366,GO:0006725,GO:0006807,GO:0008150,GO:0008152,GO:0009058,GO:0009059,GO:0009303,GO:0009987,GO:0010467,GO:0016070,GO:0016591,GO:0016740,GO:0016772,GO:0016779,GO:0018130,GO:0019438,GO:0030880,GO:0031974,GO:…	map00230,map00240,map01100,map03020	fuNOG[21]	091UD@basNOG,0PFMF@fuNOG,12NJH@opiNOG,1CIHY@treNOG,COG0085@NOG,KOG0216@euNOG	KOG0216|8.44616621552e-79|269.202758789	K	dna-directed RNA polymerase
Partr_v15_DN13776_c0_g1_i1_m39649	436017.A4RZT7	2.2e-31	101.8		GO:0005575,GO:0005576,GO:0005622,GO:0005623,GO:0005737,GO:0005783,GO:0043226,GO:0043227,GO:0043229,GO:0043231,GO:0044424,GO:0044444,GO:0044464		virNOG[6]	0D92K@chloroNOG,1DYH8@virNOG,COG1012@NOG,KOG2454@euNOG	KOG2454|2.30370212304e-29|105.943489075	C	Aldehyde dehydrogenase
Partr_v15_DN1384_c0_g1_i1_m54344	4555.Si003062m	7.7e-54	175.3	UBC19	GO:0003674,GO:0003824,GO:0004842,GO:0005575,GO:0005622,GO:0005623,GO:0005634,GO:0005737,GO:0006464,GO:0006508,GO:0006511,GO:0008150,GO:0008152,GO:0008283,GO:0009056,GO:0009057,GO:0009987,GO:0016567,GO:0016874,GO:0016879,GO:0016881,GO:0019538,GO:0019787,GO:0019941,GO:0030163,GO:0032446,GO:0036211,GO:0043170,GO:0043226,GO:0043227,GO:0043229,GO:0043231,GO:0043412,GO:0043632,GO:0044237,GO:0044238,GO:…	map04120	virNOG[6]	0TMPU@lilNOG,11IGV@NOG,15IGY@poaNOG,1BMDE@strNOG,1DZ87@virNOG,KOG0421@euNOG	KOG0421|6.85290172898e-63|216.681610107	O	ubiquitin-conjugating enzyme
Partr_v15_DN1384_c0_g2_i1_m54348	4555.Si003062m	2.9e-50	163.2	UBC19	GO:0003674,GO:0003824,GO:0004842,GO:0005575,GO:0005622,GO:0005623,GO:0005634,GO:0005737,GO:0006464,GO:0006508,GO:0006511,GO:0008150,GO:0008152,GO:0008283,GO:0009056,GO:0009057,GO:0009987,GO:0016567,GO:0016874,GO:0016879,GO:0016881,GO:0019538,GO:0019787,GO:0019941,GO:0030163,GO:0032446,GO:0036211,GO:0043170,GO:0043226,GO:0043227,GO:0043229,GO:0043231,GO:0043412,GO:0043632,GO:0044237,GO:0044238,GO:…	map04120	virNOG[6]	0TMPU@lilNOG,11IGV@NOG,15IGY@poaNOG,1BMDE@strNOG,1DZ87@virNOG,KOG0421@euNOG	KOG0421|1.52660994577e-59|205.682174683	O	ubiquitin-conjugating enzyme
Partr_v15_DN13905_c0_g1_i1_m17363	13037.EHJ77195	3.3e-29	97.2			map03410,map05166,map05203	artNOG[6]	033NU@artNOG,09YZ6@biNOG,0SSD7@inNOG,0V9WU@meNOG,12UD0@opiNOG,COG1796@NOG,KOG2534@euNOG	KOG2534|6.25318718268e-34|121.322463989	L	Polymerase (DNA directed)
Partr_v15_DN13966_c0_g1_i1_m17368	70448.Q5SE77	1.2e-40	136			map00062	virNOG[6]	0DBKP@chloroNOG,0XRWT@NOG,1E7G9@virNOG,KOG3071@euNOG	KOG3071|4.71289440833e-45|157.739196777	I	elongation of very long chain fatty acids protein
Partr_v15_DN14004_c0_g1_i1_m78171	hypothetical protein
Partr_v15_DN14004_c0_g2_i1_m78175	hypothetical protein
Partr_v15_DN14139_c0_g1_i1_m70525	3218.PP1S83_184V6.1	1.1e-83	270.8	LTA3	GO:0005575,GO:0005622,GO:0005623,GO:0005737,GO:0005739,GO:0005759,GO:0031974,GO:0043226,GO:0043227,GO:0043229,GO:0043231,GO:0043233,GO:0044422,GO:0044424,GO:0044429,GO:0044444,GO:0044446,GO:0044464,GO:0070013	map00010,map00020,map00620,map01100,map01110,map01120	virNOG[6]	1BFRH@strNOG,1DTPF@virNOG,COG0508@NOG,KOG0557@euNOG	KOG0557|1.55348465909e-48|169.624572754	C	Pyruvate dehydrogenase
Partr_v15_DN14139_c0_g2_i1_m70527	3218.PP1S83_184V6.1	1.4e-83	271.6	LTA3	GO:0005575,GO:0005622,GO:0005623,GO:0005737,GO:0005739,GO:0005759,GO:0031974,GO:0043226,GO:0043227,GO:0043229,GO:0043231,GO:0043233,GO:0044422,GO:0044424,GO:0044429,GO:0044444,GO:0044446,GO:0044464,GO:0070013	map00010,map00020,map00620,map01100,map01110,map01120	virNOG[6]	1BFRH@strNOG,1DTPF@virNOG,COG0508@NOG,KOG0557@euNOG	KOG0557|4.86574784451e-49|171.351959229	C	Pyruvate dehydrogenase
Partr_v15_DN14710_c0_g1_i1_m37593	400682.PAC_15710457	3.8e-39	126.1				meNOG[21]	0ISSE@euNOG,0WIHN@meNOG,11Z7Q@NOG,13FBK@opiNOG	0ISSE|2.72635643404e-46|161.325973511	S	protein, partial Hydra magnipapillata
Partr_v15_DN14851_c0_g2_i1_m23425	5786.XP_003283661.1	2.4e-19	64.3	RASGEF1B	GO:0000075,GO:0001100,GO:0003674,GO:0005083,GO:0005085,GO:0005088,GO:0005575,GO:0005622,GO:0005623,GO:0005737,GO:0005768,GO:0005769,GO:0005770,GO:0005933,GO:0006810,GO:0007088,GO:0007093,GO:0007096,GO:0007346,GO:0008150,GO:0010564,GO:0010948,GO:0016192,GO:0019222,GO:0030234,GO:0030695,GO:0031577,GO:0031578,GO:0033043,GO:0043226,GO:0043227,GO:0043229,GO:0043231,GO:0044424,GO:0044444,GO:0044464,GO:…	map04111	euNOG[57]	0XS44@NOG,KOG3417@euNOG,KOG4270@euNOG,KOG4424@euNOG	KOG4424|1.64999704991e-29|105.899108887	T	FYVE, RhoGEF and PH domain containing
Partr_v15_DN14912_c0_g1_i1_m42891	7668.SPU_009070tr	2.8e-35	115.1	PIF1	GO:0000166,GO:0000228,GO:0000287,GO:0000781,GO:0000784,GO:0001882,GO:0001883,GO:0003674,GO:0003676,GO:0003677,GO:0003678,GO:0003824,GO:0004003,GO:0004386,GO:0005488,GO:0005524,GO:0005575,GO:0005622,GO:0005623,GO:0005634,GO:0005694,GO:0006139,GO:0006152,GO:0006163,GO:0006195,GO:0006200,GO:0006259,GO:0006725,GO:0006753,GO:0006793,GO:0006796,GO:0006807,GO:0008026,GO:0008094,GO:0008150,GO:0008152,GO:…		meNOG[21]	0A3IJ@biNOG,0VDCT@meNOG,12Q40@opiNOG,COG0507@NOG,KOG0987@euNOG	12Q40|4.77964317726e-54|187.619186401	L	PIF1 5'-to-3' DNA helicase homolog (S. cerevisiae)
Partr_v15_DN14916_c0_g1_i1_m42898	578458.XP_003029116.1	6.4e-60	194.6	RPL20	GO:0002181,GO:0003674,GO:0003735,GO:0005198,GO:0005575,GO:0005622,GO:0005623,GO:0005634,GO:0005730,GO:0005737,GO:0005829,GO:0005840,GO:0006412,GO:0007275,GO:0008150,GO:0008152,GO:0009058,GO:0009059,GO:0009987,GO:0010467,GO:0015934,GO:0019538,GO:0022625,GO:0022626,GO:0030529,GO:0031974,GO:0031981,GO:0032501,GO:0032502,GO:0032991,GO:0034645,GO:0043170,GO:0043226,GO:0043227,GO:0043228,GO:0043229,GO:…	map03010	fuNOG[21]	015MZ@agaNOG,01BIU@agarNOG,092NC@basNOG,0PJYU@fuNOG,12NBI@opiNOG,COG2157@NOG,KOG0829@euNOG	12NBI|7.31049738802e-68|233.256713867	J	60s ribosomal protein
Partr_v15_DN15099_c0_g1_i1_m42721	88036.EFJ15916	7.6e-70	230.4		GO:0005575,GO:0005622,GO:0005623,GO:0005737,GO:0005829,GO:0008150,GO:0009507,GO:0009536,GO:0010035,GO:0010038,GO:0010043,GO:0042221,GO:0043226,GO:0043227,GO:0043229,GO:0043231,GO:0044424,GO:0044444,GO:0044464,GO:0050896	map00361,map00364,map00623,map01100,map01110,map01120	virNOG[6]	1BCXH@strNOG,1DQVA@virNOG,COG0412@NOG,KOG3043@euNOG	KOG3043|1.40105490244e-26|96.8477478027	H	Dienelactone hydrolase family protein
Partr_v15_DN15158_c0_g1_i1_m27499	34740.HMEL004759-PA	1.7e-85	279.7	RPS14	GO:0003674,GO:0003735,GO:0005198,GO:0005575,GO:0005622,GO:0005623,GO:0005737,GO:0005829,GO:0005840,GO:0006412,GO:0008150,GO:0008152,GO:0009058,GO:0009059,GO:0009987,GO:0010467,GO:0015935,GO:0019538,GO:0022626,GO:0022627,GO:0030529,GO:0032991,GO:0034645,GO:0043170,GO:0043226,GO:0043228,GO:0043229,GO:0043232,GO:0044237,GO:0044238,GO:0044249,GO:0044260,GO:0044267,GO:0044391,GO:0044422,GO:0044424,GO:…	map03010	artNOG[6]	036IE@artNOG,0A2RU@biNOG,0STG6@inNOG,0VHJ3@meNOG,13PPN@opiNOG,COG0100@NOG,KOG0407@euNOG	KOG0407|6.54169077445e-79|269.640533447	J	Ribosomal protein S14
Partr_v15_DN15246_c0_g1_i1_m26452	3218.PP1S83_184V6.1	1.7e-79	257.8	LTA3	GO:0005575,GO:0005622,GO:0005623,GO:0005737,GO:0005739,GO:0005759,GO:0031974,GO:0043226,GO:0043227,GO:0043229,GO:0043231,GO:0043233,GO:0044422,GO:0044424,GO:0044429,GO:0044444,GO:0044446,GO:0044464,GO:0070013	map00010,map00020,map00620,map01100,map01110,map01120	virNOG[6]	1BFRH@strNOG,1DTPF@virNOG,COG0508@NOG,KOG0557@euNOG	KOG0557|2.27734922837e-45|159.241134644	C	Pyruvate dehydrogenase
Partr_v15_DN15377_c0_g1_i1_m56415	121225.PHUM204940-PA	2,00E-46	152.6	BIC	GO:0003002,GO:0005575,GO:0005622,GO:0005623,GO:0005737,GO:0005854,GO:0005856,GO:0005875,GO:0006403,GO:0007275,GO:0007317,GO:0007389,GO:0008150,GO:0008298,GO:0009798,GO:0009948,GO:0009952,GO:0009987,GO:0015630,GO:0032501,GO:0032502,GO:0032879,GO:0032880,GO:0032991,GO:0033036,GO:0043226,GO:0043228,GO:0043229,GO:0043232,GO:0043234,GO:0044087,GO:0044422,GO:0044424,GO:0044430,GO:0044444,GO:0044446,GO:…		artNOG[6]	036XV@artNOG,09U4X@biNOG,0STSE@inNOG,0V541@meNOG,11JBG@NOG,13RT1@opiNOG,KOG2240@euNOG	KOG2240|3.69237506012e-68|234.68258667	K	Component of the nascent polypeptide-associated complex (NAC), a dynamic component of the ribosomal exit tunnel, protecting the emerging polypeptides from interaction with other cytoplasmic proteins to ensure appropriate nascent protein targeting (By similarity). The NAC complex also promotes mitochondrial protein import by enhancing productive ribosome interactions with the outer mitochondrial m…
Partr_v15_DN1541_c0_g1_i1_m74996	4896.SPAC1805.06c.1	3.6e-21	69.8	HEM2	GO:0003674,GO:0003824,GO:0004655,GO:0005488,GO:0005575,GO:0005622,GO:0005623,GO:0005634,GO:0005737,GO:0005829,GO:0006725,GO:0006778,GO:0006779,GO:0006783,GO:0006807,GO:0007275,GO:0008150,GO:0008152,GO:0008270,GO:0009058,GO:0009987,GO:0016829,GO:0016835,GO:0016836,GO:0018130,GO:0019438,GO:0032501,GO:0032502,GO:0032791,GO:0033013,GO:0033014,GO:0034641,GO:0042168,GO:0042440,GO:0043167,GO:0043169,GO:…	map00860,map01100,map01110	fuNOG[21]	03IQH@ascNOG,0PFRX@fuNOG,12SP6@opiNOG,COG0113@NOG,KOG2794@euNOG	KOG2794|1.4044226064e-14|56.1896781921	H	delta-aminolevulinic acid dehydratase
Partr_v15_DN15551_c0_g1_i1_m44702	7070.TC002989-PA	3.4e-268	883	FUCA	GO:0003674,GO:0003824,GO:0004553,GO:0004560,GO:0005488,GO:0005975,GO:0005996,GO:0006004,GO:0006950,GO:0006952,GO:0008150,GO:0008152,GO:0009056,GO:0009607,GO:0009617,GO:0015928,GO:0016137,GO:0016139,GO:0016787,GO:0016798,GO:0019318,GO:0030246,GO:0042742,GO:0042806,GO:0044238,GO:0044710,GO:0044723,GO:0048029,GO:0050896,GO:0051704,GO:0051707,GO:0071704,GO:1901575,GO:1901657,GO:1901658	map00511	artNOG[6]	0338X@artNOG,09WB4@biNOG,0SQ1Y@inNOG,0V79E@meNOG,12PTY@opiNOG,COG3669@NOG,KOG3340@euNOG	KOG3340|1.89496005851e-152|512.808654785	G	fucosidase, alpha-L
Partr_v15_DN15551_c0_g2_i1_m44704	7070.TC002989-PA	4,00E-280	923.4	FUCA	GO:0003674,GO:0003824,GO:0004553,GO:0004560,GO:0005488,GO:0005975,GO:0005996,GO:0006004,GO:0006950,GO:0006952,GO:0008150,GO:0008152,GO:0009056,GO:0009607,GO:0009617,GO:0015928,GO:0016137,GO:0016139,GO:0016787,GO:0016798,GO:0019318,GO:0030246,GO:0042742,GO:0042806,GO:0044238,GO:0044710,GO:0044723,GO:0048029,GO:0050896,GO:0051704,GO:0051707,GO:0071704,GO:1901575,GO:1901657,GO:1901658	map00511	artNOG[6]	0338X@artNOG,09WB4@biNOG,0SQ1Y@inNOG,0V79E@meNOG,12PTY@opiNOG,COG3669@NOG,KOG3340@euNOG	KOG3340|3.17126450118e-169|568.250732422	G	fucosidase, alpha-L
Partr_v15_DN15555_c0_g1_i1_m44716	431895.XP_001748192.1	7.7e-37	115.2	FG03831.1			opiNOG[43]	0JI6W@euNOG,0XQG1@NOG,14A2R@opiNOG	0JI6W|8.00884148107e-33|117.31161499	S	Inherit from NOG: fad dependent oxidoreductase
Partr_v15_DN1561_c0_g1_i1_m74978	6183.Smp_103950__mRNA	1.5e-39	130.7	CDK10	GO:0000375,GO:0000377,GO:0000398,GO:0003674,GO:0003824,GO:0004672,GO:0004674,GO:0004693,GO:0005575,GO:0005622,GO:0005623,GO:0005634,GO:0005681,GO:0006139,GO:0006396,GO:0006397,GO:0006464,GO:0006468,GO:0006725,GO:0006793,GO:0006796,GO:0006807,GO:0007049,GO:0007089,GO:0007346,GO:0008150,GO:0008152,GO:0008285,GO:0008380,GO:0009987,GO:0010467,GO:0010564,GO:0016070,GO:0016071,GO:0016301,GO:0016310,GO:…		meNOG[21]	09VJI@biNOG,0V6IP@meNOG,0XQ50@NOG,12QC0@opiNOG,KOG0663@euNOG	KOG0663|6.89476424533e-58|199.756332397	T	Cyclin-Dependent Kinase
Partr_v15_DN1561_c0_g2_i1_m74980	13037.EHJ70924	1.6e-54	179.8	CDC2RK	GO:0000375,GO:0000377,GO:0000398,GO:0003674,GO:0003824,GO:0004672,GO:0004674,GO:0004693,GO:0005575,GO:0005622,GO:0005623,GO:0005634,GO:0005681,GO:0006139,GO:0006396,GO:0006397,GO:0006464,GO:0006468,GO:0006725,GO:0006793,GO:0006796,GO:0006807,GO:0007049,GO:0008150,GO:0008152,GO:0008380,GO:0009987,GO:0010467,GO:0016070,GO:0016071,GO:0016301,GO:0016310,GO:0016740,GO:0016772,GO:0016773,GO:0019538,GO:…		artNOG[6]	0341H@artNOG,09VJI@biNOG,0SQQJ@inNOG,0TESQ@lepNOG,0V6IP@meNOG,0XQ50@NOG,12QC0@opiNOG,KOG0663@euNOG	KOG0663|1.85392307938e-76|261.318481445	T	Cyclin-Dependent Kinase
Partr_v15_DN15733_c0_g2_i1_m6040	3847.GLYMA05G02800.1	1.9e-39	127				virNOG[6]	0IQXM@euNOG,121QZ@NOG,1EM2V@virNOG	0IQXM|2.36147897436e-39|139.343551636	A	glycine-rich RNA-binding protein
Partr_v15_DN15806_c0_g1_i1_m46842	7159.AAEL010599-PA	0	1059.8		GO:0003674,GO:0003824,GO:0004553,GO:0004558,GO:0005575,GO:0005576,GO:0005622,GO:0005623,GO:0005737,GO:0005783,GO:0005856,GO:0005875,GO:0008150,GO:0008152,GO:0015630,GO:0015926,GO:0016787,GO:0016798,GO:0017177,GO:0032991,GO:0043226,GO:0043227,GO:0043228,GO:0043229,GO:0043231,GO:0043232,GO:0043234,GO:0044422,GO:0044424,GO:0044430,GO:0044432,GO:0044444,GO:0044446,GO:0044464	map00510,map01100,map04141	artNOG[6]	032SM@artNOG,09T41@biNOG,0GTCJ@dipNOG,0SPW4@inNOG,0V42S@meNOG,12PAU@opiNOG,COG1501@NOG,KOG1066@euNOG	KOG1066|1.04628997812e-194|652.92388916	G	Glucosidase, alpha
Partr_v15_DN15806_c0_g2_i1_m46847	7159.AAEL010599-PA	1.9e-104	341.1		GO:0003674,GO:0003824,GO:0004553,GO:0004558,GO:0005575,GO:0005576,GO:0005622,GO:0005623,GO:0005737,GO:0005783,GO:0005856,GO:0005875,GO:0008150,GO:0008152,GO:0015630,GO:0015926,GO:0016787,GO:0016798,GO:0017177,GO:0032991,GO:0043226,GO:0043227,GO:0043228,GO:0043229,GO:0043231,GO:0043232,GO:0043234,GO:0044422,GO:0044424,GO:0044430,GO:0044432,GO:0044444,GO:0044446,GO:0044464	map00510,map01100,map04141	artNOG[6]	032SM@artNOG,09T41@biNOG,0GTCJ@dipNOG,0SPW4@inNOG,0V42S@meNOG,12PAU@opiNOG,COG1501@NOG,KOG1066@euNOG	KOG1066|9.3947726062e-64|219.485595703	G	Glucosidase, alpha
Partr_v15_DN15810_c0_g1_i1_m46822	2850.Phatr43176	6,00E-38	124.6	CNOT2	GO:0000003,GO:0000075,GO:0000077,GO:0000288,GO:0000289,GO:0000956,GO:0000988,GO:0000989,GO:0001076,GO:0001104,GO:0002009,GO:0002119,GO:0002164,GO:0003006,GO:0003674,GO:0003712,GO:0005488,GO:0005515,GO:0005575,GO:0005622,GO:0005623,GO:0005634,GO:0005737,GO:0005829,GO:0006139,GO:0006351,GO:0006355,GO:0006357,GO:0006366,GO:0006396,GO:0006397,GO:0006401,GO:0006402,GO:0006464,GO:0006725,GO:0006807,GO:…	map03018	euNOG[57]	COG5601@NOG,KOG2151@euNOG	KOG2151|3.59911319337e-41|145.268112183	K	CCR4-NOT transcription complex subunit 2
Partr_v15_DN15838_c0_g1_i1_m46811	3055.EDP07356	4.7e-81	267.3				virNOG[6]	0DD6B@chloroNOG,1EEIC@virNOG,COG0450@NOG,KOG0852@euNOG	KOG0852|6.99053841644e-92|313.007415771	O	peroxiredoxin
Partr_v15_DN16056_c0_g1_i1_m39281	4787.PITG_10226T0	3.3e-75	249.1	PGUG_00674	GO:0000322,GO:0000323,GO:0000324,GO:0001403,GO:0003674,GO:0005215,GO:0005275,GO:0005575,GO:0005622,GO:0005623,GO:0005737,GO:0005773,GO:0005794,GO:0005886,GO:0005887,GO:0006807,GO:0006810,GO:0006811,GO:0006812,GO:0006820,GO:0007124,GO:0007154,GO:0007584,GO:0008150,GO:0008152,GO:0008324,GO:0008509,GO:0008519,GO:0009058,GO:0009605,GO:0009987,GO:0009991,GO:0015075,GO:0015101,GO:0015200,GO:0015291,GO:…		euNOG[57]	COG0004@NOG,KOG0682@euNOG	KOG0682|6.02983770966e-102|345.832702637	P	Ammonium Transporter
Partr_v15_DN16056_c0_g1_i1_m39282	hypothetical protein
Partr_v15_DN16056_c0_g2_i1_m39284	4787.PITG_10226T0	3.9e-73	242.2	PGUG_00674	GO:0000322,GO:0000323,GO:0000324,GO:0001403,GO:0003674,GO:0005215,GO:0005275,GO:0005575,GO:0005622,GO:0005623,GO:0005737,GO:0005773,GO:0005794,GO:0005886,GO:0005887,GO:0006807,GO:0006810,GO:0006811,GO:0006812,GO:0006820,GO:0007124,GO:0007154,GO:0007584,GO:0008150,GO:0008152,GO:0008324,GO:0008509,GO:0008519,GO:0009058,GO:0009605,GO:0009987,GO:0009991,GO:0015075,GO:0015101,GO:0015200,GO:0015291,GO:…		euNOG[57]	COG0004@NOG,KOG0682@euNOG	KOG0682|6.9215931685e-97|329.203918457	P	Ammonium Transporter
Partr_v15_DN16094_c0_g1_i1_m39276	423536.XP_002783898.1	4.2e-36	118	SCO1	GO:0000041,GO:0003674,GO:0003824,GO:0004601,GO:0005488,GO:0005507,GO:0005575,GO:0005622,GO:0005623,GO:0005737,GO:0005739,GO:0005740,GO:0005743,GO:0006461,GO:0006810,GO:0006811,GO:0006812,GO:0006825,GO:0006996,GO:0007005,GO:0007275,GO:0008150,GO:0008152,GO:0008379,GO:0008535,GO:0009790,GO:0009987,GO:0016020,GO:0016043,GO:0016209,GO:0016491,GO:0016530,GO:0016531,GO:0016684,GO:0016705,GO:0019866,GO:…		euNOG[57]	COG1999@NOG,KOG2792@euNOG	KOG2792|5.03065597569e-47|164.730056763	C	Cytochrome C oxidase assembly protein
Partr_v15_DN16094_c0_g2_i1_m39279	423536.XP_002783898.1	5.4e-43	140.6	SCO1	GO:0000041,GO:0003674,GO:0003824,GO:0004601,GO:0005488,GO:0005507,GO:0005575,GO:0005622,GO:0005623,GO:0005737,GO:0005739,GO:0005740,GO:0005743,GO:0006461,GO:0006810,GO:0006811,GO:0006812,GO:0006825,GO:0006996,GO:0007005,GO:0007275,GO:0008150,GO:0008152,GO:0008379,GO:0008535,GO:0009790,GO:0009987,GO:0016020,GO:0016043,GO:0016209,GO:0016491,GO:0016530,GO:0016531,GO:0016684,GO:0016705,GO:0019866,GO:…		euNOG[57]	COG1999@NOG,KOG2792@euNOG	KOG2792|1.56890394091e-54|189.481948853	C	Cytochrome C oxidase assembly protein
Partr_v15_DN16235_c0_g1_i1_m78046	402676.XP_002174310.1	1.6e-41	135.9	PGUG_03709	GO:0000428,GO:0003674,GO:0003824,GO:0003899,GO:0005575,GO:0005622,GO:0005623,GO:0005634,GO:0005654,GO:0005665,GO:0005730,GO:0005736,GO:0005737,GO:0005739,GO:0005829,GO:0006139,GO:0006351,GO:0006360,GO:0006366,GO:0006403,GO:0006405,GO:0006406,GO:0006725,GO:0006807,GO:0006810,GO:0006913,GO:0006996,GO:0006997,GO:0007000,GO:0007275,GO:0008104,GO:0008150,GO:0008152,GO:0009058,GO:0009059,GO:0009303,GO:…	map00230,map00240,map01100,map03020	fuNOG[21]	03J9Z@ascNOG,0PG11@fuNOG,12SCK@opiNOG,COG0086@NOG,KOG0262@euNOG	KOG0262|5.93157871022e-48|166.879806519	K	dna-directed RNA polymerase
Partr_v15_DN16378_c0_g1_i1_m77698	5306.JGI76047	3.4e-51	167.7	PGUG_05576			fuNOG[21]	01DB1@agarNOG,0918E@basNOG,0PHVH@fuNOG,12Q7V@opiNOG,COG1565@NOG,KOG2901@euNOG	KOG2901|1.33417793614e-74|255.330871582	H	NADH dehydrogenase ubiquinone complex I, assembly factor 7
Partr_v15_DN16378_c0_g2_i1_m77699	214684.XP_569341.1	3.5e-72	236.9	PGUG_05576			fuNOG[21]	0918E@basNOG,0PHVH@fuNOG,12Q7V@opiNOG,1CIB5@treNOG,COG1565@NOG,KOG2901@euNOG	KOG2901|1.71131469701e-119|403.63092041	H	NADH dehydrogenase ubiquinone complex I, assembly factor 7
Partr_v15_DN16687_c0_g1_i1_m51604	6183.Smp_158130__mRNA	6.5e-40	131.2	FGSG_04571	GO:0000922,GO:0003674,GO:0003824,GO:0004306,GO:0004845,GO:0004849,GO:0005575,GO:0005622,GO:0005623,GO:0005634,GO:0005737,GO:0005815,GO:0005816,GO:0005819,GO:0005829,GO:0005856,GO:0006139,GO:0006206,GO:0006213,GO:0006220,GO:0006221,GO:0006222,GO:0006629,GO:0006644,GO:0006646,GO:0006650,GO:0006725,GO:0006753,GO:0006793,GO:0006796,GO:0006807,GO:0008150,GO:0008152,GO:0008610,GO:0008654,GO:0008655,GO:…	map00240,map00440,map00564,map00983,map01100	euNOG[57]	0IMEH@euNOG,0KD00@euNOG,COG0572@NOG,COG0615@NOG,KOG2803@euNOG	0IMEH|1.8556640643e-49|172.343582153	F	uridine kinase
Partr_v15_DN16687_c0_g2_i1_m51608	6183.Smp_158130__mRNA	3,00E-55	182	FGSG_04571	GO:0000922,GO:0003674,GO:0003824,GO:0004306,GO:0004845,GO:0004849,GO:0005575,GO:0005622,GO:0005623,GO:0005634,GO:0005737,GO:0005815,GO:0005816,GO:0005819,GO:0005829,GO:0005856,GO:0006139,GO:0006206,GO:0006213,GO:0006220,GO:0006221,GO:0006222,GO:0006629,GO:0006644,GO:0006646,GO:0006650,GO:0006725,GO:0006753,GO:0006793,GO:0006796,GO:0006807,GO:0008150,GO:0008152,GO:0008610,GO:0008654,GO:0008655,GO:…	map00240,map00440,map00564,map00983,map01100	euNOG[57]	0IMEH@euNOG,0KD00@euNOG,COG0572@NOG,COG0615@NOG,KOG2803@euNOG	0IMEH|2.442679856e-71|244.638931274	F	uridine kinase
Partr_v15_DN16704_c0_g1_i1_m2434	65071.PYU1_T006561	1.6e-63	209.2				euNOG[57]	COG1132@NOG,KOG0054@euNOG	KOG0054|2.89095027434e-46|160.527954102	Q	ATP-binding cassette, sub-family C (CFTR MRP), member
Partr_v15_DN16704_c0_g2_i1_m2439	65071.PYU1_T006561	3.3e-127	418.9				euNOG[57]	COG1132@NOG,KOG0054@euNOG	KOG0054|1.08811270945e-84|288.108734131	Q	ATP-binding cassette, sub-family C (CFTR MRP), member
Partr_v15_DN16718_c0_g2_i1_m2470	140110.NechaP74692	2.5e-26	83.4	FG01061.1			fuNOG[21]	03P54@ascNOG,0IM61@euNOG,0PJ2D@fuNOG,0SI7J@hypNOG,0WWYX@necNOG,0Y2FP@NOG,13PGN@opiNOG,1A58D@sordNOG	0IM61|5.26203798568e-28|101.392219543	S	NA
Partr_v15_DN16798_c0_g1_i1_m2457	65071.PYU1_T010548	1.5e-165	545.4	ACADSB	GO:0003674,GO:0003824,GO:0003995,GO:0004085,GO:0005575,GO:0005622,GO:0005623,GO:0005737,GO:0005739,GO:0005759,GO:0006082,GO:0006520,GO:0006629,GO:0006631,GO:0006635,GO:0006637,GO:0006732,GO:0006793,GO:0006807,GO:0006950,GO:0006952,GO:0007275,GO:0007568,GO:0008150,GO:0008152,GO:0008340,GO:0009055,GO:0009056,GO:0009062,GO:0009063,GO:0009081,GO:0009083,GO:0009790,GO:0009792,GO:0009987,GO:0010259,GO:…	map00071,map00280,map00281,map01100,map01110	euNOG[57]	COG1960@NOG,KOG0139@euNOG	KOG0139|4.56003015855e-163|548.226623535	I	acyl-CoA dehydrogenase
Partr_v15_DN16798_c0_g2_i1_m2461	240176.XP_001836878.1	6.6e-69	225.8	FG09661.1	GO:0003674,GO:0003824,GO:0004085,GO:0005575,GO:0005622,GO:0005623,GO:0005737,GO:0005739,GO:0006082,GO:0006629,GO:0006631,GO:0006635,GO:0008150,GO:0008152,GO:0009056,GO:0009062,GO:0009987,GO:0016042,GO:0016054,GO:0016491,GO:0016627,GO:0019395,GO:0019752,GO:0030258,GO:0032787,GO:0033539,GO:0034440,GO:0043226,GO:0043227,GO:0043229,GO:0043231,GO:0043436,GO:0044237,GO:0044238,GO:0044242,GO:0044248,GO:…	map00281,map01110	fuNOG[21]	0168Z@agaNOG,01CZD@agarNOG,091Q7@basNOG,0PGSK@fuNOG,12PPH@opiNOG,COG1960@NOG,KOG0139@euNOG	KOG0139|1.17642352309e-59|205.544921875	I	acyl-CoA dehydrogenase
Partr_v15_DN16839_c0_g1_i1_m28286	88036.EFJ11829	8.1e-34	111.1		GO:0005575,GO:0005622,GO:0005623,GO:0005737,GO:0005829,GO:0044424,GO:0044444,GO:0044464		virNOG[6]	0XNP7@NOG,1BGCK@strNOG,1DUA2@virNOG,KOG2753@euNOG	KOG2753|7.18756514371e-59|203.469421387	J	Component of the eukaryotic translation initiation factor 3 (eIF-3) complex, which is involved in protein synthesis and, together with other initiation factors, stimulates binding of mRNA and methionyl-tRNAi to the 40S ribosome (By similarity)
Partr_v15_DN16846_c0_g2_i1_m28338	526221.XP_003004253.1	5.9e-25	82	FA2H	GO:0000038,GO:0000170,GO:0001508,GO:0001949,GO:0002119,GO:0002164,GO:0003008,GO:0003674,GO:0003824,GO:0004497,GO:0005488,GO:0005515,GO:0005575,GO:0005622,GO:0005623,GO:0005737,GO:0005783,GO:0005789,GO:0006082,GO:0006629,GO:0006631,GO:0006643,GO:0006644,GO:0006664,GO:0006665,GO:0006673,GO:0006675,GO:0006687,GO:0006793,GO:0006796,GO:0006807,GO:0006950,GO:0007009,GO:0007154,GO:0007272,GO:0007275,GO:…		euNOG[57]	COG3000@NOG,KOG0539@euNOG	KOG0539|4.35077301933e-34|122.010543823	I	fatty acid
Partr_v15_DN16859_c0_g1_i1_m28274	hypothetical protein
Partr_v15_DN16869_c0_g2_i1_m28294	7668.SPU_015981tr	1.5e-104	342.5	DLST	GO:0000003,GO:0002119,GO:0002164,GO:0003674,GO:0003824,GO:0004149,GO:0005575,GO:0005622,GO:0005623,GO:0005634,GO:0005737,GO:0005739,GO:0005759,GO:0005811,GO:0005856,GO:0005875,GO:0005886,GO:0005947,GO:0006082,GO:0006084,GO:0006085,GO:0006091,GO:0006099,GO:0006103,GO:0006139,GO:0006520,GO:0006553,GO:0006554,GO:0006637,GO:0006725,GO:0006732,GO:0006733,GO:0006734,GO:0006753,GO:0006793,GO:0006796,GO:…	map00020,map00310,map01100,map01110,map01120	meNOG[21]	09WTM@biNOG,0V7RQ@meNOG,12PUJ@opiNOG,COG0508@NOG,KOG0559@euNOG	KOG0559|7.64685001453e-131|440.793426514	C	succinyltransferase component of 2-oxoglutarate dehydrogenase complex
Partr_v15_DN1693_c0_g1_i1_m27647	425265.XP_001729286.1	9.2e-49	159.9	COF1	GO:0005575,GO:0005622,GO:0005623,GO:0005634,GO:0005737,GO:0005856,GO:0016363,GO:0031974,GO:0031981,GO:0034399,GO:0043226,GO:0043227,GO:0043228,GO:0043229,GO:0043231,GO:0043232,GO:0043233,GO:0044422,GO:0044424,GO:0044428,GO:0044446,GO:0044464,GO:0070013	map04360,map04666,map04810,map05133	fuNOG[21]	093GS@basNOG,0PPKY@fuNOG,122P5@NOG,13SU6@opiNOG,KOG1735@euNOG	KOG1735|1.61446432174e-53|185.854217529	Z	actin-depolymerizing factor
Partr_v15_DN16961_c0_g1_i1_m26479	7176.CPIJ013032-PA	7.9e-20	65		GO:0002165,GO:0003002,GO:0003008,GO:0003674,GO:0003779,GO:0005198,GO:0005200,GO:0005488,GO:0005515,GO:0005575,GO:0005622,GO:0005623,GO:0005737,GO:0005856,GO:0005886,GO:0007154,GO:0007163,GO:0007267,GO:0007268,GO:0007274,GO:0007275,GO:0007389,GO:0007444,GO:0007472,GO:0007474,GO:0007476,GO:0007517,GO:0007552,GO:0007560,GO:0008092,GO:0008150,GO:0008307,GO:0008586,GO:0009653,GO:0009791,GO:0009886,GO:…		artNOG[6]	034YY@artNOG,0A0TT@biNOG,0GVZQ@dipNOG,0SRK7@inNOG,0VBQH@meNOG,12PKW@opiNOG,COG5069@NOG,KOG4286@euNOG	KOG4286|1.84379989958e-24|87.3815383911	Z	Dystrophin
Partr_v15_DN17008_c0_g1_i1_m56281	4952.XP_502155.1	1.7e-22	73.7	SWD1	GO:0000228,GO:0000723,GO:0000785,GO:0000790,GO:0005575,GO:0005622,GO:0005623,GO:0005634,GO:0005654,GO:0005694,GO:0005737,GO:0005829,GO:0006139,GO:0006259,GO:0006325,GO:0006338,GO:0006342,GO:0006348,GO:0006355,GO:0006464,GO:0006479,GO:0006725,GO:0006807,GO:0006996,GO:0008150,GO:0008152,GO:0008213,GO:0009889,GO:0009890,GO:0009892,GO:0009987,GO:0010468,GO:0010556,GO:0010558,GO:0010605,GO:0010629,GO:…		fuNOG[21]	03I7R@ascNOG,0PF85@fuNOG,0XTA2@NOG,12Q2C@opiNOG,197JI@saccNOG,KOG1273@euNOG	KOG1273|6.84638570045e-29|104.049964905	S	Retinoblastoma binding protein 5
Partr_v15_DN17014_c0_g1_i1_m56274	3694.POPTR_0015s10980.1	4.4e-97	317.5			map00562,map00564,map00565,map01100	virNOG[6]	0IGI7@euNOG,1BC4R@strNOG,1DQ3A@virNOG,COG3511@NOG	0IGI7|4.27423081546e-129|435.466796875	I	Phosphoesterase family
Partr_v15_DN17015_c0_g1_i1_m56341	6085.XP_002154868	5.6e-35	112.4	MVP	GO:0001654,GO:0005575,GO:0005576,GO:0005622,GO:0005623,GO:0005634,GO:0005635,GO:0005643,GO:0005737,GO:0007275,GO:0007399,GO:0007417,GO:0007420,GO:0007423,GO:0008150,GO:0012505,GO:0016020,GO:0016021,GO:0031224,GO:0031967,GO:0031975,GO:0031982,GO:0031988,GO:0032501,GO:0032502,GO:0032991,GO:0042221,GO:0042493,GO:0043226,GO:0043227,GO:0043229,GO:0043230,GO:0043231,GO:0043234,GO:0044421,GO:0044422,GO:…		meNOG[21]	0IF6T@euNOG,0VBBH@meNOG,0ZCU8@NOG,13JAZ@opiNOG	0IF6T|1.1021955228e-37|133.293838501	Z	Major vault protein
Partr_v15_DN17042_c0_g1_i1_m56385	3694.POPTR_0005s16700.1	3.5e-55	182.6		GO:0005575,GO:0005622,GO:0005623,GO:0005737,GO:0005773,GO:0005774,GO:0005783,GO:0005794,GO:0016020,GO:0031090,GO:0043226,GO:0043227,GO:0043229,GO:0043231,GO:0044422,GO:0044424,GO:0044437,GO:0044444,GO:0044446,GO:0044464		virNOG[6]	0XP7X@NOG,1BD7V@strNOG,1DR5F@virNOG,KOG2667@euNOG	KOG2667|5.51182770553e-60|206.864181519	U	Endoplasmic reticulumgolgi intermediate compartment protein
Partr_v15_DN17047_c0_g1_i1_m56374	54126.PPA19994	2.3e-48	157.8		GO:0000003,GO:0002009,GO:0002119,GO:0002164,GO:0003006,GO:0003674,GO:0003724,GO:0003824,GO:0004004,GO:0004386,GO:0005575,GO:0005622,GO:0005623,GO:0005737,GO:0005739,GO:0006139,GO:0006152,GO:0006163,GO:0006195,GO:0006200,GO:0006364,GO:0006396,GO:0006725,GO:0006753,GO:0006793,GO:0006796,GO:0006807,GO:0006810,GO:0006897,GO:0006898,GO:0007275,GO:0007276,GO:0007281,GO:0007530,GO:0007548,GO:0008026,GO:…	map03040	nemNOG[3]	09TRZ@biNOG,0EHK1@chrNOG,0V5F2@meNOG,0XDCY@nemNOG,12NCG@opiNOG,COG1643@NOG,KOG0925@euNOG	0V5F2|1.92124725209e-58|202.1434021	A	DEAH (Asp-Glu-Ala-His) box polypeptide
Partr_v15_DN17047_c1_g1_i1_m56377	5022.CBX92915	2.2e-62	200.8	PRP43	GO:0000166,GO:0000375,GO:0000377,GO:0000390,GO:0000398,GO:0000460,GO:0000462,GO:0000463,GO:0000466,GO:0000470,GO:0001882,GO:0001883,GO:0003674,GO:0003724,GO:0003824,GO:0004004,GO:0004386,GO:0005488,GO:0005524,GO:0005575,GO:0005622,GO:0005623,GO:0005634,GO:0005681,GO:0005737,GO:0005739,GO:0006139,GO:0006152,GO:0006163,GO:0006195,GO:0006200,GO:0006364,GO:0006396,GO:0006397,GO:0006725,GO:0006753,GO:…	map03040	fuNOG[21]	03J46@ascNOG,0H3NZ@dotNOG,0PGYC@fuNOG,12NCG@opiNOG,159S0@pleNOG,COG1643@NOG,KOG0925@euNOG	0PGYC|3.86931574418e-68|233.965789795	A	factor ATP-dependent RNA helicase
Partr_v15_DN17061_c0_g1_i1_m56260	10141.ENSCPOP00000009530	5.2e-42	137.1	NAGLU	GO:0000323,GO:0001654,GO:0001754,GO:0003674,GO:0003824,GO:0004553,GO:0004561,GO:0005575,GO:0005622,GO:0005623,GO:0005737,GO:0005764,GO:0005773,GO:0005775,GO:0005975,GO:0006022,GO:0006026,GO:0006027,GO:0006807,GO:0006996,GO:0007033,GO:0007040,GO:0007275,GO:0007399,GO:0007417,GO:0007420,GO:0007423,GO:0007610,GO:0007622,GO:0007623,GO:0007626,GO:0008150,GO:0008152,GO:0009056,GO:0009057,GO:0009653,GO:…	map00531,map01100,map04142	maNOG[6]	09UJE@biNOG,0DFV2@chorNOG,0UNN7@maNOG,0V5IM@meNOG,0XNMK@NOG,12TZY@opiNOG,18UVC@roNOG,1AU1J@spriNOG,1CQIF@veNOG,KOG2233@euNOG	KOG2233|3.88129215297e-50|174.344223022	U	N-acetylglucosaminidase, alpha
Partr_v15_DN17094_c0_g2_i1_m56352	6183.Smp_179260__mRNA	1.4e-50	166.6	NAGA	GO:0000323,GO:0003674,GO:0003824,GO:0004553,GO:0004557,GO:0005575,GO:0005622,GO:0005623,GO:0005737,GO:0005764,GO:0005773,GO:0005975,GO:0006629,GO:0006643,GO:0006664,GO:0006665,GO:0006672,GO:0006677,GO:0006687,GO:0006807,GO:0008150,GO:0008152,GO:0008456,GO:0009056,GO:0009311,GO:0009987,GO:0015925,GO:0015929,GO:0016042,GO:0016052,GO:0016137,GO:0016139,GO:0016787,GO:0016798,GO:0019377,GO:0030149,GO:…	map00052,map00561,map00600,map00603,map04142	meNOG[21]	09UB1@biNOG,0VCAW@meNOG,0XPF1@NOG,138BF@opiNOG,KOG2366@euNOG	KOG2366|5.82173545567e-36|127.856567383	G	alpha-galactosidase
Partr_v15_DN17098_c0_g2_i1_m56311	7955.ENSDARP00000097672	4.4e-29	97	TMEM184C			fiNOG[1]	0A1UX@biNOG,0DQ7W@chorNOG,0N4CD@fiNOG,0VDG9@meNOG,0XQ3V@NOG,12UCU@opiNOG,1D0WJ@veNOG,KOG2641@euNOG	KOG2641|3.72369614404e-36|126.531684875	T	transmembrane protein 184B
Partr_v15_DN17160_c0_g1_i2_m9930	5786.XP_003293690.1	6.5e-23	73.5		GO:0006066,GO:0006793,GO:0006796,GO:0008150,GO:0008152,GO:0009058,GO:0009987,GO:0010264,GO:0019637,GO:0019751,GO:0032958,GO:0033517,GO:0043647,GO:0044237,GO:0044281,GO:0044283,GO:0044710,GO:0044711,GO:0046165,GO:0046173,GO:0071704,GO:0090407,GO:1901576,GO:1901615,GO:1901617		euNOG[57]	0IG68@euNOG,COG2074@NOG	0IG68|1.81285378146e-30|109.249855042	G	2-phosphoglycerate kinase-related
Partr_v15_DN17203_c0_g1_i1_m19556	88036.EFJ26799	4,00E-74	243.4		GO:0000902,GO:0000904,GO:0003674,GO:0003824,GO:0004634,GO:0005575,GO:0005622,GO:0005623,GO:0005737,GO:0007275,GO:0008150,GO:0008152,GO:0008544,GO:0009507,GO:0009532,GO:0009536,GO:0009570,GO:0009653,GO:0009888,GO:0009913,GO:0009987,GO:0010026,GO:0010090,GO:0016043,GO:0016829,GO:0016835,GO:0016836,GO:0030154,GO:0030855,GO:0032501,GO:0032502,GO:0032989,GO:0043226,GO:0043227,GO:0043229,GO:0043231,GO:…	map00010,map00680,map01100,map01110,map01120,map01230,map03018,map04066	virNOG[6]	1BMXK@strNOG,1DV3W@virNOG,COG0148@NOG,KOG2670@euNOG	KOG2670|8.09569723362e-66|226.384048462	G	enolase (EC 4.2.1.11)
Partr_v15_DN17212_c0_g1_i1_m19497	4952.XP_503361.1	1.8e-52	169.9	PGUG_04000	GO:0000003,GO:0000075,GO:0000159,GO:0000228,GO:0000775,GO:0000776,GO:0000779,GO:0000780,GO:0000793,GO:0000794,GO:0000910,GO:0000922,GO:0001100,GO:0005575,GO:0005622,GO:0005623,GO:0005634,GO:0005694,GO:0005737,GO:0005815,GO:0005816,GO:0005819,GO:0005829,GO:0005856,GO:0005933,GO:0005935,GO:0006464,GO:0006470,GO:0006793,GO:0006796,GO:0006950,GO:0006996,GO:0007010,GO:0007049,GO:0007059,GO:0007062,GO:…	map03015,map04113,map04114,map04151,map04728	fuNOG[21]	03IHC@ascNOG,0PFJ3@fuNOG,0XQJW@NOG,12N9U@opiNOG,197V8@saccNOG,KOG2085@euNOG	0PFJ3|3.35745715766e-57|198.192565918	T	Serine threonine protein phosphatase 2A
Partr_v15_DN17237_c0_g2_i1_m19493	5786.XP_003287661.1	3.1e-229	755.2	ALDH7B4	GO:0003674,GO:0003824,GO:0004029,GO:0005575,GO:0005576,GO:0005615,GO:0005622,GO:0005623,GO:0005737,GO:0005829,GO:0006081,GO:0006950,GO:0006970,GO:0008150,GO:0008152,GO:0009269,GO:0009414,GO:0009415,GO:0009628,GO:0009651,GO:0009719,GO:0009725,GO:0009737,GO:0009987,GO:0010033,GO:0010035,GO:0016023,GO:0016491,GO:0016620,GO:0016903,GO:0030139,GO:0031410,GO:0031982,GO:0031988,GO:0033993,GO:0042221,GO:…	map00010,map00040,map00053,map00071,map00260,map00280,map00300,map00310,map00330,map00340,map00380,map00410,map00561,map00620,map00625,map00640,map00903,map01100,map01110,map01120,map01230	euNOG[57]	COG1012@NOG,KOG2453@euNOG	KOG2453|6.08207227545e-251|837.972045898	C	aldehyde dehydrogenase 7 family, member A1
Partr_v15_DN17237_c0_g2_i1_m19494	69293.ENSGACP00000013122	3.3e-21	62.9				fiNOG[1]	0AIWU@biNOG,0E1DV@chorNOG,0KH9X@euNOG,0NBDM@fiNOG,0VWDK@meNOG,10RGN@NOG,12VDN@opiNOG,1D9C0@veNOG	0KH9X|2.58190567237e-19|73.0696487427	S	NA
Partr_v15_DN17254_c0_g2_i1_m19519	10228.TriadP63955	1.9e-50	165.3	RPL24	GO:0000003,GO:0000022,GO:0000184,GO:0000226,GO:0000278,GO:0000956,GO:0002119,GO:0002164,GO:0003674,GO:0003676,GO:0003723,GO:0003735,GO:0005198,GO:0005488,GO:0005575,GO:0005622,GO:0005623,GO:0005737,GO:0005829,GO:0005840,GO:0006139,GO:0006401,GO:0006402,GO:0006412,GO:0006413,GO:0006414,GO:0006415,GO:0006605,GO:0006612,GO:0006613,GO:0006614,GO:0006725,GO:0006807,GO:0006810,GO:0006886,GO:0006996,GO:…	map03010	meNOG[21]	0VHV2@meNOG,13R9I@opiNOG,COG2075@NOG,KOG1722@euNOG	KOG1722|8.26385419349e-58|198.596954346	J	ribosomal protein L24
Partr_v15_DN17287_c0_g1_i2_m19532	578458.XP_003030194.1	1.1e-45	148.9	FG01278.1	GO:0002181,GO:0003674,GO:0003676,GO:0003723,GO:0003735,GO:0005198,GO:0005488,GO:0005575,GO:0005622,GO:0005623,GO:0005634,GO:0005730,GO:0005737,GO:0005829,GO:0005840,GO:0006412,GO:0007275,GO:0008150,GO:0008152,GO:0008270,GO:0009058,GO:0009059,GO:0009987,GO:0010467,GO:0015934,GO:0019538,GO:0019843,GO:0022625,GO:0022626,GO:0030529,GO:0031974,GO:0031981,GO:0032501,GO:0032502,GO:0032991,GO:0034645,GO:…	map03010	fuNOG[21]	0187U@agaNOG,01ENK@agarNOG,093M2@basNOG,0PPN6@fuNOG,13SUD@opiNOG,COG2451@NOG,KOG0887@euNOG	KOG0887|8.57303290649e-51|176.265182495	J	Ribosomal protein
Partr_v15_DN17368_c0_g2_i1_m47407	400682.PAC_15718214	1.1e-182	599.3			map00040,map00051,map01100	meNOG[21]	0IG6W@euNOG,0V86H@meNOG,13MDB@opiNOG,COG2115@NOG	0IG6W|2.58746097809e-209|699.147216797	G	xylose isomerase
Partr_v15_DN17369_c0_g1_i1_m47338	3218.PP1S44_75V6.1	2.2e-47	154.9				virNOG[6]	0IHVT@euNOG,1E7AK@virNOG,COG1584@NOG	0IHVT|2.08791387063e-66|228.030960083	S	GPR FUN34 family protein
Partr_v15_DN17391_c0_g1_i1_m47443	7668.SPU_026541tr	9.4e-77	250.1	RPS23	GO:0000003,GO:0000184,GO:0000226,GO:0000956,GO:0002119,GO:0002164,GO:0003006,GO:0003674,GO:0003735,GO:0005198,GO:0005575,GO:0005622,GO:0005623,GO:0005737,GO:0005829,GO:0005840,GO:0006139,GO:0006401,GO:0006402,GO:0006412,GO:0006413,GO:0006414,GO:0006415,GO:0006417,GO:0006605,GO:0006612,GO:0006613,GO:0006614,GO:0006725,GO:0006807,GO:0006810,GO:0006886,GO:0006915,GO:0006996,GO:0007010,GO:0007017,GO:…	map03010	meNOG[21]	0A05X@biNOG,0VB22@meNOG,13PQ5@opiNOG,COG0048@NOG,KOG1749@euNOG	KOG1749|1.88876607965e-81|277.945678711	J	Ribosomal protein S23
Partr_v15_DN17393_c0_g1_i1_m47458	578458.XP_003031721.1	1,00E-35	118.7	PGUG_00906	GO:0000322,GO:0000323,GO:0000324,GO:0000329,GO:0005575,GO:0005622,GO:0005623,GO:0005737,GO:0005773,GO:0005774,GO:0016020,GO:0016021,GO:0031090,GO:0031224,GO:0043226,GO:0043227,GO:0043229,GO:0043231,GO:0044422,GO:0044424,GO:0044425,GO:0044437,GO:0044444,GO:0044446,GO:0044464		fuNOG[21]	016ZR@agaNOG,01E6U@agarNOG,09532@basNOG,0PH2P@fuNOG,0XSE0@NOG,12S9Y@opiNOG,KOG2615@euNOG	KOG2615|6.35602319117e-52|180.181518555	U	Major facilitator superfamily
Partr_v15_DN17394_c0_g1_i1_m47361	43151.ADAR002229-PA	6.4e-40	129.4	GTF2A2	GO:0000428,GO:0000988,GO:0000989,GO:0001076,GO:0001083,GO:0001129,GO:0001132,GO:0003674,GO:0003712,GO:0003713,GO:0005575,GO:0005622,GO:0005623,GO:0005634,GO:0005654,GO:0005667,GO:0005672,GO:0006139,GO:0006351,GO:0006352,GO:0006354,GO:0006355,GO:0006357,GO:0006366,GO:0006367,GO:0006368,GO:0006725,GO:0006807,GO:0007275,GO:0007399,GO:0008150,GO:0008152,GO:0009058,GO:0009059,GO:0009889,GO:0009891,GO:…	map03022,map05203	meNOG[21]	0A7H1@biNOG,0VIBZ@meNOG,13T1W@opiNOG,COG5123@NOG,KOG3463@euNOG	KOG3463|8.46385258752e-48|166.358215332	K	TFIIA is a component of the transcription machinery of RNA polymerase II and plays an important role in transcriptional activation (By similarity)
Partr_v15_DN17508_c0_g2_i1_m12511	7222.FBpp0150828	1.8e-119	392.5		GO:0000075,GO:0000077,GO:0000175,GO:0000288,GO:0000289,GO:0000956,GO:0003674,GO:0003824,GO:0004518,GO:0004527,GO:0004532,GO:0004535,GO:0004540,GO:0005488,GO:0005515,GO:0005575,GO:0005622,GO:0005623,GO:0005634,GO:0005737,GO:0006139,GO:0006355,GO:0006357,GO:0006396,GO:0006397,GO:0006401,GO:0006402,GO:0006725,GO:0006807,GO:0006950,GO:0006974,GO:0007049,GO:0007093,GO:0007095,GO:0007275,GO:0007346,GO:…	map03018	artNOG[6]	035K0@artNOG,09T59@biNOG,0GX0X@dipNOG,0HZK9@droNOG,0SQU1@inNOG,0V43Z@meNOG,12QMA@opiNOG,COG5228@NOG,KOG0304@euNOG	12QMA|4.81294557639e-151|507.938781738	K	Ccr4-not transcription complex, subunit
Partr_v15_DN17520_c0_g1_i1_m12521	4641.GSMUA_Achr7P03980_001	2.9e-73	239.6		GO:0005575,GO:0005622,GO:0005623,GO:0005737,GO:0044424,GO:0044464	map04122	virNOG[6]	0TMCQ@lilNOG,1BHWG@strNOG,1DVSS@virNOG,COG0037@NOG,KOG2840@euNOG	KOG2840|1.25882279561e-55|193.148452759	O	Plays a central role in 2-thiolation of mcm(5)S(2)U at tRNA wobble positions of tRNA(Lys), tRNA(Glu) and tRNA(Gln). Directly binds tRNAs and probably acts by catalyzing adenylation of tRNAs, an intermediate required for 2-thiolation. It is unclear whether it acts as a sulfurtransferase that transfers sulfur from thiocarboxylated urm1 onto the uridine of tRNAs at wobble position
Partr_v15_DN17520_c0_g2_i1_m12526	4577.GRMZM2G402242_P01	2.5e-87	285.2		GO:0005575,GO:0005622,GO:0005623,GO:0005737,GO:0044424,GO:0044464	map04122	virNOG[6]	0TMCQ@lilNOG,15I69@poaNOG,1BHWG@strNOG,1DVSS@virNOG,COG0037@NOG,KOG2840@euNOG	KOG2840|7.77453745578e-68|233.542312622	O	Plays a central role in 2-thiolation of mcm(5)S(2)U at tRNA wobble positions of tRNA(Lys), tRNA(Glu) and tRNA(Gln). Directly binds tRNAs and probably acts by catalyzing adenylation of tRNAs, an intermediate required for 2-thiolation. It is unclear whether it acts as a sulfurtransferase that transfers sulfur from thiocarboxylated urm1 onto the uridine of tRNAs at wobble position
Partr_v15_DN17545_c1_g1_i1_m12533	931890.XP_003648311.1	6.9e-48	155	VTC4	GO:0000322,GO:0000323,GO:0000324,GO:0000329,GO:0003674,GO:0003824,GO:0005575,GO:0005622,GO:0005623,GO:0005737,GO:0005773,GO:0005774,GO:0005783,GO:0006082,GO:0006793,GO:0006796,GO:0006797,GO:0006810,GO:0006914,GO:0006944,GO:0006996,GO:0007033,GO:0007034,GO:0008150,GO:0008152,GO:0008976,GO:0009056,GO:0009987,GO:0010324,GO:0016020,GO:0016021,GO:0016043,GO:0016044,GO:0016237,GO:0016301,GO:0016310,GO:…		fuNOG[21]	03KR7@ascNOG,0IUSX@euNOG,0PFXZ@fuNOG,12S66@opiNOG,1996B@saccNOG,19FK7@sacNOG,COG5036@NOG,COG5264@NOG,KOG1161@euNOG	0IUSX|4.11391509793e-58|200.921325684	P	Vacuolar transporter chaperone
Partr_v15_DN17548_c0_g2_i1_m12497	7159.AAEL004568-PA	1.6e-23	76.9		GO:0000166,GO:0000902,GO:0001763,GO:0001882,GO:0001883,GO:0002009,GO:0003674,GO:0003824,GO:0003924,GO:0005488,GO:0005525,GO:0005575,GO:0005622,GO:0005623,GO:0005737,GO:0006139,GO:0006152,GO:0006163,GO:0006184,GO:0006195,GO:0006725,GO:0006753,GO:0006793,GO:0006796,GO:0006807,GO:0006996,GO:0007275,GO:0007424,GO:0008150,GO:0008152,GO:0009056,GO:0009116,GO:0009117,GO:0009119,GO:0009141,GO:0009143,GO:…		artNOG[6]	036HV@artNOG,09T7Z@biNOG,0STG7@inNOG,0VB1X@meNOG,0Y825@NOG,12TP7@opiNOG,KOG0074@euNOG	KOG0074|4.79550282812e-26|95.7810516357	U	Adp-ribosylation factor-like
Partr_v15_DN17643_c0_g1_i1_m56478	67593.Physo130747	9.5e-27	87.8	HYOU1	GO:0000003,GO:0000166,GO:0000774,GO:0001666,GO:0001882,GO:0001883,GO:0001932,GO:0001934,GO:0002931,GO:0003674,GO:0005488,GO:0005515,GO:0005524,GO:0005575,GO:0005576,GO:0005615,GO:0005622,GO:0005623,GO:0005737,GO:0005773,GO:0005774,GO:0005783,GO:0005788,GO:0005794,GO:0005811,GO:0006457,GO:0006605,GO:0006612,GO:0006620,GO:0006810,GO:0006886,GO:0006950,GO:0006984,GO:0006986,GO:0006987,GO:0007154,GO:…	map04141	euNOG[57]	14ZNG@perNOG,COG0443@NOG,KOG0103@euNOG,KOG0104@euNOG	KOG0104|6.14448028776e-32|113.546104431	O	Hypoxia up-regulated
Partr_v15_DN17701_c0_g1_i1_m19233	9305.ENSSHAP00000000279	2.8e-29	98.8	DNAH1	GO:0001539,GO:0003674,GO:0003774,GO:0003777,GO:0003824,GO:0005575,GO:0005622,GO:0005623,GO:0005737,GO:0005856,GO:0005858,GO:0005875,GO:0005929,GO:0005930,GO:0006928,GO:0007017,GO:0007018,GO:0008150,GO:0008152,GO:0009605,GO:0009612,GO:0009628,GO:0009987,GO:0015630,GO:0016462,GO:0016787,GO:0016817,GO:0016818,GO:0017111,GO:0030286,GO:0031514,GO:0032838,GO:0032991,GO:0035085,GO:0040011,GO:0042995,GO:…	map05016	meNOG[21]	09TZJ@biNOG,0DGVY@chorNOG,0V4YE@meNOG,12NG3@opiNOG,COG5245@NOG,KOG3595@euNOG	KOG3595|6.61074390353e-37|127.451309204	Z	heavy chain
Partr_v15_DN17743_c0_g1_i1_m19225	7955.ENSDARP00000113553	1.9e-67	221.3	RPL17		map03010	fiNOG[1]	09ZNI@biNOG,0DM69@chorNOG,0MXHM@fiNOG,0VAJA@meNOG,12SDW@opiNOG,1CW1C@veNOG,COG0091@NOG,KOG3353@euNOG	KOG3353|6.80897532574e-78|266.309387207	J	60s ribosomal protein
Partr_v15_DN17752_c0_g1_i1_m19278	214684.XP_570154.1	8.7e-29	92.3		GO:0003674,GO:0003824,GO:0006464,GO:0006479,GO:0008150,GO:0008152,GO:0008168,GO:0008170,GO:0008213,GO:0008276,GO:0008757,GO:0009987,GO:0016273,GO:0016274,GO:0016740,GO:0016741,GO:0018193,GO:0018195,GO:0018216,GO:0019538,GO:0032259,GO:0035241,GO:0035246,GO:0035247,GO:0036211,GO:0043170,GO:0043412,GO:0043414,GO:0044237,GO:0044238,GO:0044260,GO:0044267,GO:0071704		fuNOG[21]	093CY@basNOG,0IH2H@euNOG,0PHK1@fuNOG,13KKU@opiNOG,1CJ0B@treNOG,COG2428@NOG	0IH2H|2.155966963e-35|125.63381958	S	DUF431 domain-containing protein
Partr_v15_DN17785_c0_g1_i1_m19295	3218.PP1S31_338V6.1	4.7e-36	116.7	FUS6	GO:0000003,GO:0000338,GO:0003006,GO:0005575,GO:0005622,GO:0005623,GO:0005634,GO:0005737,GO:0005829,GO:0006461,GO:0006464,GO:0006950,GO:0006970,GO:0006972,GO:0007275,GO:0008150,GO:0008152,GO:0008180,GO:0009314,GO:0009416,GO:0009628,GO:0009642,GO:0009646,GO:0009651,GO:0009790,GO:0009791,GO:0009793,GO:0009987,GO:0010154,GO:0010388,GO:0016043,GO:0019538,GO:0022414,GO:0022607,GO:0032501,GO:0032502,GO:…		virNOG[6]	0XRXI@NOG,1BJPQ@strNOG,1DXM6@virNOG,KOG0686@euNOG	KOG0686|9.83831638249e-28|100.714942932	O, T	cop9 signalosome complex subunit
Partr_v15_DN17786_c0_g1_i1_m19258	43151.ADAR001993-PA	3.1e-94	309.1	MCM2	GO:0000003,GO:0000075,GO:0000082,GO:0000084,GO:0000228,GO:0000278,GO:0000785,GO:0000793,GO:0000808,GO:0001654,GO:0002119,GO:0002164,GO:0003006,GO:0003674,GO:0003676,GO:0003677,GO:0003682,GO:0003688,GO:0005488,GO:0005515,GO:0005575,GO:0005622,GO:0005623,GO:0005634,GO:0005654,GO:0005656,GO:0005664,GO:0005694,GO:0006139,GO:0006152,GO:0006163,GO:0006195,GO:0006200,GO:0006259,GO:0006260,GO:0006261,GO:…	map03030,map04110,map04111,map04113	meNOG[21]	0A0AA@biNOG,0VB69@meNOG,12NMS@opiNOG,COG1241@NOG,KOG0477@euNOG,KOG2652@euNOG	KOG2652|4.40198266661e-96|326.354553223	K	Transcription factor
Partr_v15_DN17885_c0_g1_i1_m1074	644223.XP_002493268.1	2.1e-20	69.1	PGUG_04436	GO:0000322,GO:0000323,GO:0000324,GO:0000329,GO:0005575,GO:0005622,GO:0005623,GO:0005737,GO:0005773,GO:0005774,GO:0016020,GO:0031090,GO:0043226,GO:0043227,GO:0043229,GO:0043231,GO:0044422,GO:0044424,GO:0044437,GO:0044444,GO:0044446,GO:0044464		fuNOG[21]	03MZR@ascNOG,0PH8S@fuNOG,130SG@opiNOG,198CQ@saccNOG,COG5594@NOG,KOG1134@euNOG	KOG1134|1.56853296946e-29|106.000686646	U	transmembrane protein 63C
Partr_v15_DN17908_c0_g1_i1_m2227	5306.JGI70500	6.9e-70	229.4	SPB1	GO:0000154,GO:0000460,GO:0000463,GO:0000466,GO:0000470,GO:0000922,GO:0001510,GO:0003674,GO:0003824,GO:0005575,GO:0005622,GO:0005623,GO:0005634,GO:0005730,GO:0005815,GO:0005816,GO:0005819,GO:0005856,GO:0006139,GO:0006364,GO:0006396,GO:0006725,GO:0006807,GO:0008150,GO:0008152,GO:0008168,GO:0008171,GO:0008173,GO:0008649,GO:0008650,GO:0008757,GO:0009451,GO:0009987,GO:0010467,GO:0015630,GO:0016070,GO:…		fuNOG[21]	01CD3@agarNOG,0911D@basNOG,0PIIN@fuNOG,12PJD@opiNOG,COG0293@NOG,KOG1098@euNOG	KOG1098|2.61286333838e-101|343.887023926	A	rRNA methyltransferase
Partr_v15_DN18035_c0_g1_i1_m4149	36630.CADNFIAP00001034	2.4e-24	80.8	GDA1	GO:0000139,GO:0003674,GO:0003824,GO:0004382,GO:0004551,GO:0005575,GO:0005622,GO:0005623,GO:0005737,GO:0005783,GO:0005794,GO:0005975,GO:0006464,GO:0006486,GO:0006487,GO:0008150,GO:0008152,GO:0009058,GO:0009059,GO:0009100,GO:0009101,GO:0009987,GO:0012505,GO:0016020,GO:0016462,GO:0016787,GO:0016817,GO:0016818,GO:0017110,GO:0019538,GO:0031090,GO:0034645,GO:0036211,GO:0043170,GO:0043226,GO:0043227,GO:…		fuNOG[21]	03J7E@ascNOG,0M7IQ@euroNOG,0MIQF@eurotNOG,0PG92@fuNOG,12RMD@opiNOG,COG5371@NOG,KOG1385@euNOG	KOG1385|6.71794405069e-37|130.901641846	F	Ectonucleoside triphosphate diphosphohydrolase
Partr_v15_DN18152_c0_g1_i1_m24344	7757.ENSPMAP00000003686	2.1e-20	68	ACCS	GO:0003674,GO:0005488,GO:0005515,GO:0008150,GO:0030170,GO:0040011,GO:0042802,GO:0042803,GO:0043167,GO:0043168,GO:0046983,GO:0048037		meNOG[21]	0A3ME@biNOG,0DNC2@chorNOG,0V92T@meNOG,12WTK@opiNOG,1CXW0@veNOG,COG0436@NOG,KOG0256@euNOG	KOG0256|7.24810314367e-33|117.406913757	E	1-aminocyclopropane-1-carboxylate synthase
Partr_v15_DN18158_c0_g1_i1_m24368	184922.XP_001706760.1	6.5e-25	82.2	PSMC5	GO:0000003,GO:0000075,GO:0000077,GO:0000082,GO:0000084,GO:0000166,GO:0000209,GO:0000278,GO:0000280,GO:0000428,GO:0000502,GO:0000988,GO:0000989,GO:0001664,GO:0001882,GO:0001883,GO:0002119,GO:0002164,GO:0002376,GO:0002474,GO:0002478,GO:0002479,GO:0003006,GO:0003674,GO:0003712,GO:0003824,GO:0004175,GO:0005102,GO:0005488,GO:0005515,GO:0005524,GO:0005575,GO:0005622,GO:0005623,GO:0005634,GO:0005635,GO:…	map03050,map05169	euNOG[57]	COG1222@NOG,KOG0728@euNOG	KOG0728|2.22900385572e-27|99.109916687	O	26S protease regulatory subunit
Partr_v15_DN18191_c1_g1_i1_m24354	34740.HMEL014614-PA	8.2e-213	698	YIP2	GO:0003674,GO:0003824,GO:0003988,GO:0005575,GO:0005622,GO:0005623,GO:0005737,GO:0005739,GO:0005811,GO:0005856,GO:0005875,GO:0006082,GO:0006629,GO:0006631,GO:0006635,GO:0008150,GO:0008152,GO:0009056,GO:0009062,GO:0009987,GO:0015630,GO:0016042,GO:0016054,GO:0016408,GO:0016740,GO:0016746,GO:0016747,GO:0019395,GO:0019752,GO:0030258,GO:0032787,GO:0032991,GO:0034440,GO:0043226,GO:0043227,GO:0043228,GO:…	map00062,map00071,map00280,map00362,map01100,map01110,map01120	artNOG[6]	03520@artNOG,09Y9V@biNOG,0SS4T@inNOG,0V6JX@meNOG,12PD1@opiNOG,COG0183@NOG,KOG1391@euNOG	KOG1391|1.19174766303e-126|426.65512085	I	acetyl-CoA acyltransferase 2
Partr_v15_DN18352_c0_g1_i1_m46908	7739.JGI61377	3.6e-33	108.3	RPS25	GO:0000028,GO:0000184,GO:0000956,GO:0003674,GO:0003676,GO:0003723,GO:0003735,GO:0005198,GO:0005488,GO:0005575,GO:0005622,GO:0005623,GO:0005634,GO:0005730,GO:0005737,GO:0005829,GO:0005840,GO:0006139,GO:0006401,GO:0006402,GO:0006412,GO:0006413,GO:0006414,GO:0006415,GO:0006605,GO:0006612,GO:0006613,GO:0006614,GO:0006725,GO:0006807,GO:0006810,GO:0006886,GO:0006996,GO:0007275,GO:0008104,GO:0008150,GO:…	map03010	meNOG[21]	0A8FI@biNOG,0DV0I@chorNOG,0VJBG@meNOG,13UCP@opiNOG,COG4901@NOG,KOG1767@euNOG	KOG1767|4.98096892645e-45|157.910766602	J	Ribosomal protein S25
Partr_v15_DN18466_c0_g1_i1_m12362	3694.POPTR_0004s14260.1	1.7e-30	100.9				virNOG[6]	1BMNI@strNOG,1E17F@virNOG,COG5102@NOG,KOG2887@euNOG	KOG2887|3.00820920862e-33|119.255455017	U	SFT2 domain containing
Partr_v15_DN18511_c0_g1_i1_m48766	5786.XP_003285966.1	6.8e-58	189.6	PGUG_01844	GO:0003674,GO:0003824,GO:0005575,GO:0005622,GO:0005623,GO:0005737,GO:0006793,GO:0006796,GO:0008150,GO:0008152,GO:0009987,GO:0016311,GO:0016787,GO:0016788,GO:0016791,GO:0042578,GO:0044237,GO:0044424,GO:0044464		euNOG[57]	COG2365@NOG,KOG1572@euNOG	KOG1572|1.66942742752e-58|202.483444214	V	PHOsphatase
Partr_v15_DN18518_c0_g1_i1_m48768	4641.GSMUA_Achr11P13680_001	3.9e-41	134		GO:0001071,GO:0003674,GO:0003676,GO:0003677,GO:0003700,GO:0005488,GO:0005575,GO:0005622,GO:0005623,GO:0005634,GO:0006355,GO:0008150,GO:0009889,GO:0009909,GO:0009910,GO:0010468,GO:0010556,GO:0019219,GO:0019222,GO:0031323,GO:0031326,GO:0043226,GO:0043227,GO:0043229,GO:0043231,GO:0044424,GO:0044464,GO:0048519,GO:0048580,GO:0048581,GO:0048831,GO:0050789,GO:0050793,GO:0050794,GO:0051093,GO:0051171,GO:…		virNOG[6]	0ZJGQ@NOG,1DZ01@virNOG,KOG2893@euNOG	KOG2893|4.0121976176e-62|214.635910034	H	Zinc finger protein
Partr_v15_DN1854_c0_g2_i1_m45648	hypothetical protein
Partr_v15_DN1854_c0_g2_i1_m45649	hypothetical protein
Partr_v15_DN1861_c0_g1_i1_m45594	7739.JGI105037	1.3e-40	128.7				meNOG[21]	0AEXW@biNOG,0IWR0@euNOG,0VHRS@meNOG,11H8N@NOG,13QA3@opiNOG	0IWR0|5.87351440108e-59|195.968597412	S	Chitin binding domain
Partr_v15_DN18622_c0_g1_i1_m5495	431895.XP_001742704.1	3.8e-78	257.6				opiNOG[43]	0XPF1@NOG,138BF@opiNOG,KOG2366@euNOG	KOG2366|3.48783931539e-58|201.096221924	G	alpha-galactosidase
Partr_v15_DN18622_c1_g1_i1_m5498	431895.XP_001742704.1	1.1e-20	69.3				opiNOG[43]	0XPF1@NOG,138BF@opiNOG,KOG2366@euNOG	KOG2366|4.42871383159e-12|48.9048233032	G	alpha-galactosidase
Partr_v15_DN18655_c1_g1_i1_m5526	8090.ENSORLP00000018859	3.1e-79	262				fiNOG[1]	09TNR@biNOG,0DEZ5@chorNOG,0MWFB@fiNOG,0V4MW@meNOG,12NAI@opiNOG,1CPNW@veNOG,COG5022@NOG,KOG4229@euNOG	KOG4229|4.23016920548e-115|389.185119629	Z	Myosin VIIA
Partr_v15_DN18705_c0_g1_i1_m14074	5141.EFNCRP00000006750	6.8e-28	87.6	FG05076.1			fuNOG[21]	03XBS@ascNOG,0PUYE@fuNOG,13S4T@opiNOG,19MEZ@sordNOG,1ADPT@sorNOG,COG1131@NOG,KOG0061@euNOG	03XBS|2.14719457409e-35|125.653053284	Q	ABC-2 type transporter
Partr_v15_DN18705_c0_g2_i1_m14076	5141.EFNCRP00000006750	6.4e-23	71.6	FG05076.1			fuNOG[21]	03XBS@ascNOG,0PUYE@fuNOG,13S4T@opiNOG,19MEZ@sordNOG,1ADPT@sorNOG,COG1131@NOG,KOG0061@euNOG	0PUYE|5.47391145078e-26|94.4197616577	Q	ABC-2 type transporter
Partr_v15_DN18757_c0_g1_i1_m14058	hypothetical protein
Partr_v15_DN1876_c0_g1_i1_m45589	500485.XP_002557638.1	1,00E-46	153	PGUG_01816	GO:0003674,GO:0003824,GO:0004177,GO:0005575,GO:0005622,GO:0005623,GO:0005634,GO:0005737,GO:0005739,GO:0005740,GO:0005743,GO:0005829,GO:0006996,GO:0007005,GO:0008150,GO:0008152,GO:0008233,GO:0008235,GO:0008237,GO:0008238,GO:0009987,GO:0010467,GO:0010468,GO:0010608,GO:0016020,GO:0016043,GO:0016485,GO:0016787,GO:0016805,GO:0019222,GO:0019538,GO:0019866,GO:0019898,GO:0031090,GO:0031312,GO:0031314,GO:…		fuNOG[21]	03J7I@ascNOG,0M6XS@euroNOG,0MKX8@eurotNOG,0PH1D@fuNOG,12PKG@opiNOG,COG0006@NOG,KOG2414@euNOG	KOG2414|1.69914573965e-66|228.815155029	E	X-prolyl aminopeptidase (aminopeptidase P) 3
Partr_v15_DN18783_c0_g1_i1_m13922	423536.XP_002774616.1	7.8e-186	615.5			map00071,map01100,map03320,map04146,map04920	euNOG[57]	COG1022@NOG,KOG1256@euNOG	KOG1256|5.65050097258e-187|627.064208984	I	Acyl-CoA synthetase long-chain family member
Partr_v15_DN18828_c0_g1_i1_m15213	7070.TC002224-PA	1.1e-83	274.4				artNOG[6]	03A3B@artNOG,0B42R@biNOG,0SWN4@inNOG,0WHTF@meNOG,0XS4D@NOG,13EAF@opiNOG,KOG0017@euNOG	13EAF|2.12251602398e-117|396.978088379	S	retrotransposon Tto1 - Nicotiana tabacumSimilarity to retrotransposon Tto1 -Nicotiana tabacumSimilarity to reverse transcriptase pol - Volvox carteri
Partr_v15_DN18828_c0_g2_i1_m15215	7070.TC002224-PA	2,00E-98	322.9				artNOG[6]	03A3B@artNOG,0B42R@biNOG,0SWN4@inNOG,0WHTF@meNOG,0XS4D@NOG,13EAF@opiNOG,KOG0017@euNOG	13EAF|5.66538324725e-130|438.674865723	S	retrotransposon Tto1 - Nicotiana tabacumSimilarity to retrotransposon Tto1 -Nicotiana tabacumSimilarity to reverse transcriptase pol - Volvox carteri
Partr_v15_DN18851_c0_g2_i1_m15268	578458.XP_003028396.1	3,00E-97	321.1				fuNOG[21]	017GY@agaNOG,01HF4@agarNOG,096G5@basNOG,0PIP2@fuNOG,12QN9@opiNOG,COG1112@NOG,KOG1804@euNOG	KOG1804|2.71930374085e-128|433.16394043	A	Helicase with zinc finger
Partr_v15_DN18880_c0_g1_i1_m15140	10020.ENSDORP00000000385	8.7e-29	94.4	ASNS	GO:0001101,GO:0001889,GO:0001932,GO:0001934,GO:0003674,GO:0003824,GO:0004066,GO:0005488,GO:0005515,GO:0005575,GO:0005622,GO:0005623,GO:0005737,GO:0005829,GO:0006082,GO:0006520,GO:0006528,GO:0006529,GO:0006807,GO:0006950,GO:0006984,GO:0006986,GO:0006987,GO:0007154,GO:0007165,GO:0007275,GO:0007346,GO:0008150,GO:0008152,GO:0008652,GO:0009058,GO:0009066,GO:0009067,GO:0009267,GO:0009314,GO:0009416,GO:…	map00250,map00910,map01100,map01110,map01120	maNOG[6]	09Z7C@biNOG,0DMGE@chorNOG,0UI68@maNOG,0V5NA@meNOG,12TZU@opiNOG,1910F@roNOG,1B2RW@spriNOG,1CWBS@veNOG,COG0367@NOG,KOG0571@euNOG	KOG0571|3.80913848193e-23|85.4220352173	E	asparagine synthetase
Partr_v15_DN18887_c0_g1_i1_m15239	hypothetical protein
Partr_v15_DN18920_c0_g1_i1_m61079	431895.XP_001745282.1	1.3e-56	186.9			map03008,map04144	euNOG[57]	0XQKD@NOG,KOG4287@euNOG	KOG4287|1.36762435796e-55|192.734161377	M	pectinacetylesterase
Partr_v15_DN18920_c0_g3_i1_m61081	431895.XP_001745282.1	3.4e-41	136.1			map03008,map04144	euNOG[57]	0XQKD@NOG,KOG4287@euNOG	KOG4287|7.10554499181e-35|124.329536438	M	pectinacetylesterase
Partr_v15_DN18922_c0_g1_i1_m61059	13735.ENSPSIP00000015886	4.5e-79	260.3	SGPL1	GO:0000003,GO:0001501,GO:0001553,GO:0001568,GO:0001570,GO:0001655,GO:0001667,GO:0001822,GO:0001944,GO:0002376,GO:0002520,GO:0003006,GO:0003674,GO:0003824,GO:0005575,GO:0005622,GO:0005623,GO:0005737,GO:0005783,GO:0005789,GO:0006629,GO:0006643,GO:0006644,GO:0006665,GO:0006672,GO:0006793,GO:0006796,GO:0006807,GO:0006915,GO:0006928,GO:0007154,GO:0007165,GO:0007166,GO:0007167,GO:0007169,GO:0007267,GO:…	map00600,map01100	meNOG[21]	0A11N@biNOG,0DNPH@chorNOG,0V48H@meNOG,12N49@opiNOG,1CXKS@veNOG,COG0076@NOG,KOG1383@euNOG	KOG1383|6.04527936391e-68|233.113998413	E	Glutamate decarboxylase
Partr_v15_DN18922_c1_g1_i1_m61061	214684.XP_572250.1	6.8e-72	236.8	FG04413.1	GO:0003674,GO:0003824,GO:0005575,GO:0005622,GO:0005623,GO:0005737,GO:0005783,GO:0005938,GO:0006629,GO:0006643,GO:0006665,GO:0006807,GO:0006950,GO:0007154,GO:0007165,GO:0008117,GO:0008150,GO:0008152,GO:0009267,GO:0009605,GO:0009987,GO:0009991,GO:0016829,GO:0016830,GO:0016832,GO:0019722,GO:0019932,GO:0023052,GO:0031667,GO:0031668,GO:0031669,GO:0032541,GO:0033554,GO:0035556,GO:0042594,GO:0043226,GO:…	map00600,map01100	fuNOG[21]	092B4@basNOG,0PIG6@fuNOG,12N49@opiNOG,COG0076@NOG,KOG1383@euNOG	KOG1383|7.2759640222e-75|255.871917725	E	Glutamate decarboxylase
Partr_v15_DN18958_c0_g2_i1_m61135	515849.XP_001907139.1	2.4e-53	172.9	FG08494.1			fuNOG[21]	03PRD@ascNOG,0IG6E@euNOG,0PJIS@fuNOG,11GIR@NOG,13N9V@opiNOG,19NZY@sordNOG,1AA83@sorNOG	0IG6E|8.28717075429e-73|249.419692993	S	Conserved hypothetical protein
Partr_v15_DN18962_c0_g1_i1_m61041	65071.PYU1_T000861	2.7e-35	116.5	MTR4	GO:0005575,GO:0005622,GO:0005623,GO:0005634,GO:0006139,GO:0006364,GO:0006396,GO:0006725,GO:0006807,GO:0008150,GO:0008152,GO:0009987,GO:0010467,GO:0016070,GO:0016072,GO:0022613,GO:0031123,GO:0031125,GO:0034470,GO:0034641,GO:0034660,GO:0042254,GO:0043170,GO:0043226,GO:0043227,GO:0043229,GO:0043231,GO:0043628,GO:0044085,GO:0044237,GO:0044238,GO:0044260,GO:0044424,GO:0044464,GO:0046483,GO:0071704,GO:…	map03018	euNOG[57]	COG4581@NOG,KOG0948@euNOG	KOG0948|6.19463436098e-31|111.153327942	A	Superkiller viralicidic activity 2-like
Partr_v15_DN18974_c0_g1_i1_m61021	426418.XP_001935153.1	7.9e-22	66.9				fuNOG[21]	03V0D@ascNOG,0HB9X@dotNOG,0PSBT@fuNOG,13XV6@opiNOG,15AUT@pleNOG,COG0515@NOG,KOG0192@euNOG	13XV6|2.49366722509e-37|132.519073486	T	STYKc
Partr_v15_DN18978_c0_g1_i1_m61102	8364.ENSXETP00000010309	3.1e-21	69.9	MGST3	GO:0003674,GO:0003824,GO:0004364,GO:0004601,GO:0004602,GO:0005575,GO:0005622,GO:0005623,GO:0005634,GO:0005635,GO:0005737,GO:0005783,GO:0005789,GO:0006082,GO:0006518,GO:0006520,GO:0006575,GO:0006629,GO:0006749,GO:0006750,GO:0006790,GO:0006805,GO:0006807,GO:0007154,GO:0007165,GO:0008150,GO:0008152,GO:0008652,GO:0009058,GO:0009410,GO:0009719,GO:0009987,GO:0010033,GO:0010243,GO:0012505,GO:0016020,GO:…	map00480,map00980,map00982,map05204	meNOG[21]	0A41F@biNOG,0DRM4@chorNOG,0J29S@euNOG,0VEWD@meNOG,11URX@NOG,13URT@opiNOG,1D0JX@veNOG	0J29S|3.88625052175e-18|64.479927063	O	microsomal glutathione S-transferase
Partr_v15_DN18978_c0_g2_i1_m61105	8364.ENSXETP00000010309	4.7e-21	69.2	MGST3	GO:0003674,GO:0003824,GO:0004364,GO:0004601,GO:0004602,GO:0005575,GO:0005622,GO:0005623,GO:0005634,GO:0005635,GO:0005737,GO:0005783,GO:0005789,GO:0006082,GO:0006518,GO:0006520,GO:0006575,GO:0006629,GO:0006749,GO:0006750,GO:0006790,GO:0006805,GO:0006807,GO:0007154,GO:0007165,GO:0008150,GO:0008152,GO:0008652,GO:0009058,GO:0009410,GO:0009719,GO:0009987,GO:0010033,GO:0010243,GO:0012505,GO:0016020,GO:…	map00480,map00980,map00982,map05204	meNOG[21]	0A41F@biNOG,0DRM4@chorNOG,0J29S@euNOG,0VEWD@meNOG,11URX@NOG,13URT@opiNOG,1D0JX@veNOG	0J29S|1.39181417667e-18|64.0753936768	O	microsomal glutathione S-transferase
Partr_v15_DN19001_c0_g2_i1_m1372	8090.ENSORLP00000023427	3.3e-35	109.5	NAGS		map00330,map01100,map01210,map01230	meNOG[21]	0B0SX@biNOG,0E663@chorNOG,0KDSU@euNOG,0WDAA@meNOG,14U03@opiNOG,1DD5B@veNOG,COG5630@NOG	0KDSU|5.73740939472e-33|118.274147034	E	N-acetylglutamate synthase
Partr_v15_DN19010_c0_g1_i1_m1444	5022.CBX97580	9.2e-22	69.1	FG02433.1	GO:0000302,GO:0000304,GO:0003674,GO:0003824,GO:0005575,GO:0005622,GO:0005623,GO:0005634,GO:0005737,GO:0005739,GO:0005740,GO:0005741,GO:0005829,GO:0006807,GO:0006950,GO:0006979,GO:0008150,GO:0008152,GO:0009987,GO:0010035,GO:0016020,GO:0016491,GO:0016651,GO:0016667,GO:0016668,GO:0019867,GO:0031090,GO:0031966,GO:0031967,GO:0031968,GO:0031975,GO:0033554,GO:0034599,GO:0034614,GO:0042221,GO:0043226,GO:…		fuNOG[21]	03PKI@ascNOG,0H3BR@dotNOG,0PIC8@fuNOG,12NZZ@opiNOG,159H7@pleNOG,COG0446@NOG,COG2146@NOG,KOG1336@euNOG	03PKI|4.04538007181e-25|91.6339263916	Q	Oxidoreductase
Partr_v15_DN19010_c1_g1_i1_m1445	7897.ENSLACP00000019733	3.9e-27	88.2	AIFM3	GO:0003674,GO:0003824,GO:0005575,GO:0005622,GO:0005623,GO:0005737,GO:0005739,GO:0005740,GO:0005743,GO:0005783,GO:0006915,GO:0006917,GO:0006919,GO:0008047,GO:0008150,GO:0008152,GO:0008219,GO:0008635,GO:0008656,GO:0008937,GO:0009987,GO:0010941,GO:0010942,GO:0010950,GO:0010952,GO:0012501,GO:0012502,GO:0016020,GO:0016265,GO:0016491,GO:0016504,GO:0016505,GO:0016730,GO:0016731,GO:0019222,GO:0019866,GO:…		meNOG[21]	09UFR@biNOG,0DFRE@chorNOG,0V5F4@meNOG,12NZZ@opiNOG,1CQF0@veNOG,COG0446@NOG,COG2146@NOG,KOG1336@euNOG	12NZZ|5.63435789175e-31|111.102584839	Q	apoptosis-inducing factor, mitochondrion-associated, 3
Partr_v15_DN19010_c2_g1_i1_m1449	7165.AGAP003904-PB	2,00E-34	112.5		GO:0003674,GO:0003824,GO:0008150,GO:0008152,GO:0008937,GO:0016491,GO:0016730,GO:0016731,GO:0044710,GO:0055114		artNOG[6]	035IU@artNOG,09UFR@biNOG,0SS79@inNOG,0V5F4@meNOG,12NZZ@opiNOG,COG0446@NOG,COG2146@NOG,KOG1336@euNOG	12NZZ|1.89409923027e-50|175.337478638	Q	apoptosis-inducing factor, mitochondrion-associated, 3
Partr_v15_DN19042_c1_g1_i1_m1426	8083.ENSXMAP00000009581	3.7e-135	443.5	TXNRD3		map00240,map00450	fiNOG[1]	09UWI@biNOG,0DKK6@chorNOG,0N1HQ@fiNOG,0V5W9@meNOG,12PHT@opiNOG,1CVEN@veNOG,COG1249@NOG,KOG1752@euNOG,KOG4716@euNOG	KOG4716|1.20646380878e-165|557.041931152	O	thioredoxin reductase
Partr_v15_DN19068_c0_g1_i1_m1334	hypothetical protein
Partr_v15_DN19092_c0_g1_i1_m1409	412030.XP_001446362.1	2.5e-111	367.1			map04110,map04114,map04151,map04390,map04391,map04722,map05169,map05203	euNOG[57]	COG5040@NOG,KOG0841@euNOG	KOG0841|3.67865193201e-95|323.249908447	O	Tyrosine 3-monooxygenase tryptophan 5-monooxygenase activation protein
Partr_v15_DN19117_c0_g1_i1_m61547	13616.ENSMODP00000014169	4.5e-87	285.6	HK2	GO:0000003,GO:0000166,GO:0001678,GO:0001882,GO:0001883,GO:0003674,GO:0003824,GO:0004340,GO:0004396,GO:0005488,GO:0005524,GO:0005536,GO:0005575,GO:0005622,GO:0005623,GO:0005737,GO:0005739,GO:0005740,GO:0005741,GO:0005829,GO:0005975,GO:0005996,GO:0006006,GO:0006007,GO:0006091,GO:0006096,GO:0006793,GO:0006796,GO:0006810,GO:0006915,GO:0006996,GO:0007005,GO:0007275,GO:0007589,GO:0007595,GO:0008150,GO:…	map00010,map00051,map00052,map00500,map00520,map00521,map00524,map01100,map01110,map01120,map04066,map04910,map04930,map04973	maNOG[6]	09TDH@biNOG,0DHG4@chorNOG,0UPBU@maNOG,0V4CM@meNOG,12P4I@opiNOG,1CS69@veNOG,COG5026@NOG,KOG1369@euNOG	12P4I|5.08882832834e-71|243.724868774	G	hexokinase
Partr_v15_DN19178_c0_g1_i1_m61521	4558.Sb05g027600.1	1.3e-54	178.8		GO:0000815,GO:0005575,GO:0005622,GO:0005623,GO:0005737,GO:0005768,GO:0005770,GO:0005771,GO:0006810,GO:0008104,GO:0008150,GO:0010008,GO:0015031,GO:0016020,GO:0031090,GO:0032991,GO:0033036,GO:0043226,GO:0043227,GO:0043229,GO:0043231,GO:0043234,GO:0044422,GO:0044424,GO:0044425,GO:0044440,GO:0044444,GO:0044446,GO:0044464,GO:0045184,GO:0051179,GO:0051234,GO:0071702	map04144	virNOG[6]	0TVI0@lilNOG,15PKJ@poaNOG,1BC9I@strNOG,1DQ7M@virNOG,COG5491@NOG,KOG3230@euNOG	KOG3230|3.09036501904e-63|217.269241333	U	Charged multivesicular body protein
Partr_v15_DN19178_c0_g2_i1_m61525	4558.Sb05g027600.1	1.7e-39	128.5		GO:0000815,GO:0005575,GO:0005622,GO:0005623,GO:0005737,GO:0005768,GO:0005770,GO:0005771,GO:0006810,GO:0008104,GO:0008150,GO:0010008,GO:0015031,GO:0016020,GO:0031090,GO:0032991,GO:0033036,GO:0043226,GO:0043227,GO:0043229,GO:0043231,GO:0043234,GO:0044422,GO:0044424,GO:0044425,GO:0044440,GO:0044444,GO:0044446,GO:0044464,GO:0045184,GO:0051179,GO:0051234,GO:0071702	map04144	virNOG[6]	0TVI0@lilNOG,15PKJ@poaNOG,1BC9I@strNOG,1DQ7M@virNOG,COG5491@NOG,KOG3230@euNOG	KOG3230|9.36583530015e-44|153.54019165	U	Charged multivesicular body protein
Partr_v15_DN19210_c0_g1_i1_m13798	3847.GLYMA05G02800.1	7.3e-37	118.6				virNOG[6]	0IQXM@euNOG,121QZ@NOG,1EM2V@virNOG	0IQXM|2.07881256662e-34|123.269348145	A	glycine-rich RNA-binding protein
Partr_v15_DN19229_c0_g1_i1_m13805	99883.ENSTNIP00000006118	1.6e-92	304	ATM	GO:0000075,GO:0000077,GO:0003674,GO:0003824,GO:0006793,GO:0006796,GO:0006915,GO:0006950,GO:0006974,GO:0007154,GO:0007165,GO:0008150,GO:0008152,GO:0008219,GO:0008630,GO:0009987,GO:0010564,GO:0010948,GO:0012501,GO:0016265,GO:0016301,GO:0016310,GO:0016740,GO:0016772,GO:0023052,GO:0031570,GO:0033554,GO:0035556,GO:0044237,GO:0044699,GO:0044700,GO:0044763,GO:0048519,GO:0048523,GO:0050789,GO:0050794,GO:…	map04064,map04110,map04115,map04210,map05166,map05202	fiNOG[1]	0A1GK@biNOG,0DP4B@chorNOG,0N1PZ@fiNOG,0VBJ8@meNOG,0XNPY@NOG,12PHZ@opiNOG,1CY2B@veNOG,KOG0892@euNOG	12PHZ|1.16504672547e-156|527.383117676	L	ataxia telangiectasia mutated
Partr_v15_DN19233_c0_g1_i1_m13638	7217.FBpp0114555	4.1e-67	218.8	EIF-5A	GO:0000003,GO:0002165,GO:0003674,GO:0003676,GO:0003723,GO:0003743,GO:0005488,GO:0005575,GO:0005622,GO:0005623,GO:0005737,GO:0005829,GO:0006412,GO:0006413,GO:0006417,GO:0007275,GO:0007431,GO:0007435,GO:0007444,GO:0007552,GO:0007559,GO:0008135,GO:0008150,GO:0008152,GO:0008219,GO:0009058,GO:0009059,GO:0009653,GO:0009791,GO:0009886,GO:0009888,GO:0009889,GO:0009987,GO:0010467,GO:0010468,GO:0010556,GO:…		artNOG[6]	033GY@artNOG,0A4M4@biNOG,0GT6R@dipNOG,0HY0S@droNOG,0SQ8V@inNOG,0VFAJ@meNOG,13PPF@opiNOG,COG0231@NOG,KOG3271@euNOG	13PPF|3.6825713135e-83|283.790313721	J	eukaryotic translation initiation factor
Partr_v15_DN19238_c0_g1_i1_m13653	39416.CAZ79242	4.9e-26	85.1	SWC4	GO:0000070,GO:0000123,GO:0000228,GO:0000278,GO:0000280,GO:0000785,GO:0000790,GO:0000812,GO:0000819,GO:0003674,GO:0003676,GO:0003677,GO:0005488,GO:0005575,GO:0005622,GO:0005623,GO:0005634,GO:0005654,GO:0005694,GO:0006139,GO:0006259,GO:0006281,GO:0006325,GO:0006338,GO:0006464,GO:0006473,GO:0006475,GO:0006725,GO:0006807,GO:0006950,GO:0006974,GO:0006996,GO:0007049,GO:0007059,GO:0007062,GO:0007064,GO:…		fuNOG[21]	03PSE@ascNOG,0PK52@fuNOG,0XSA4@NOG,12U14@opiNOG,KOG2656@euNOG	KOG2656|9.48477320076e-35|124.169219971	K	DNA methyltransferase 1 associated protein 1
Partr_v15_DN19251_c0_g1_i1_m13678	435258.XP_001464207.1	2.8e-45	148.3	HINT2	GO:0000166,GO:0003674,GO:0003824,GO:0005080,GO:0005488,GO:0005515,GO:0005575,GO:0005576,GO:0005615,GO:0005622,GO:0005623,GO:0005634,GO:0005737,GO:0005739,GO:0005777,GO:0005829,GO:0005856,GO:0005886,GO:0006139,GO:0006163,GO:0006725,GO:0006753,GO:0006790,GO:0006793,GO:0006796,GO:0006807,GO:0007154,GO:0007165,GO:0008150,GO:0008152,GO:0009117,GO:0009150,GO:0009259,GO:0009607,GO:0009617,GO:0009987,GO:…	map00230,map00240	euNOG[57]	0T81F@kinNOG,COG0537@NOG,KOG3275@euNOG	KOG3275|5.10207867273e-40|141.289535522	T	histidine triad nucleotide binding protein
Partr_v15_DN19264_c0_g2_i1_m13766	hypothetical protein
Partr_v15_DN19276_c0_g1_i1_m13762	5762.XP_002680072.1	2.2e-151	499.1	ACAT1	GO:0000226,GO:0000278,GO:0001655,GO:0001656,GO:0001822,GO:0001889,GO:0003674,GO:0003824,GO:0003985,GO:0003988,GO:0005488,GO:0005515,GO:0005575,GO:0005622,GO:0005623,GO:0005737,GO:0005739,GO:0005740,GO:0005743,GO:0005759,GO:0005777,GO:0005811,GO:0005856,GO:0005875,GO:0006082,GO:0006090,GO:0006461,GO:0006520,GO:0006629,GO:0006631,GO:0006633,GO:0006635,GO:0006807,GO:0006950,GO:0006996,GO:0007010,GO:…	map00071,map00072,map00280,map00310,map00362,map00380,map00620,map00630,map00640,map00650,map00720,map00900,map01100,map01110,map01120,map02020	euNOG[57]	COG0183@NOG,KOG1390@euNOG	KOG1390|2.56158098729e-170|571.872253418	I	Acetyl-CoA acetyltransferase
Partr_v15_DN19295_c0_g1_i1_m13702	4558.Sb10g029650.1	2.1e-54	176.3	RPL30	GO:0000003,GO:0000022,GO:0000226,GO:0000278,GO:0002119,GO:0002164,GO:0002181,GO:0003674,GO:0003676,GO:0003723,GO:0003735,GO:0005198,GO:0005488,GO:0005575,GO:0005622,GO:0005623,GO:0005737,GO:0005829,GO:0005840,GO:0006139,GO:0006364,GO:0006396,GO:0006412,GO:0006417,GO:0006725,GO:0006807,GO:0006996,GO:0007010,GO:0007017,GO:0007049,GO:0007051,GO:0007052,GO:0007098,GO:0007275,GO:0007399,GO:0007422,GO:…	map03010	euNOG[57]	COG1911@NOG,KOG2988@euNOG	KOG2988|3.17995722104e-53|184.631454468	J	60s ribosomal protein
Partr_v15_DN19304_c0_g1_i1_m57775	43151.ADAR011371-PA	2.6e-97	318.7				opiNOG[43]	12NWX@opiNOG,COG1131@NOG,KOG0061@euNOG	12NWX|2.51122649554e-83|284.513702393	Q	ATP-binding cassette, sub-family G (WHITE), member
Partr_v15_DN19322_c0_g1_i1_m57847	7739.JGI70138	2.9e-80	262.3	DBT	GO:0003674,GO:0003824,GO:0004147,GO:0005575,GO:0005622,GO:0005623,GO:0005737,GO:0005739,GO:0005759,GO:0005856,GO:0005947,GO:0006082,GO:0006091,GO:0006099,GO:0006520,GO:0006807,GO:0006810,GO:0006897,GO:0006909,GO:0007275,GO:0008150,GO:0008152,GO:0009056,GO:0009060,GO:0009063,GO:0009081,GO:0009083,GO:0009295,GO:0009353,GO:0009790,GO:0009792,GO:0009987,GO:0015630,GO:0015980,GO:0016054,GO:0016192,GO:…	map00280,map01100,map01110	meNOG[21]	09TJS@biNOG,0DEWG@chorNOG,0V4IS@meNOG,12S35@opiNOG,COG0508@NOG,KOG0558@euNOG	KOG0558|4.90772286127e-84|286.739746094	C	dihydrolipoamide branched chain transacylase E2
Partr_v15_DN19327_c0_g1_i1_m57905	431895.XP_001750674.1	1.6e-53	170.1				opiNOG[43]	0J200@euNOG,1477B@opiNOG,COG2936@NOG	0J200|1.1303398534e-56|196.145629883	S	X-Pro dipeptidyl-peptidase C-terminal non-catalytic domain
Partr_v15_DN19341_c0_g1_i1_m57918	4081.Solyc10g047000.1.1	2,00E-84	277.5	RAE1	GO:0000151,GO:0005575,GO:0005622,GO:0005623,GO:0005634,GO:0005635,GO:0005737,GO:0005829,GO:0012505,GO:0031461,GO:0031967,GO:0031975,GO:0032991,GO:0043226,GO:0043227,GO:0043229,GO:0043231,GO:0043234,GO:0044422,GO:0044424,GO:0044428,GO:0044444,GO:0044446,GO:0044464,GO:0080008	map03013,map05164	virNOG[6]	0XQ1M@NOG,1BD1P@strNOG,1DQZ2@virNOG,KOG0647@euNOG	KOG0647|2.06492162973e-93|317.548583984	A	RAE1 RNA export 1 homolog (S. pombe)
Partr_v15_DN19343_c0_g1_i1_m57757	7668.SPU_013226tr	3,00E-47	153.6	TOPORS	GO:0000075,GO:0000077,GO:0000209,GO:0000922,GO:0000930,GO:0001654,GO:0001754,GO:0003407,GO:0003674,GO:0003676,GO:0003677,GO:0003823,GO:0003824,GO:0004842,GO:0005488,GO:0005515,GO:0005575,GO:0005622,GO:0005623,GO:0005634,GO:0005652,GO:0005654,GO:0005694,GO:0005700,GO:0005737,GO:0005813,GO:0005814,GO:0005815,GO:0005819,GO:0005856,GO:0005929,GO:0005932,GO:0006139,GO:0006351,GO:0006355,GO:0006464,GO:…		meNOG[21]	0A1KH@biNOG,0VCG4@meNOG,0XQZR@NOG,12TVD@opiNOG,KOG4430@euNOG	0VCG4|2.6958601194e-61|211.508926392	O	topoisomerase I binding, arginine serine-rich, E3 ubiquitin protein ligase
Partr_v15_DN19387_c0_g1_i1_m57924	3055.EDO97210	2.4e-45	146.9			map00860,map01100	virNOG[6]	0DDDP@chloroNOG,0IEUE@euNOG,1EFSQ@virNOG,COG2096@NOG	0IEUE|1.72191346999e-56|194.748062134	H	methylmalonic aciduria (cobalamin deficiency) cblB type
Partr_v15_DN19406_c0_g1_i1_m1760	431895.XP_001743844.1	2,00E-59	191.6				opiNOG[43]	0IH6E@euNOG,0XPY2@NOG,12P66@opiNOG	0IH6E|1.85105243858e-68|234.086608887	S	hydrolase family 88 protein
Partr_v15_DN19417_c0_g2_i1_m1702	9785.ENSLAFP00000000871	3.8e-168	554	ASS1	GO:0000050,GO:0000053,GO:0000323,GO:0001101,GO:0001655,GO:0001822,GO:0001889,GO:0002237,GO:0002376,GO:0002526,GO:0003674,GO:0003824,GO:0004055,GO:0005488,GO:0005575,GO:0005622,GO:0005623,GO:0005634,GO:0005737,GO:0005739,GO:0005740,GO:0005741,GO:0005764,GO:0005773,GO:0005783,GO:0005829,GO:0006082,GO:0006520,GO:0006525,GO:0006526,GO:0006575,GO:0006807,GO:0006950,GO:0006952,GO:0006953,GO:0006954,GO:…	map00250,map00330,map01100,map01110,map01230	maNOG[6]	09X47@biNOG,0DIF9@chorNOG,0UKYR@maNOG,0V7D8@meNOG,13I7G@opiNOG,1CT5Y@veNOG,COG0137@NOG,KOG1706@euNOG	KOG1706|7.97553785701e-190|636.911621094	E	argininosuccinate synthase
Partr_v15_DN1948_c0_g1_i1_m65865	4558.Sb09g029600.1	5.1e-113	373.5		GO:0000003,GO:0003006,GO:0003674,GO:0003824,GO:0003838,GO:0005575,GO:0005622,GO:0005623,GO:0005737,GO:0005773,GO:0005783,GO:0005911,GO:0006066,GO:0006629,GO:0006694,GO:0007275,GO:0008150,GO:0008152,GO:0008168,GO:0008169,GO:0008202,GO:0008610,GO:0008757,GO:0009058,GO:0009506,GO:0009790,GO:0009791,GO:0009793,GO:0010154,GO:0016125,GO:0016126,GO:0016740,GO:0016741,GO:0022414,GO:0030054,GO:0032259,GO:…	map00100,map01100,map01110	virNOG[6]	0TQPE@lilNOG,0XP5G@NOG,15MEW@poaNOG,1BCFY@strNOG,1DT1X@virNOG,KOG1269@euNOG	KOG1269|2.25765053402e-49|171.452255249	I	Sterol 24-c-methyltransferase
Partr_v15_DN19509_c0_g1_i1_m47703	3218.PP1S59_51V6.1	1.6e-53	175.1	RPL26	GO:0005575,GO:0005622,GO:0005623,GO:0005634,GO:0005730,GO:0005737,GO:0005773,GO:0005774,GO:0005829,GO:0005840,GO:0005886,GO:0006950,GO:0008150,GO:0009266,GO:0009409,GO:0009507,GO:0009536,GO:0009628,GO:0015934,GO:0016020,GO:0022625,GO:0022626,GO:0030529,GO:0031090,GO:0031974,GO:0031981,GO:0032991,GO:0043226,GO:0043227,GO:0043228,GO:0043229,GO:0043231,GO:0043232,GO:0043233,GO:0044391,GO:0044422,GO:…	map03010	virNOG[6]	1BNGJ@strNOG,1E0AU@virNOG,COG0198@NOG,KOG3401@euNOG	KOG3401|1.12944652318e-60|208.25970459	J	Ribosomal protein
Partr_v15_DN19512_c0_g3_i1_m47764	7070.TC007543-PA	6.5e-159	517.3				artNOG[6]	0367C@artNOG,09VST@biNOG,0SWPM@inNOG,0VENC@meNOG,12PBX@opiNOG,COG2801@NOG,KOG0017@euNOG	12PBX|7.81534353827e-65|221.039764404	K	to reverse transcriptase
Partr_v15_DN19603_c0_g1_i1_m39854	4538.ORGLA01G0019100.1	1.4e-72	239.3		GO:0005575,GO:0005622,GO:0005623,GO:0005737,GO:0005783,GO:0005789,GO:0012505,GO:0016020,GO:0031090,GO:0042175,GO:0043226,GO:0043227,GO:0043229,GO:0043231,GO:0044422,GO:0044424,GO:0044425,GO:0044432,GO:0044444,GO:0044446,GO:0044464	map00100,map01100,map01110	virNOG[6]	0TNAC@lilNOG,15J34@poaNOG,1BF0T@strNOG,1DPUS@virNOG,COG3000@NOG,KOG0872@euNOG	KOG0872|2.56927890478e-48|168.03036499	I	C-5 sterol desaturase
Partr_v15_DN19732_c0_g1_i1_m60721	7739.JGI99723	3.9e-26	86.2	RRF-1	GO:0000003,GO:0000228,GO:0000793,GO:0000794,GO:0000910,GO:0002119,GO:0002164,GO:0003006,GO:0003674,GO:0003824,GO:0003968,GO:0005488,GO:0005515,GO:0005575,GO:0005622,GO:0005623,GO:0005634,GO:0005694,GO:0005737,GO:0005844,GO:0006139,GO:0006396,GO:0006725,GO:0006807,GO:0006996,GO:0006997,GO:0007049,GO:0007275,GO:0007276,GO:0007281,GO:0007283,GO:0007292,GO:0008104,GO:0008150,GO:0008152,GO:0009653,GO:…		meNOG[21]	0A3ZQ@biNOG,0VBQZ@meNOG,0XQMQ@NOG,12T4D@opiNOG,KOG0988@euNOG	KOG0988|3.17567070683e-24|88.0298233032	A	rna polymerase
Partr_v15_DN19777_c0_g1_i1_m60834	436017.A4S499	3.7e-53	173.2	AT-HF	GO:0000105,GO:0000107,GO:0003674,GO:0003824,GO:0005575,GO:0005622,GO:0005623,GO:0005737,GO:0006082,GO:0006520,GO:0006547,GO:0006725,GO:0006807,GO:0008150,GO:0008152,GO:0008652,GO:0009058,GO:0009507,GO:0009532,GO:0009536,GO:0009570,GO:0009987,GO:0016053,GO:0016740,GO:0016757,GO:0016763,GO:0018130,GO:0019438,GO:0019752,GO:0034641,GO:0043226,GO:0043227,GO:0043229,GO:0043231,GO:0043436,GO:0044237,GO:…	map00340,map01100,map01110,map01230	virNOG[6]	0DA8H@chloroNOG,1DZHF@virNOG,COG0107@NOG,COG0118@NOG,KOG0623@euNOG	KOG0623|7.84514858731e-67|229.341262817	E	Imidazole glycerol phosphate synthase subunit hisf
Partr_v15_DN19780_c0_g1_i1_m60705	121225.PHUM153260-PA	7,00E-72	235.7	RPL9	GO:0000022,GO:0000226,GO:0000278,GO:0003674,GO:0003735,GO:0005198,GO:0005575,GO:0005622,GO:0005623,GO:0005737,GO:0005829,GO:0005840,GO:0006412,GO:0006996,GO:0007010,GO:0007017,GO:0007049,GO:0007051,GO:0007052,GO:0007098,GO:0008150,GO:0008152,GO:0009058,GO:0009059,GO:0009987,GO:0010467,GO:0015934,GO:0016043,GO:0019538,GO:0022402,GO:0022625,GO:0022626,GO:0030529,GO:0031023,GO:0032991,GO:0034645,GO:…	map03010	artNOG[6]	0329X@artNOG,09ZYF@biNOG,0SP81@inNOG,0VAV7@meNOG,12P22@opiNOG,COG0097@NOG,KOG3255@euNOG	KOG3255|4.80760690496e-84|286.422393799	J	ribosomal protein l9
Partr_v15_DN19791_c0_g1_i1_m60803	3218.PP1S65_246V6.1	4.6e-46	152.8				virNOG[6]	1C1F2@strNOG,1DSIR@virNOG,COG1063@NOG,KOG0024@euNOG	KOG0024|3.50373798057e-22|82.0545959473	Q	Dehydrogenase
Partr_v15_DN19791_c0_g1_i2_m60805	3218.PP1S65_246V6.1	2.3e-38	127.4				virNOG[6]	1C1F2@strNOG,1DSIR@virNOG,COG1063@NOG,KOG0024@euNOG	KOG0024|1.2988740619e-15|60.1964797974	Q	Dehydrogenase
Partr_v15_DN19846_c0_g1_i1_m8166	44689.DDB0231384	8.8e-74	237.2				euNOG[57]	0JN95@euNOG,COG0477@NOG	0JN95|5.92250046183e-86|292.610839844	G	Major Facilitator Superfamily
Partr_v15_DN19880_c2_g1_i1_m8245	hypothetical protein
Partr_v15_DN19912_c0_g1_i1_m44561	4896.SPAC7D4.07c.1	1,00E-39	127.5	TRX2	GO:0000011,GO:0000103,GO:0000302,GO:0000322,GO:0000323,GO:0000324,GO:0003674,GO:0003756,GO:0003824,GO:0005575,GO:0005622,GO:0005623,GO:0005634,GO:0005737,GO:0005739,GO:0005740,GO:0005758,GO:0005773,GO:0005829,GO:0006457,GO:0006464,GO:0006790,GO:0006810,GO:0006888,GO:0006890,GO:0006944,GO:0006950,GO:0006979,GO:0006996,GO:0007033,GO:0008150,GO:0008152,GO:0009056,GO:0009987,GO:0010035,GO:0015035,GO:…		fuNOG[21]	03TP7@ascNOG,0PQT5@fuNOG,13WAN@opiNOG,COG0526@NOG,KOG0907@euNOG	0PQT5|4.50304297546e-48|167.754577637	O	Thioredoxin
Partr_v15_DN19915_c0_g1_i1_m44551	88036.EFJ10214	2.4e-96	314.7	OSI_03383	GO:0003674,GO:0003824,GO:0005215,GO:0005575,GO:0005623,GO:0005886,GO:0005911,GO:0006139,GO:0006152,GO:0006163,GO:0006195,GO:0006200,GO:0006725,GO:0006753,GO:0006793,GO:0006796,GO:0006807,GO:0006810,GO:0006855,GO:0007154,GO:0007165,GO:0007275,GO:0008150,GO:0008152,GO:0008544,GO:0008559,GO:0009056,GO:0009116,GO:0009117,GO:0009119,GO:0009123,GO:0009125,GO:0009126,GO:0009128,GO:0009141,GO:0009143,GO:…	map02010,map04976	virNOG[6]	1BHY7@strNOG,1DU19@virNOG,COG1132@NOG,KOG0055@euNOG	1DU19|1.64853737166e-78|267.9168396	Q	ABC transporter B family member
Partr_v15_DN19915_c0_g2_i1_m44557	88036.EFJ10214	2.2e-54	175.8	OSI_03383	GO:0003674,GO:0003824,GO:0005215,GO:0005575,GO:0005623,GO:0005886,GO:0005911,GO:0006139,GO:0006152,GO:0006163,GO:0006195,GO:0006200,GO:0006725,GO:0006753,GO:0006793,GO:0006796,GO:0006807,GO:0006810,GO:0006855,GO:0007154,GO:0007165,GO:0007275,GO:0008150,GO:0008152,GO:0008544,GO:0008559,GO:0009056,GO:0009116,GO:0009117,GO:0009119,GO:0009123,GO:0009125,GO:0009126,GO:0009128,GO:0009141,GO:0009143,GO:…	map02010,map04976	virNOG[6]	1BHY7@strNOG,1DU19@virNOG,COG1132@NOG,KOG0055@euNOG	1DU19|1.05233605316e-40|142.550369263	Q	ABC transporter B family member
Partr_v15_DN1993_c0_g1_i1_m65929	3055.EDO99335	5.4e-28	90.5		GO:0005575,GO:0005622,GO:0005623,GO:0005737,GO:0005829,GO:0008150,GO:0009507,GO:0009536,GO:0010035,GO:0010038,GO:0042221,GO:0043226,GO:0043227,GO:0043229,GO:0043231,GO:0044424,GO:0044444,GO:0044464,GO:0046686,GO:0050896	map00620,map04011	virNOG[6]	0IU7X@euNOG,11FDV@NOG,1EMN8@virNOG	0IU7X|1.32340024049e-30|110.120506287	G	Glyoxalase I
Partr_v15_DN19940_c0_g2_i1_m44602	431895.XP_001749929.1	5,00E-53	173.6	NACAD	GO:0000003,GO:0000122,GO:0000988,GO:0000989,GO:0002119,GO:0002164,GO:0003006,GO:0003205,GO:0003231,GO:0003674,GO:0003712,GO:0003713,GO:0005488,GO:0005515,GO:0005543,GO:0005575,GO:0005622,GO:0005623,GO:0005634,GO:0005737,GO:0005829,GO:0005840,GO:0005844,GO:0005854,GO:0006355,GO:0006357,GO:0006412,GO:0006457,GO:0006458,GO:0006605,GO:0006612,GO:0006620,GO:0006810,GO:0006886,GO:0006928,GO:0006950,GO:…		opiNOG[43]	12PFE@opiNOG,COG1308@NOG,KOG2239@euNOG	KOG2239|4.31310754642e-75|257.381256104	K	Component of the nascent polypeptide-associated complex (NAC), a dynamic component of the ribosomal exit tunnel, protecting the emerging polypeptides from interaction with other cytoplasmic proteins to ensure appropriate nascent protein targeting. The NAC complex also promotes mitochondrial protein import by enhancing productive ribosome interactions with the outer mitochondrial membrane and bloc…
Partr_v15_DN19949_c0_g1_i1_m44585	240176.XP_001838186.1	7.2e-77	249.1	MEF1	GO:0000166,GO:0001882,GO:0001883,GO:0003674,GO:0003676,GO:0003723,GO:0003746,GO:0005488,GO:0005525,GO:0005575,GO:0005622,GO:0005623,GO:0005737,GO:0005739,GO:0006412,GO:0006414,GO:0006996,GO:0007005,GO:0008135,GO:0008150,GO:0008152,GO:0009058,GO:0009059,GO:0009987,GO:0010467,GO:0016043,GO:0017076,GO:0019001,GO:0019538,GO:0032543,GO:0032549,GO:0032550,GO:0032553,GO:0032555,GO:0032561,GO:0034645,GO:…		fuNOG[21]	016JY@agaNOG,01CCV@agarNOG,091N0@basNOG,0PGGK@fuNOG,12NJV@opiNOG,COG0480@NOG,KOG0465@euNOG	0PGGK|1.34928147914e-85|291.698547363	J	Mitochondrial GTPase that catalyzes the GTP-dependent ribosomal translocation step during translation elongation. During this step, the ribosome changes from the pre-translocational (PRE) to the post-translocational (POST) state as the newly formed A- site-bound peptidyl-tRNA and P-site-bound deacylated tRNA move to the P and E sites, respectively. Catalyzes the coordinated movement of the two tR…
Partr_v15_DN19949_c0_g2_i1_m44587	425265.XP_001731326.1	2.6e-123	400.3	MEF1	GO:0000166,GO:0001882,GO:0001883,GO:0003674,GO:0003676,GO:0003723,GO:0003746,GO:0005488,GO:0005525,GO:0005575,GO:0005622,GO:0005623,GO:0005737,GO:0005739,GO:0006412,GO:0006414,GO:0006996,GO:0007005,GO:0008135,GO:0008150,GO:0008152,GO:0009058,GO:0009059,GO:0009987,GO:0010467,GO:0016043,GO:0017076,GO:0019001,GO:0019538,GO:0032543,GO:0032549,GO:0032550,GO:0032553,GO:0032555,GO:0032561,GO:0034645,GO:…		fuNOG[21]	091N0@basNOG,0PGGK@fuNOG,12NJV@opiNOG,COG0480@NOG,KOG0465@euNOG	091N0|1.07209381406e-135|457.321960449	J	Mitochondrial GTPase that catalyzes the GTP-dependent ribosomal translocation step during translation elongation. During this step, the ribosome changes from the pre-translocational (PRE) to the post-translocational (POST) state as the newly formed A- site-bound peptidyl-tRNA and P-site-bound deacylated tRNA move to the P and E sites, respectively. Catalyzes the coordinated movement of the two tR…
Partr_v15_DN19956_c0_g1_i1_m44441	44689.DDB0185804	6.9e-52	166.3				euNOG[57]	0IZ2T@euNOG,11P4Q@NOG	0IZ2T|3.78407357066e-50|174.213653564	S	NA
Partr_v15_DN19956_c1_g1_i1_m44445	5786.XP_003294943.1	1.4e-26	83.3				euNOG[57]	0IZ2T@euNOG,11P4Q@NOG	0IZ2T|1.25744341761e-27|99.7540283203	S	NA
Partr_v15_DN19966_c1_g1_i1_m44477	69293.ENSGACP00000022219	8.8e-48	155.1			map00760,map01100	fiNOG[1]	09U0Y@biNOG,0DFAP@chorNOG,0IEMU@euNOG,0MWVC@fiNOG,0V4ZQ@meNOG,12S2I@opiNOG,1CQ0F@veNOG,COG1282@NOG,COG3288@NOG	0IEMU|7.48225496117e-54|186.604095459	I	Transhydrogenase
Partr_v15_DN20030_c0_g1_i1_m21235	2850.Phatr23709	2.9e-128	422.6	FG06566.1	GO:0003674,GO:0005215,GO:0005310,GO:0005342,GO:0005469,GO:0005575,GO:0005622,GO:0005623,GO:0005737,GO:0005739,GO:0005740,GO:0005743,GO:0006082,GO:0006083,GO:0006629,GO:0006631,GO:0006810,GO:0006811,GO:0006820,GO:0006835,GO:0008150,GO:0008152,GO:0008509,GO:0008514,GO:0009056,GO:0009062,GO:0009987,GO:0015075,GO:0015138,GO:0015141,GO:0015291,GO:0015297,GO:0015556,GO:0015711,GO:0015740,GO:0015741,GO:…		euNOG[57]	0YAYP@NOG,KOG0756@euNOG	KOG0756|3.43487870699e-99|335.730224609	C	Mitochondrial
Partr_v15_DN20052_c0_g1_i1_m21356	7245.FBpp0256768	9.2e-142	468		GO:0002165,GO:0003674,GO:0003824,GO:0004069,GO:0005575,GO:0005622,GO:0005623,GO:0005737,GO:0005739,GO:0005759,GO:0006082,GO:0006520,GO:0006531,GO:0006536,GO:0006537,GO:0006807,GO:0007275,GO:0007444,GO:0007472,GO:0007476,GO:0007552,GO:0007560,GO:0008150,GO:0008152,GO:0008483,GO:0008652,GO:0009058,GO:0009064,GO:0009066,GO:0009084,GO:0009653,GO:0009791,GO:0009886,GO:0009887,GO:0009987,GO:0016053,GO:…	map00250,map00270,map00330,map00350,map00360,map00400,map00710,map00950,map00960,map01100,map01110,map01210,map01230	artNOG[6]	035SS@artNOG,09TA6@biNOG,0GURH@dipNOG,0HWR9@droNOG,0SSFR@inNOG,0V497@meNOG,12PGV@opiNOG,COG1448@NOG,KOG1411@euNOG	KOG1411|6.88791934683e-175|587.199401855	E	Aspartate aminotransferase
Partr_v15_DN20052_c0_g2_i1_m21361	7245.FBpp0256768	4.2e-149	492.2		GO:0002165,GO:0003674,GO:0003824,GO:0004069,GO:0005575,GO:0005622,GO:0005623,GO:0005737,GO:0005739,GO:0005759,GO:0006082,GO:0006520,GO:0006531,GO:0006536,GO:0006537,GO:0006807,GO:0007275,GO:0007444,GO:0007472,GO:0007476,GO:0007552,GO:0007560,GO:0008150,GO:0008152,GO:0008483,GO:0008652,GO:0009058,GO:0009064,GO:0009066,GO:0009084,GO:0009653,GO:0009791,GO:0009886,GO:0009887,GO:0009987,GO:0016053,GO:…	map00250,map00270,map00330,map00350,map00360,map00400,map00710,map00950,map00960,map01100,map01110,map01210,map01230	artNOG[6]	035SS@artNOG,09TA6@biNOG,0GURH@dipNOG,0HWR9@droNOG,0SSFR@inNOG,0V497@meNOG,12PGV@opiNOG,COG1448@NOG,KOG1411@euNOG	KOG1411|7.98620634803e-182|610.158447266	E	Aspartate aminotransferase
Partr_v15_DN2005_c0_g1_i1_m14607	3055.EDO99236	4.2e-24	79.4		GO:0000275,GO:0003674,GO:0005488,GO:0005575,GO:0005622,GO:0005623,GO:0005737,GO:0005739,GO:0005740,GO:0005743,GO:0005753,GO:0006950,GO:0006970,GO:0008150,GO:0008270,GO:0009628,GO:0009651,GO:0016020,GO:0016469,GO:0019866,GO:0031090,GO:0031966,GO:0031967,GO:0031975,GO:0032991,GO:0033178,GO:0043167,GO:0043169,GO:0043226,GO:0043227,GO:0043229,GO:0043231,GO:0043234,GO:0044422,GO:0044424,GO:0044425,GO:…	map00190,map01100,map05010,map05012,map05016	virNOG[6]	0DANG@chloroNOG,1DX72@virNOG,COG0355@NOG,KOG1758@euNOG	KOG1758|1.67729694334e-20|76.2598495483	C	atp synthase
Partr_v15_DN20067_c0_g2_i1_m21271	2850.Phatr23281	1.2e-51	168.6			map00521,map00523,map01055,map01100,map01110	euNOG[57]	COG1088@NOG,KOG0747@euNOG	KOG0747|2.15224677127e-29|106.088401794	G	4,6-dehydratase
Partr_v15_DN20098_c0_g1_i1_m21254	402676.XP_002174767.1	3.6e-110	362.6	FG06220.1	GO:0002181,GO:0002183,GO:0003674,GO:0003676,GO:0003723,GO:0003743,GO:0005488,GO:0005575,GO:0005622,GO:0005623,GO:0005634,GO:0005737,GO:0005829,GO:0005840,GO:0005850,GO:0006412,GO:0006413,GO:0006417,GO:0006446,GO:0006950,GO:0006970,GO:0008135,GO:0008150,GO:0008152,GO:0009058,GO:0009059,GO:0009628,GO:0009889,GO:0009987,GO:0010467,GO:0010468,GO:0010556,GO:0010608,GO:0019222,GO:0019538,GO:0030529,GO:…	map03013,map04141,map05160,map05162,map05164,map05168	fuNOG[21]	03NG5@ascNOG,0PJGU@fuNOG,12PTC@opiNOG,COG1093@NOG,KOG2916@euNOG	KOG2916|4.06112042515e-150|505.302398682	J	eukaryotic translation initiation factor 2
Partr_v15_DN20122_c0_g1_i1_m32658	663202.XP_003025679.1	1.6e-50	167.1				fuNOG[21]	02WET@arthNOG,03P7C@ascNOG,0M5FD@euroNOG,0PHMA@fuNOG,12G20@onyNOG,12PIJ@opiNOG,COG0306@NOG,KOG2493@euNOG	KOG2493|3.27553233045e-71|244.328292847	P	phosphate
Partr_v15_DN20122_c0_g2_i1_m32662	663202.XP_003025679.1	3.4e-101	334.3				fuNOG[21]	02WET@arthNOG,03P7C@ascNOG,0M5FD@euroNOG,0PHMA@fuNOG,12G20@onyNOG,12PIJ@opiNOG,COG0306@NOG,KOG2493@euNOG	KOG2493|2.34793695084e-154|519.136962891	P	phosphate
Partr_v15_DN20143_c0_g1_i1_m32513	hypothetical protein
Partr_v15_DN20151_c1_g1_i1_m32641	15368.BRADI1G07560.1	3.7e-36	119.6		GO:0005575,GO:0005622,GO:0005623,GO:0005737,GO:0005829,GO:0044424,GO:0044444,GO:0044464		virNOG[6]	0TMTQ@lilNOG,15IKA@poaNOG,1BDXF@strNOG,1DRUY@virNOG,COG0673@NOG,KOG2741@euNOG	KOG2741|8.87282285263e-29|104.616218567	G, Q	dihydrodiol dehydrogenase
Partr_v15_DN20168_c0_g2_i1_m32647	7668.SPU_013634tr	2.7e-97	321	OSBPL8	GO:0003674,GO:0005488,GO:0005496,GO:0005575,GO:0005622,GO:0005623,GO:0005737,GO:0005783,GO:0005789,GO:0005829,GO:0006066,GO:0006629,GO:0006810,GO:0006869,GO:0006892,GO:0006893,GO:0007154,GO:0007165,GO:0007166,GO:0007167,GO:0007178,GO:0007179,GO:0008142,GO:0008150,GO:0008152,GO:0008202,GO:0008203,GO:0008289,GO:0009719,GO:0009987,GO:0010033,GO:0010876,GO:0010883,GO:0010888,GO:0010889,GO:0010891,GO:…		meNOG[21]	09TBW@biNOG,0V4B2@meNOG,0XRW6@NOG,12N5R@opiNOG,KOG2210@euNOG	KOG2210|1.4389232624e-86|295.113616943	T	Oxysterol-binding protein
Partr_v15_DN20169_c0_g1_i1_m32547	162425.CADANIAP00004047	1.1e-21	68.1	FG01061.1			fuNOG[21]	03P54@ascNOG,0IM61@euNOG,0MC8U@euroNOG,0MI0W@eurotNOG,0PJ2D@fuNOG,0Y2FP@NOG,13PGN@opiNOG	0IM61|1.18051101388e-28|103.63054657	S	NA
Partr_v15_DN20255_c0_g1_i1_m77043	65071.PYU1_T010846	1.3e-63	207.7	RSL24D1	GO:0000003,GO:0001671,GO:0002119,GO:0002164,GO:0003006,GO:0003674,GO:0003735,GO:0005198,GO:0005575,GO:0005622,GO:0005623,GO:0005634,GO:0005730,GO:0005737,GO:0005829,GO:0005840,GO:0006140,GO:0006412,GO:0006810,GO:0006897,GO:0006898,GO:0007275,GO:0007548,GO:0008047,GO:0008150,GO:0008152,GO:0009058,GO:0009059,GO:0009118,GO:0009653,GO:0009790,GO:0009791,GO:0009792,GO:0009894,GO:0009987,GO:0010171,GO:…	map03010	euNOG[57]	COG2075@NOG,KOG1723@euNOG	KOG1723|1.49436466673e-74|254.445922852	J	Ribosome biogenesis protein
Partr_v15_DN20260_c0_g1_i1_m77103	hypothetical protein
Partr_v15_DN20264_c0_g1_i1_m77110	45351.NEMVEDRAFT_v1g236404-PA	4.1e-50	163.5	RPL18	GO:0000003,GO:0000022,GO:0000184,GO:0000226,GO:0000278,GO:0000956,GO:0002119,GO:0002164,GO:0003674,GO:0003676,GO:0003723,GO:0003735,GO:0005198,GO:0005488,GO:0005575,GO:0005622,GO:0005623,GO:0005737,GO:0005829,GO:0005840,GO:0006139,GO:0006401,GO:0006402,GO:0006412,GO:0006413,GO:0006414,GO:0006415,GO:0006605,GO:0006612,GO:0006613,GO:0006614,GO:0006725,GO:0006807,GO:0006810,GO:0006886,GO:0006897,GO:…	map03010	meNOG[21]	0V848@meNOG,12U4A@opiNOG,COG1727@NOG,KOG1714@euNOG	KOG1714|8.99665938558e-63|215.844573975	J	60S ribosomal protein l18
Partr_v15_DN2030_c0_g1_i1_m14529	367775.XP_003197339.1	2.4e-36	119.1	HSP90	GO:0000491,GO:0000492,GO:0000723,GO:0003674,GO:0003824,GO:0005488,GO:0005515,GO:0005575,GO:0005622,GO:0005623,GO:0005737,GO:0005739,GO:0005829,GO:0005886,GO:0006139,GO:0006152,GO:0006163,GO:0006195,GO:0006200,GO:0006259,GO:0006275,GO:0006457,GO:0006458,GO:0006461,GO:0006605,GO:0006626,GO:0006725,GO:0006753,GO:0006793,GO:0006796,GO:0006807,GO:0006810,GO:0006839,GO:0006886,GO:0006950,GO:0006970,GO:…	map04141,map04151,map04612,map04621,map04626,map04914,map04915,map05200,map05215	fuNOG[21]	092AH@basNOG,0PHYZ@fuNOG,12NT4@opiNOG,1CJN4@treNOG,COG0326@NOG,KOG0020@euNOG	KOG0020|9.55531386929e-31|110.817253113	O	Heat shock protein
Partr_v15_DN20319_c1_g2_i1_m58151	44689.DDB0252587	1.7e-126	416.1	PKHD1L1	GO:0000003,GO:0000902,GO:0001655,GO:0001822,GO:0002376,GO:0003006,GO:0003674,GO:0004872,GO:0005575,GO:0005576,GO:0005615,GO:0005622,GO:0005623,GO:0005737,GO:0005813,GO:0005815,GO:0005819,GO:0005829,GO:0005856,GO:0005886,GO:0005929,GO:0005932,GO:0006950,GO:0006955,GO:0006996,GO:0007155,GO:0007275,GO:0008150,GO:0009605,GO:0009653,GO:0009897,GO:0009986,GO:0009987,GO:0009991,GO:0010564,GO:0010824,GO:…		euNOG[57]	0IEIF@euNOG,0XQ01@NOG	0IEIF|1.04293894906e-112|379.504577637	S	polycystic kidney and hepatic disease 1 (autosomal
Partr_v15_DN20377_c0_g1_i1_m58048	9986.ENSOCUP00000021102	2.3e-55	181	RPL32	GO:0000003,GO:0000022,GO:0000226,GO:0000228,GO:0000278,GO:0002119,GO:0002164,GO:0002181,GO:0003674,GO:0003735,GO:0005198,GO:0005575,GO:0005576,GO:0005615,GO:0005622,GO:0005623,GO:0005634,GO:0005694,GO:0005730,GO:0005737,GO:0005829,GO:0005840,GO:0006412,GO:0006996,GO:0007010,GO:0007017,GO:0007049,GO:0007051,GO:0007052,GO:0007275,GO:0008150,GO:0008152,GO:0009058,GO:0009059,GO:0009791,GO:0009987,GO:…	map03010,map03022	euNOG[57]	COG1717@NOG,KOG0878@euNOG	KOG0878|2.25236718575e-73|251.426895142	J	ribosomal protein L32'
Partr_v15_DN20400_c0_g1_i1_m12842	400682.PAC_15726960	1.4e-71	233.1	SKP1	GO:0000003,GO:0000075,GO:0000077,GO:0000080,GO:0000082,GO:0000084,GO:0000151,GO:0000226,GO:0000278,GO:0000280,GO:0002009,GO:0002119,GO:0002164,GO:0003006,GO:0003674,GO:0003824,GO:0004842,GO:0005488,GO:0005515,GO:0005575,GO:0005622,GO:0005623,GO:0005634,GO:0005654,GO:0005737,GO:0005813,GO:0005815,GO:0005819,GO:0005829,GO:0005856,GO:0005875,GO:0006139,GO:0006259,GO:0006260,GO:0006261,GO:0006323,GO:…	map04110,map04111,map04114,map04120,map04141,map04310,map04350,map04710,map05168	meNOG[21]	0V5XI@meNOG,13PVA@opiNOG,COG5201@NOG,KOG1724@euNOG	13PVA|8.69083984402e-87|295.874603271	O	s-phase kinase-associated protein
Partr_v15_DN20420_c0_g1_i1_m12896	400682.PAC_15720807	4.1e-66	210				opiNOG[43]	0JANG@euNOG,0YXBI@NOG,141WY@opiNOG	0JANG|2.42110671034e-76|261.135162354	S	NA
Partr_v15_DN2042_c0_g1_i1_m14547	7070.TC001524-PA	5.8e-59	191.6	RPL30		map03010	artNOG[6]	036ZM@artNOG,0A7EU@biNOG,0SU0I@inNOG,0VI9C@meNOG,13SMK@opiNOG,COG1911@NOG,KOG2988@euNOG	KOG2988|2.88362164714e-58|201.157180786	J	60s ribosomal protein
Partr_v15_DN20452_c0_g1_i1_m12832	353153.XP_814551.1	7.2e-56	179.2				euNOG[57]	0J3IX@euNOG,0T4YG@kinNOG,1249Y@NOG	0J3IX|9.88395322264e-16|57.437210083	S	SET
Partr_v15_DN20452_c0_g1_i2_m12834	hypothetical protein
Partr_v15_DN20468_c0_g1_i1_m12875	4787.PITG_17527T0	1.7e-25	80.3				euNOG[57]	0J4C6@euNOG,0ZPKB@NOG,14YHU@perNOG	0J4C6|1.74036626811e-31|112.957344055	S	crinkler (CRN) family protein
Partr_v15_DN20490_c0_g1_i1_m12844	5059.CADAFLAP00004482	1.6e-36	120.8	PGUG_01333	GO:0000003,GO:0000030,GO:0000032,GO:0000746,GO:0000747,GO:0000749,GO:0000752,GO:0000771,GO:0003006,GO:0003674,GO:0003824,GO:0004169,GO:0005575,GO:0005622,GO:0005623,GO:0005737,GO:0005783,GO:0005789,GO:0005975,GO:0006056,GO:0006057,GO:0006464,GO:0006486,GO:0006493,GO:0007155,GO:0007157,GO:0007275,GO:0008150,GO:0008152,GO:0009058,GO:0009059,GO:0009100,GO:0009101,GO:0009966,GO:0009987,GO:0010033,GO:…	map00514	fuNOG[21]	03K0B@ascNOG,0M3VY@euroNOG,0PGU4@fuNOG,12N7U@opiNOG,COG1928@NOG,KOG3359@euNOG	KOG3359|2.64097716176e-48|168.315750122	O	Dolichyl-phosphate-mannose--protein mannosyltransferase
Partr_v15_DN20537_c0_g1_i1_m65771	35128.Thaps36568	1.1e-65	216.6				euNOG[57]	COG2119@NOG,KOG2881@euNOG	KOG2881|2.7827078544e-93|317.453796387	S	transmembrane protein 165
Partr_v15_DN20550_c0_g1_i1_m65758	10116.ENSRNOP00000023973	1.6e-132	431.7	MTR	GO:0000096,GO:0000097,GO:0003674,GO:0003824,GO:0005488,GO:0005542,GO:0005575,GO:0005622,GO:0005623,GO:0005737,GO:0005829,GO:0006082,GO:0006464,GO:0006479,GO:0006520,GO:0006555,GO:0006575,GO:0006725,GO:0006732,GO:0006760,GO:0006790,GO:0006805,GO:0006807,GO:0007275,GO:0007399,GO:0008150,GO:0008152,GO:0008168,GO:0008172,GO:0008213,GO:0008652,GO:0008705,GO:0009058,GO:0009066,GO:0009067,GO:0009086,GO:…	map00270,map00450,map00670,map01100,map01110,map01230	maNOG[6]	09VAI@biNOG,0DGIV@chorNOG,0UICX@maNOG,0V69T@meNOG,13JMV@opiNOG,1904Q@roNOG,1AU6X@spriNOG,1CR8Q@veNOG,COG0646@NOG,COG1410@NOG,KOG1579@euNOG	1AU6X|5.82180500794e-143|481.754486084	E	5-methyltetrahydrofolate-homocysteine methyltransferase
Partr_v15_DN20557_c0_g1_i1_m65710	573729.XP_003666937.1	4.1e-51	166.1	RPL15	GO:0002181,GO:0003674,GO:0003676,GO:0003723,GO:0003735,GO:0005198,GO:0005488,GO:0005575,GO:0005622,GO:0005623,GO:0005634,GO:0005730,GO:0005737,GO:0005829,GO:0005840,GO:0006412,GO:0007275,GO:0008150,GO:0008152,GO:0009058,GO:0009059,GO:0009987,GO:0010467,GO:0015934,GO:0019538,GO:0022625,GO:0022626,GO:0030529,GO:0031974,GO:0031981,GO:0032501,GO:0032502,GO:0032991,GO:0034645,GO:0043170,GO:0043226,GO:…	map03010	fuNOG[21]	03J7C@ascNOG,0CQEJ@chaNOG,0PG8Y@fuNOG,12PD8@opiNOG,19QUU@sordNOG,1AAMV@sorNOG,COG1632@NOG,KOG1678@euNOG	KOG1678|1.44160915872e-64|222.896011353	J	Ribosomal protein L15
Partr_v15_DN20562_c0_g1_i1_m65691	44689.DDB0231438	2.3e-181	598.4	GLUD1	GO:0000003,GO:0000166,GO:0001882,GO:0001883,GO:0002791,GO:0002793,GO:0003008,GO:0003674,GO:0003824,GO:0004352,GO:0004353,GO:0005488,GO:0005515,GO:0005525,GO:0005575,GO:0005622,GO:0005623,GO:0005737,GO:0005739,GO:0005740,GO:0005743,GO:0005759,GO:0006082,GO:0006091,GO:0006103,GO:0006106,GO:0006116,GO:0006139,GO:0006520,GO:0006536,GO:0006537,GO:0006538,GO:0006725,GO:0006732,GO:0006733,GO:0006734,GO:…	map00250,map00330,map00471,map00910,map01100,map04964	euNOG[57]	COG0334@NOG,KOG2250@euNOG	KOG2250|3.99622137283e-169|568.326721191	E	glutamate dehydrogenase
Partr_v15_DN20582_c0_g1_i1_m65791	7668.SPU_008650tr	3.5e-71	232.6	RPS24	GO:0000003,GO:0000184,GO:0000462,GO:0000956,GO:0002119,GO:0002164,GO:0002262,GO:0002376,GO:0003674,GO:0003735,GO:0005198,GO:0005488,GO:0005515,GO:0005575,GO:0005622,GO:0005623,GO:0005634,GO:0005730,GO:0005737,GO:0005829,GO:0005840,GO:0006139,GO:0006364,GO:0006396,GO:0006401,GO:0006402,GO:0006412,GO:0006413,GO:0006414,GO:0006415,GO:0006605,GO:0006612,GO:0006613,GO:0006614,GO:0006725,GO:0006807,GO:…	map03010	meNOG[21]	0A6M6@biNOG,0VHFB@meNOG,13PU3@opiNOG,COG2004@NOG,KOG3424@euNOG	KOG3424|6.00991240957e-51|176.830886841	J	40S ribosomal protein S24
Partr_v15_DN20601_c0_g1_i1_m38039	13735.ENSPSIP00000006862	4.1e-60	198.8	ATP13A3	GO:0005575,GO:0016020		meNOG[21]	09TBZ@biNOG,0DEPA@chorNOG,0V4B6@meNOG,0XRCA@NOG,12PU6@opiNOG,1CPD1@veNOG,KOG0208@euNOG	KOG0208|4.5621952493e-97|329.777313232	P	ATPase type
Partr_v15_DN20609_c0_g1_i1_m37989	7757.ENSPMAP00000004767	1,00E-103	342.3	ODC1	GO:0000003,GO:0001654,GO:0001655,GO:0001754,GO:0001822,GO:0003674,GO:0003824,GO:0004586,GO:0004857,GO:0005575,GO:0005622,GO:0005623,GO:0005737,GO:0005739,GO:0005829,GO:0006082,GO:0006520,GO:0006521,GO:0006576,GO:0006591,GO:0006595,GO:0006596,GO:0006807,GO:0007275,GO:0007276,GO:0007283,GO:0007399,GO:0007423,GO:0008047,GO:0008073,GO:0008150,GO:0008152,GO:0008284,GO:0009058,GO:0009308,GO:0009309,GO:…	map00330,map00480,map01100,map01110	meNOG[21]	09T5B@biNOG,0DGPX@chorNOG,0V441@meNOG,12P9T@opiNOG,1CRDR@veNOG,COG0019@NOG,KOG0622@euNOG	KOG0622|2.05897501106e-130|439.849914551	E	ornithine decarboxylase
Partr_v15_DN20626_c0_g1_i1_m38007	7029.ACYPI22661-PA	1.3e-46	153		GO:0000902,GO:0000904,GO:0001666,GO:0003674,GO:0003824,GO:0004843,GO:0005575,GO:0005622,GO:0005623,GO:0005634,GO:0005635,GO:0005637,GO:0005643,GO:0005737,GO:0006464,GO:0006950,GO:0007275,GO:0007399,GO:0007409,GO:0007417,GO:0008150,GO:0008152,GO:0008233,GO:0008234,GO:0009628,GO:0009653,GO:0009987,GO:0010467,GO:0012505,GO:0016020,GO:0016021,GO:0016043,GO:0016358,GO:0016485,GO:0016787,GO:0016926,GO:…		artNOG[6]	032WG@artNOG,09YT0@biNOG,0SPR8@inNOG,0V9QX@meNOG,12RNR@opiNOG,COG5160@NOG,KOG0778@euNOG	KOG0778|5.25576736557e-40|140.282791138	O	specific peptidase
Partr_v15_DN20626_c0_g3_i1_m38009	7029.ACYPI22661-PA	9.3e-92	303.1		GO:0000902,GO:0000904,GO:0001666,GO:0003674,GO:0003824,GO:0004843,GO:0005575,GO:0005622,GO:0005623,GO:0005634,GO:0005635,GO:0005637,GO:0005643,GO:0005737,GO:0006464,GO:0006950,GO:0007275,GO:0007399,GO:0007409,GO:0007417,GO:0008150,GO:0008152,GO:0008233,GO:0008234,GO:0009628,GO:0009653,GO:0009987,GO:0010467,GO:0012505,GO:0016020,GO:0016021,GO:0016043,GO:0016358,GO:0016485,GO:0016787,GO:0016926,GO:…		artNOG[6]	032WG@artNOG,09YT0@biNOG,0SPR8@inNOG,0V9QX@meNOG,12RNR@opiNOG,COG5160@NOG,KOG0778@euNOG	KOG0778|1.82746870146e-84|287.792541504	O	specific peptidase
Partr_v15_DN20626_c0_g3_i2_m38010	7029.ACYPI22661-PA	7.7e-93	306.2		GO:0000902,GO:0000904,GO:0001666,GO:0003674,GO:0003824,GO:0004843,GO:0005575,GO:0005622,GO:0005623,GO:0005634,GO:0005635,GO:0005637,GO:0005643,GO:0005737,GO:0006464,GO:0006950,GO:0007275,GO:0007399,GO:0007409,GO:0007417,GO:0008150,GO:0008152,GO:0008233,GO:0008234,GO:0009628,GO:0009653,GO:0009987,GO:0010467,GO:0012505,GO:0016020,GO:0016021,GO:0016043,GO:0016358,GO:0016485,GO:0016787,GO:0016926,GO:…		artNOG[6]	032WG@artNOG,09YT0@biNOG,0SPR8@inNOG,0V9QX@meNOG,12RNR@opiNOG,COG5160@NOG,KOG0778@euNOG	KOG0778|4.77993737686e-84|286.342346191	O	specific peptidase
Partr_v15_DN20641_c0_g1_i1_m38150	3702.AT1G53850.1	2.7e-99	325.7	PAE1	GO:0000502,GO:0003674,GO:0003824,GO:0004518,GO:0004540,GO:0005575,GO:0005622,GO:0005623,GO:0005634,GO:0005737,GO:0005773,GO:0005774,GO:0005829,GO:0005840,GO:0005886,GO:0006139,GO:0006725,GO:0006807,GO:0008150,GO:0008152,GO:0009987,GO:0010035,GO:0010038,GO:0016020,GO:0016787,GO:0016788,GO:0022626,GO:0030529,GO:0031090,GO:0032991,GO:0034641,GO:0042221,GO:0043170,GO:0043226,GO:0043227,GO:0043228,GO:…	map03050	virNOG[6]	0BY2S@braNOG,1BJXQ@strNOG,1DXQY@virNOG,COG0638@NOG,KOG0176@euNOG	KOG0176|3.58214279589e-130|439.077819824	O	The proteasome is a multicatalytic proteinase complex which is characterized by its ability to cleave peptides with Arg, Phe, Tyr, Leu, and Glu adjacent to the leaving group at neutral or slightly basic pH. The proteasome has an ATP-dependent proteolytic activity (By similarity)
Partr_v15_DN20647_c0_g1_i1_m37995	5306.JGI63690	1.4e-22	72.3				fuNOG[21]	01I86@agarNOG,099DM@basNOG,0IUBB@euNOG,0QECT@fuNOG,0XRXV@NOG,13GMJ@opiNOG	0IUBB|1.59771325463e-25|93.2755203247	T	FYVE, RhoGEF and PH domain containing
Partr_v15_DN20651_c0_g1_i1_m38014	486041.XP_001886236.1	2.3e-24	75.3				opiNOG[43]	0JA0B@euNOG,0Y9Y2@NOG,141C2@opiNOG	0JA0B|1.15578014428e-14|56.6917228699	S	NA
Partr_v15_DN20654_c0_g1_i1_m38131	4555.Si023556m	4.2e-29	95.6			map03010	virNOG[6]	0TYGD@lilNOG,11T32@NOG,15VQE@poaNOG,1BRNG@strNOG,1E3I9@virNOG,KOG3412@euNOG	KOG3412|9.23903102475e-38|133.917022705	J	Ribosomal protein
Partr_v15_DN20657_c0_g1_i1_m38076	400682.PAC_15725369	1.6e-144	472.8				opiNOG[43]	0IIZ2@euNOG,11F57@NOG,13N97@opiNOG	0IIZ2|2.29273363229e-148|499.063415527	S	Putative glycosyl hydrolase of unknown function (DUF1680)
Partr_v15_DN20672_c0_g1_i1_m38165	431895.XP_001742219.1	5.8e-48	153.7				opiNOG[43]	0J47A@euNOG,126NW@NOG,147W9@opiNOG	0J47A|3.13118881265e-61|201.417800903	S	whole genome shotgun sequence
Partr_v15_DN20682_c0_g1_i1_m38027	9305.ENSSHAP00000008954	7.9e-31	100.5	HORMAD2	GO:0000003,GO:0005575,GO:0005622,GO:0005623,GO:0005634,GO:0005694,GO:0006996,GO:0007049,GO:0007059,GO:0007062,GO:0007126,GO:0008150,GO:0009987,GO:0016043,GO:0022402,GO:0043226,GO:0043227,GO:0043228,GO:0043229,GO:0043231,GO:0043232,GO:0044424,GO:0044464,GO:0044699,GO:0044763,GO:0045132,GO:0048610,GO:0051177,GO:0051276,GO:0051321,GO:0070192,GO:0071840		maNOG[6]	09U56@biNOG,0DFER@chorNOG,0UJ10@maNOG,0V54B@meNOG,0XT4N@NOG,13IFB@opiNOG,1CQ4H@veNOG,KOG4652@euNOG	KOG4652|8.67530837053e-44|153.575119019	B	HORMA domain containing
Partr_v15_DN20684_c0_g1_i1_m37973	486041.XP_001882077.1	3.9e-75	246.7			map00250,map00410,map00640,map00650,map01100	fuNOG[21]	016XU@agaNOG,01CTH@agarNOG,092H9@basNOG,0PI3W@fuNOG,13INS@opiNOG,COG0160@NOG,KOG1404@euNOG	KOG1404|1.21393431927e-64|222.500823975	E	alanine--glyoxylate aminotransferase 2
Partr_v15_DN20699_c0_g1_i1_m37941	402676.XP_002173463.1	4.9e-19	60.2		GO:0005575,GO:0005622,GO:0005623,GO:0005634,GO:0005737,GO:0005829,GO:0043226,GO:0043227,GO:0043229,GO:0043231,GO:0044424,GO:0044444,GO:0044464		fuNOG[21]	0J2YH@euNOG,0PTHT@fuNOG,0XWJI@NOG,13Z8F@opiNOG	0J2YH|5.31169758869e-21|78.5639724731	S	Eukaryotic protein of unknown function (DUF1764)
Partr_v15_DN20704_c0_g1_i1_m47129	39947.LOC_Os11g05562.1	4.1e-36	117.4	RPS25	GO:0000028,GO:0000184,GO:0000956,GO:0002181,GO:0003674,GO:0003676,GO:0003723,GO:0003735,GO:0005198,GO:0005488,GO:0005575,GO:0005622,GO:0005623,GO:0005634,GO:0005730,GO:0005737,GO:0005829,GO:0005840,GO:0006139,GO:0006401,GO:0006402,GO:0006412,GO:0006413,GO:0006414,GO:0006415,GO:0006605,GO:0006612,GO:0006613,GO:0006614,GO:0006725,GO:0006807,GO:0006810,GO:0006886,GO:0006996,GO:0007275,GO:0008104,GO:…	map03010	euNOG[57]	COG4901@NOG,KOG1767@euNOG	KOG1767|1.00893351366e-47|167.121826172	J	Ribosomal protein S25
Partr_v15_DN20716_c0_g1_i1_m47036	45157.CMR221CT	1.8e-66	220	POMT1	GO:0000003,GO:0000030,GO:0000032,GO:0000746,GO:0000747,GO:0000749,GO:0000752,GO:0000771,GO:0001669,GO:0003002,GO:0003006,GO:0003008,GO:0003674,GO:0003824,GO:0004169,GO:0005575,GO:0005622,GO:0005623,GO:0005634,GO:0005635,GO:0005737,GO:0005783,GO:0005789,GO:0005975,GO:0006056,GO:0006057,GO:0006464,GO:0006486,GO:0006493,GO:0006508,GO:0006511,GO:0006515,GO:0006629,GO:0006810,GO:0006886,GO:0006950,GO:…	map00514	euNOG[57]	COG1928@NOG,KOG3359@euNOG	KOG3359|1.45986683783e-81|264.05178833	O	Dolichyl-phosphate-mannose--protein mannosyltransferase
Partr_v15_DN20716_c0_g3_i1_m47040	5306.JGI29634	1.2e-20	69.1	PGUG_01333	GO:0000003,GO:0000030,GO:0000032,GO:0000746,GO:0000747,GO:0000749,GO:0000752,GO:0000771,GO:0003006,GO:0003674,GO:0003824,GO:0004169,GO:0005575,GO:0005622,GO:0005623,GO:0005737,GO:0005783,GO:0005789,GO:0005975,GO:0006056,GO:0006057,GO:0006464,GO:0006486,GO:0006493,GO:0007155,GO:0007157,GO:0007275,GO:0008150,GO:0008152,GO:0009058,GO:0009059,GO:0009100,GO:0009101,GO:0009966,GO:0009987,GO:0010033,GO:…	map00514	fuNOG[21]	01C6D@agarNOG,092J9@basNOG,0PGU4@fuNOG,12N7U@opiNOG,COG1928@NOG,KOG3359@euNOG	KOG3359|1.15681063645e-33|114.604667664	O	Dolichyl-phosphate-mannose--protein mannosyltransferase
Partr_v15_DN20721_c0_g1_i1_m47050	117187.FVEG_07560T0	1.7e-43	141.4	RPL16B	GO:0002181,GO:0003674,GO:0003676,GO:0003723,GO:0003735,GO:0005198,GO:0005488,GO:0005575,GO:0005622,GO:0005623,GO:0005634,GO:0005730,GO:0005737,GO:0005829,GO:0005840,GO:0006412,GO:0008150,GO:0008152,GO:0009058,GO:0009059,GO:0009987,GO:0010467,GO:0015934,GO:0019538,GO:0022625,GO:0022626,GO:0030529,GO:0031974,GO:0031981,GO:0032991,GO:0034645,GO:0043170,GO:0043226,GO:0043227,GO:0043228,GO:0043229,GO:…	map03010	fuNOG[21]	03MB3@ascNOG,0PHKH@fuNOG,0SDFX@hypNOG,0WZPA@necNOG,12PR4@opiNOG,19PV7@sordNOG,COG0102@NOG,KOG3204@euNOG	KOG3204|5.0004646509e-51|177.93031311	J	60s ribosomal protein
Partr_v15_DN20741_c0_g1_i1_m47116	7955.ENSDARP00000054339	1.9e-72	237.8	RPL9		map03010	fiNOG[1]	09ZYF@biNOG,0DMHS@chorNOG,0N3GK@fiNOG,0VAV7@meNOG,12P22@opiNOG,1CWD3@veNOG,COG0097@NOG,KOG3255@euNOG	KOG3255|1.24189391664e-85|291.756652832	J	ribosomal protein l9
Partr_v15_DN20764_c0_g1_i1_m47051	3218.PP1S46_237V6.1	2.5e-40	131.3		GO:0005575,GO:0005622,GO:0005623,GO:0005634,GO:0005730,GO:0005737,GO:0005829,GO:0031974,GO:0031981,GO:0043226,GO:0043227,GO:0043228,GO:0043229,GO:0043231,GO:0043232,GO:0043233,GO:0044422,GO:0044424,GO:0044428,GO:0044444,GO:0044446,GO:0044464,GO:0070013	map03040	virNOG[6]	1BRRG@strNOG,1E3K7@virNOG,COG1958@NOG,KOG3459@euNOG	KOG3459|4.84551103235e-53|183.879241943	A	small nuclear ribonucleoprotein
Partr_v15_DN20767_c0_g1_i1_m47127	12957.ACEP_00006339-PA	2.1e-70	229.2	RPS15	GO:0000022,GO:0000226,GO:0000228,GO:0000278,GO:0003674,GO:0003735,GO:0005198,GO:0005575,GO:0005622,GO:0005623,GO:0005634,GO:0005694,GO:0005730,GO:0005737,GO:0005829,GO:0005840,GO:0006412,GO:0006996,GO:0007010,GO:0007017,GO:0007049,GO:0007051,GO:0007052,GO:0008150,GO:0008152,GO:0009058,GO:0009059,GO:0009987,GO:0010467,GO:0015935,GO:0016043,GO:0019538,GO:0022402,GO:0022626,GO:0022627,GO:0030529,GO:…	map03010	artNOG[6]	036VT@artNOG,0A6KQ@biNOG,0S5PY@hymNOG,0STSV@inNOG,0VHEU@meNOG,13PPD@opiNOG,COG0185@NOG,KOG0898@euNOG	KOG0898|4.37170186585e-78|265.421142578	J	ribosomal protein S15
Partr_v15_DN20781_c0_g1_i1_m47068	4081.Solyc01g107160.2.1	2.8e-71	233.3		GO:0000075,GO:0000151,GO:0000775,GO:0000776,GO:0005575,GO:0005622,GO:0005623,GO:0005694,GO:0005737,GO:0007049,GO:0007088,GO:0007093,GO:0007094,GO:0007346,GO:0008150,GO:0009524,GO:0009987,GO:0010564,GO:0010639,GO:0010948,GO:0022402,GO:0030071,GO:0031461,GO:0031577,GO:0032991,GO:0033043,GO:0043226,GO:0043228,GO:0043229,GO:0043232,GO:0043234,GO:0044422,GO:0044424,GO:0044427,GO:0044444,GO:0044446,GO:…	map04110,map04111,map05166	virNOG[6]	0XRBG@NOG,1BE1Z@strNOG,1DRZU@virNOG,KOG1036@euNOG	KOG1036|5.85908204076e-96|325.959533691	D	Mitotic checkpoint protein
Partr_v15_DN20789_c0_g1_i1_m47126	7955.ENSDARP00000107862	3,00E-60	197	FAM96B			fiNOG[1]	0A1WD@biNOG,0DPII@chorNOG,0N8BP@fiNOG,0VCS1@meNOG,13R74@opiNOG,1CYH7@veNOG,COG5133@NOG,KOG3381@euNOG	KOG3381|9.49990622624e-76|259.102325439	B	Family with sequence similarity 96, member
Partr_v15_DN20793_c0_g1_i1_m47119	402676.XP_002176048.1	8.1e-64	210.6	YAK1	GO:0000166,GO:0000922,GO:0001558,GO:0001882,GO:0001883,GO:0003674,GO:0003824,GO:0004672,GO:0004674,GO:0004713,GO:0005488,GO:0005524,GO:0005575,GO:0005622,GO:0005623,GO:0005634,GO:0005737,GO:0005815,GO:0005816,GO:0005819,GO:0005829,GO:0005856,GO:0006464,GO:0006468,GO:0006793,GO:0006796,GO:0007154,GO:0007165,GO:0008150,GO:0008152,GO:0009987,GO:0015630,GO:0016301,GO:0016310,GO:0016740,GO:0016772,GO:…		fuNOG[21]	03I9C@ascNOG,0PGCF@fuNOG,0XPET@NOG,12NPP@opiNOG,KOG0667@euNOG	KOG0667|6.72079450231e-59|203.841659546	T	dual-specificity tyrosine-(Y)-phosphorylation regulated kinase
Partr_v15_DN20793_c0_g2_i1_m47120	402676.XP_002176048.1	7.3e-37	122.1	YAK1	GO:0000166,GO:0000922,GO:0001558,GO:0001882,GO:0001883,GO:0003674,GO:0003824,GO:0004672,GO:0004674,GO:0004713,GO:0005488,GO:0005524,GO:0005575,GO:0005622,GO:0005623,GO:0005634,GO:0005737,GO:0005815,GO:0005816,GO:0005819,GO:0005829,GO:0005856,GO:0006464,GO:0006468,GO:0006793,GO:0006796,GO:0007154,GO:0007165,GO:0008150,GO:0008152,GO:0009987,GO:0015630,GO:0016301,GO:0016310,GO:0016740,GO:0016772,GO:…		fuNOG[21]	03I9C@ascNOG,0PGCF@fuNOG,0XPET@NOG,12NPP@opiNOG,KOG0667@euNOG	KOG0667|1.81963757027e-23|86.5997848511	T	dual-specificity tyrosine-(Y)-phosphorylation regulated kinase
Partr_v15_DN20826_c0_g1_i1_m12577	5180.EDN91239	4,00E-21	68.2	FG05847.1			fuNOG[21]	03M4T@ascNOG,0IVBH@euNOG,0PGMP@fuNOG,12RZ1@opiNOG,COG0726@NOG	0IVBH|1.64621116148e-17|55.6879806519	G	chitin deacetylase
Partr_v15_DN20865_c0_g1_i1_m12620	5762.XP_002683010.1	8.8e-51	165.2	PACRG	GO:0000003,GO:0002064,GO:0003006,GO:0005575,GO:0005622,GO:0005623,GO:0005737,GO:0005739,GO:0005929,GO:0007276,GO:0007281,GO:0007283,GO:0007286,GO:0008150,GO:0009888,GO:0009987,GO:0019953,GO:0022412,GO:0022414,GO:0030154,GO:0030855,GO:0031514,GO:0032501,GO:0032502,GO:0032504,GO:0036126,GO:0042995,GO:0043226,GO:0043227,GO:0043229,GO:0043231,GO:0044297,GO:0044422,GO:0044424,GO:0044441,GO:0044444,GO:…		euNOG[57]	0XSXW@NOG,KOG3961@euNOG	KOG3961|3.08490619756e-53|185.016189575	O	PARK2 co-regulated
Partr_v15_DN20890_c0_g1_i1_m12671	5306.JGI78119	7.7e-159	521	ILV5	GO:0000002,GO:0003674,GO:0003676,GO:0003677,GO:0003690,GO:0003824,GO:0004455,GO:0005488,GO:0005575,GO:0005622,GO:0005623,GO:0005737,GO:0005739,GO:0005759,GO:0006082,GO:0006520,GO:0006549,GO:0006551,GO:0006573,GO:0006807,GO:0006996,GO:0007005,GO:0007275,GO:0008150,GO:0008152,GO:0008652,GO:0009058,GO:0009081,GO:0009082,GO:0009097,GO:0009099,GO:0009295,GO:0009987,GO:0016043,GO:0016053,GO:0016491,GO:…	map00290,map00770,map01100,map01110,map01210,map01230	fuNOG[21]	01BYP@agarNOG,09283@basNOG,0IEEV@euNOG,0PHY1@fuNOG,12TGF@opiNOG,COG0059@NOG	0IEEV|1.81152916033e-156|524.934387207	E	ketol-acid reductoisomerase
Partr_v15_DN20894_c0_g1_i1_m12601	hypothetical protein
Partr_v15_DN20897_c0_g2_i1_m12564	7245.FBpp0258423	1.3e-69	229.5		GO:0003674,GO:0004871,GO:0004872,GO:0004888,GO:0004970,GO:0004972,GO:0005215,GO:0005216,GO:0005230,GO:0005575,GO:0005623,GO:0005886,GO:0005887,GO:0006810,GO:0006811,GO:0007154,GO:0007165,GO:0007166,GO:0007215,GO:0008066,GO:0008150,GO:0008328,GO:0009987,GO:0015075,GO:0015267,GO:0015276,GO:0016020,GO:0016021,GO:0017146,GO:0022803,GO:0022834,GO:0022836,GO:0022838,GO:0022839,GO:0022857,GO:0022891,GO:…		artNOG[6]	034VP@artNOG,0A472@biNOG,0H0A4@dipNOG,0HVHF@droNOG,0T2GN@inNOG,0VE3F@meNOG,13IUP@opiNOG,COG0670@NOG,KOG2322@euNOG	KOG2322|4.11889889484e-92|313.674316406	T	transmembrane BAX inhibitor
Partr_v15_DN20911_c0_g1_i1_m64105	34740.HMEL004268-PA	2.8e-27	90.8		GO:0002376,GO:0003674,GO:0003824,GO:0004000,GO:0005102,GO:0005488,GO:0005515,GO:0005575,GO:0005576,GO:0005615,GO:0006139,GO:0006144,GO:0006152,GO:0006154,GO:0006725,GO:0006807,GO:0008083,GO:0008150,GO:0008152,GO:0008283,GO:0009056,GO:0009058,GO:0009112,GO:0009113,GO:0009116,GO:0009119,GO:0009163,GO:0009164,GO:0009987,GO:0016787,GO:0016810,GO:0016814,GO:0018130,GO:0019239,GO:0019438,GO:0019439,GO:…	map00230,map01100,map05340	artNOG[6]	032NT@artNOG,09YHF@biNOG,0SPIK@inNOG,0TF88@lepNOG,0V8QX@meNOG,12W73@opiNOG,COG1816@NOG,KOG1097@euNOG	KOG1097|1.24022283379e-06|30.7359886169	F	adenosine deaminase
Partr_v15_DN20957_c0_g1_i1_m64195	7176.CPIJ004417-PA	3.3e-155	511.2	HPD	GO:0000139,GO:0003674,GO:0003824,GO:0003868,GO:0005575,GO:0005622,GO:0005623,GO:0005737,GO:0005783,GO:0005789,GO:0005794,GO:0005829,GO:0006082,GO:0006520,GO:0006558,GO:0006559,GO:0006570,GO:0006572,GO:0006725,GO:0006807,GO:0007275,GO:0007568,GO:0008150,GO:0008152,GO:0008340,GO:0009056,GO:0009063,GO:0009072,GO:0009074,GO:0009987,GO:0010259,GO:0012505,GO:0016020,GO:0016054,GO:0016491,GO:0016701,GO:…	map00130,map00350,map00360,map01100	meNOG[21]	09Y6X@biNOG,0V66E@meNOG,12P5H@opiNOG,COG3185@NOG,KOG0638@euNOG	KOG0638|1.55109636639e-175|589.446960449	E	4-hydroxyphenylpyruvate dioxygenase
Partr_v15_DN20984_c0_g2_i1_m64225	5061.CADANGAP00000256	8.1e-53	171.8	MCM3	GO:0000084,GO:0000228,GO:0000278,GO:0000724,GO:0000725,GO:0000727,GO:0003674,GO:0003676,GO:0003677,GO:0003682,GO:0003688,GO:0005488,GO:0005575,GO:0005622,GO:0005623,GO:0005634,GO:0005654,GO:0005656,GO:0005657,GO:0005694,GO:0005737,GO:0005829,GO:0006139,GO:0006259,GO:0006260,GO:0006261,GO:0006267,GO:0006270,GO:0006271,GO:0006281,GO:0006302,GO:0006310,GO:0006342,GO:0006348,GO:0006355,GO:0006725,GO:…	map03030,map04110,map04111,map04113	fuNOG[21]	03IKU@ascNOG,0PFNC@fuNOG,12RDA@opiNOG,COG1241@NOG,KOG0479@euNOG	12RDA|1.57510333945e-68|235.554611206	L	dna replication licensing factor
Partr_v15_DN20997_c1_g1_i1_m64135	7739.JGI90820	3.7e-29	91				meNOG[21]	0AA23@biNOG,0E2UP@chorNOG,0JA0B@euNOG,0VKEQ@meNOG,0Y9Y2@NOG,141C2@opiNOG	0JA0B|5.35373155273e-24|87.4663543701	S	NA
Partr_v15_DN21027_c0_g1_i2_m69816	7668.SPU_009070tr	2.4e-35	115.3	PIF1	GO:0000166,GO:0000228,GO:0000287,GO:0000781,GO:0000784,GO:0001882,GO:0001883,GO:0003674,GO:0003676,GO:0003677,GO:0003678,GO:0003824,GO:0004003,GO:0004386,GO:0005488,GO:0005524,GO:0005575,GO:0005622,GO:0005623,GO:0005634,GO:0005694,GO:0006139,GO:0006152,GO:0006163,GO:0006195,GO:0006200,GO:0006259,GO:0006725,GO:0006753,GO:0006793,GO:0006796,GO:0006807,GO:0008026,GO:0008094,GO:0008150,GO:0008152,GO:…		meNOG[21]	0A3IJ@biNOG,0VDCT@meNOG,12Q40@opiNOG,COG0507@NOG,KOG0987@euNOG	12Q40|2.6449596313e-54|188.421707153	L	PIF1 5'-to-3' DNA helicase homolog (S. cerevisiae)
Partr_v15_DN21031_c0_g2_i1_m70006	572307.XP_003885075.1	7.4e-304	1004.2	GPH1	GO:0000272,GO:0003674,GO:0003824,GO:0004645,GO:0005575,GO:0005622,GO:0005623,GO:0005737,GO:0005975,GO:0005976,GO:0005977,GO:0005980,GO:0006073,GO:0006091,GO:0006112,GO:0008150,GO:0008152,GO:0008184,GO:0009056,GO:0009057,GO:0009251,GO:0009987,GO:0015980,GO:0016052,GO:0016740,GO:0016757,GO:0016758,GO:0043170,GO:0044042,GO:0044237,GO:0044238,GO:0044247,GO:0044260,GO:0044262,GO:0044264,GO:0044275,GO:…	map00500,map01100,map01110,map04910	euNOG[57]	COG0058@NOG,KOG2099@euNOG	KOG2099|0.0|1324.31335449	G	Phosphorylase is an important allosteric enzyme in carbohydrate metabolism. Enzymes from different sources differ in their regulatory mechanisms and in their natural substrates. However, all known phosphorylases share catalytic and structural properties (By similarity)
Partr_v15_DN21059_c0_g1_i2_m69927	35128.Thaps260998	5.4e-31	104.8	SLC38A11	GO:0003333,GO:0003674,GO:0005215,GO:0005342,GO:0005575,GO:0005622,GO:0005623,GO:0005737,GO:0005783,GO:0006810,GO:0006811,GO:0006820,GO:0006865,GO:0008150,GO:0008509,GO:0008514,GO:0009987,GO:0015075,GO:0015171,GO:0015711,GO:0015849,GO:0016020,GO:0016021,GO:0022857,GO:0022891,GO:0022892,GO:0031224,GO:0034220,GO:0043226,GO:0043227,GO:0043229,GO:0043231,GO:0044424,GO:0044425,GO:0044444,GO:0044464,GO:…		euNOG[57]	COG0814@NOG,KOG1305@euNOG	KOG1305|9.92469870612e-46|160.170547485	E	Solute carrier family 38 member
Partr_v15_DN21059_c1_g2_i1_m69931	5306.JGI75888	4.3e-42	137.6	PGUG_03335	GO:0003674,GO:0005215,GO:0005575,GO:0005622,GO:0005623,GO:0005737,GO:0005783,GO:0006810,GO:0008150,GO:0016020,GO:0016021,GO:0031224,GO:0043226,GO:0043227,GO:0043229,GO:0043231,GO:0044424,GO:0044425,GO:0044444,GO:0044464,GO:0051179,GO:0051234		fuNOG[21]	01C90@agarNOG,091U0@basNOG,0PG2H@fuNOG,13H80@opiNOG,COG0814@NOG,KOG1305@euNOG	13H80|4.62037858166e-56|193.896789551	E	Solute carrier family 38, member 11
Partr_v15_DN21064_c0_g1_i1_m69838	240176.XP_001828963.2	3.8e-44	139.2	PGUG_04206	GO:0000003,GO:0000070,GO:0000132,GO:0000166,GO:0000226,GO:0000235,GO:0000278,GO:0000280,GO:0000741,GO:0000743,GO:0000746,GO:0000747,GO:0000819,GO:0000905,GO:0000922,GO:0001882,GO:0001883,GO:0003006,GO:0003674,GO:0003774,GO:0003777,GO:0003824,GO:0005488,GO:0005524,GO:0005575,GO:0005622,GO:0005623,GO:0005737,GO:0005815,GO:0005816,GO:0005818,GO:0005819,GO:0005829,GO:0005856,GO:0005868,GO:0005874,GO:…	map04145,map04962,map05132	fuNOG[21]	016WZ@agaNOG,01E1R@agarNOG,091NE@basNOG,0PGYZ@fuNOG,12Q50@opiNOG,COG5245@NOG,KOG3595@euNOG	091NE|3.89040647315e-42|146.245864868	Z	dynein heavy chain
Partr_v15_DN21069_c0_g1_i1_m69884	5786.XP_003286082.1	2.5e-41	136.3			map05166	euNOG[57]	COG5027@NOG,KOG2747@euNOG	KOG2747|5.42930609081e-46|160.766937256	B	Histone acetyltransferase
Partr_v15_DN21069_c0_g2_i1_m69886	44689.DDB0233630	1.7e-100	331.3			map05166	euNOG[57]	COG5027@NOG,KOG2747@euNOG	KOG2747|6.1132204178e-133|448.953033447	B	Histone acetyltransferase
Partr_v15_DN21069_c0_g3_i1_m69889	44689.DDB0233630	1.1e-134	444.4			map05166	euNOG[57]	COG5027@NOG,KOG2747@euNOG	KOG2747|1.59607784542e-171|576.86895752	B	Histone acetyltransferase
Partr_v15_DN2106_c0_g1_i1_m60884	hypothetical protein
Partr_v15_DN21077_c0_g2_i1_m69829	6334.EFV51087	8.1e-43	139				meNOG[21]	0A4CB@biNOG,0VAY8@meNOG,13K1V@opiNOG,COG2801@NOG,KOG0017@euNOG	0A4CB|1.06661486331e-60|209.765228271	K	Gypsy retrotransposon integrase 1
Partr_v15_DN21080_c0_g1_i1_m69844	431895.XP_001742290.1	5.4e-58	184.6				opiNOG[43]	0IP6Z@euNOG,11NN4@NOG,13C7P@opiNOG	0IP6Z|2.91825872014e-78|266.369842529	G	Calcineurin-like phosphoesterase
Partr_v15_DN21084_c0_g1_i1_m69892	34740.HMEL015245-PA	1.3e-80	264.8	RPS8	GO:0000462,GO:0003674,GO:0003735,GO:0005198,GO:0005575,GO:0005622,GO:0005623,GO:0005737,GO:0005829,GO:0005840,GO:0006139,GO:0006364,GO:0006396,GO:0006412,GO:0006414,GO:0006725,GO:0006807,GO:0007275,GO:0007399,GO:0008150,GO:0008152,GO:0009058,GO:0009059,GO:0009987,GO:0010467,GO:0015935,GO:0016070,GO:0016072,GO:0019538,GO:0022008,GO:0022613,GO:0022626,GO:0022627,GO:0030154,GO:0030490,GO:0030529,GO:…	map03010	artNOG[6]	0351T@artNOG,09WP6@biNOG,0SPKF@inNOG,0TBXF@lepNOG,0V5XF@meNOG,12QT6@opiNOG,COG2007@NOG,KOG3283@euNOG	KOG3283|2.82154007482e-95|323.988128662	J	40S ribosomal protein S8
Partr_v15_DN21111_c1_g1_i1_m13391	45157.CMR410CT	1.7e-33	110.6	PUM2	GO:0000003,GO:0000278,GO:0000280,GO:0000288,GO:0000578,GO:0000900,GO:0000902,GO:0000904,GO:0000956,GO:0001700,GO:0001709,GO:0002009,GO:0003002,GO:0003006,GO:0003008,GO:0003674,GO:0003676,GO:0003723,GO:0003729,GO:0003730,GO:0005488,GO:0005575,GO:0005622,GO:0005623,GO:0005737,GO:0005739,GO:0005740,GO:0005741,GO:0005773,GO:0005829,GO:0005886,GO:0006091,GO:0006139,GO:0006355,GO:0006401,GO:0006402,GO:…		euNOG[57]	COG5099@NOG,KOG1488@euNOG	KOG1488|7.97228741578e-30|107.659675598	J	pumilio homolog
Partr_v15_DN21124_c0_g1_i1_m13473	283643.XP_776864.1	2.3e-31	102.9	oct.-01	GO:0003674,GO:0003824,GO:0004175,GO:0004222,GO:0005575,GO:0005622,GO:0005623,GO:0005737,GO:0005739,GO:0005759,GO:0006605,GO:0006626,GO:0006627,GO:0006810,GO:0006839,GO:0006873,GO:0006875,GO:0006879,GO:0006886,GO:0006996,GO:0007005,GO:0008104,GO:0008150,GO:0008152,GO:0008233,GO:0008237,GO:0009987,GO:0010467,GO:0015031,GO:0016043,GO:0016482,GO:0016485,GO:0016787,GO:0019538,GO:0019725,GO:0030003,GO:…		fuNOG[21]	0919S@basNOG,0PGPG@fuNOG,12QG5@opiNOG,COG0339@NOG,KOG2090@euNOG	KOG2090|2.64780268574e-43|151.630950928	O	Cleaves proteins, imported into the mitochondrion, to their mature size. While most mitochondrial precursor proteins are processed to the mature form in one step by mitochondrial processing peptidase (MPP), the sequential cleavage by MIP of an octapeptide after initial processing by MPP is a required step for a subgroup of nuclear-encoded precursor proteins destined for the matrix or the inner me…
Partr_v15_DN21162_c0_g1_i1_m13410	3711.Bra039738.1-P	1.7e-34	112.6	OSI_21233		map03018,map03040	virNOG[6]	124H7@NOG,1BT30@strNOG,1E4YY@virNOG,KOG1784@euNOG	KOG1784|2.76171559693e-45|158.966659546	A	N(alpha)-acetyltransferase 38, NatC auxiliary
Partr_v15_DN21166_c0_g1_i1_m13532	8090.ENSORLP00000013487	2.1e-82	272.4		GO:0005575,GO:0005622,GO:0005623,GO:0005634,GO:0005737,GO:0005813,GO:0005815,GO:0005856,GO:0005886,GO:0008150,GO:0009987,GO:0015630,GO:0016020,GO:0030496,GO:0043226,GO:0043227,GO:0043228,GO:0043229,GO:0043231,GO:0043232,GO:0044422,GO:0044424,GO:0044430,GO:0044446,GO:0044464,GO:0044699,GO:0044763,GO:0051301,GO:0071944	map04062,map04360,map04530,map04540,map04670,map04713,map04723,map04724,map04725,map04726,map04727,map04728,map04730,map04914,map04915,map04916,map04971,map05030,map05032,map05034,map05133,map05142,map05145	fiNOG[1]	09T5Y@biNOG,0DHF3@chorNOG,0N0Q7@fiNOG,0V44R@meNOG,0XNVQ@NOG,12N3X@opiNOG,1CS55@veNOG,KOG0082@euNOG	12N3X|1.27110265166e-112|381.3515625	T	Guanine nucleotide binding protein (G protein) alpha
Partr_v15_DN21166_c0_g2_i1_m13535	8128.ENSONIP00000018610	1.9e-80	266		GO:0005575,GO:0005622,GO:0005623,GO:0005634,GO:0005737,GO:0005813,GO:0005815,GO:0005856,GO:0005886,GO:0008150,GO:0009987,GO:0015630,GO:0016020,GO:0030496,GO:0043226,GO:0043227,GO:0043228,GO:0043229,GO:0043231,GO:0043232,GO:0044422,GO:0044424,GO:0044430,GO:0044446,GO:0044464,GO:0044699,GO:0044763,GO:0051301,GO:0071944	map04062,map04360,map04530,map04540,map04670,map04713,map04723,map04724,map04725,map04726,map04727,map04728,map04730,map04914,map04915,map04916,map04971,map05030,map05032,map05034,map05133,map05142,map05145	fiNOG[1]	09T5Y@biNOG,0DHF3@chorNOG,0N0Q7@fiNOG,0V44R@meNOG,0XNVQ@NOG,12N3X@opiNOG,1CS55@veNOG,KOG0082@euNOG	12N3X|2.10238508989e-109|370.718170166	T	Guanine nucleotide binding protein (G protein) alpha
Partr_v15_DN21173_c0_g1_i1_m13381	4896.SPCC1827.03c.1	1.6e-72	235.2	FG10362.1	GO:0000166,GO:0001882,GO:0001883,GO:0003674,GO:0003676,GO:0003723,GO:0003729,GO:0003824,GO:0005488,GO:0005575,GO:0005622,GO:0005623,GO:0005737,GO:0005777,GO:0005778,GO:0005782,GO:0005829,GO:0006082,GO:0006629,GO:0006631,GO:0006950,GO:0008150,GO:0008152,GO:0009636,GO:0009987,GO:0010035,GO:0010038,GO:0016020,GO:0016021,GO:0016208,GO:0016874,GO:0016877,GO:0016878,GO:0017076,GO:0019752,GO:0030554,GO:…		fuNOG[21]	03MFY@ascNOG,0PIHV@fuNOG,12NPQ@opiNOG,COG0318@NOG,KOG1176@euNOG	03MFY|3.14302049243e-79|270.292907715	I	A synthetase
Partr_v15_DN21173_c0_g1_i2_m13383	4896.SPCC1827.03c.1	1.3e-56	182.9	FG10362.1	GO:0000166,GO:0001882,GO:0001883,GO:0003674,GO:0003676,GO:0003723,GO:0003729,GO:0003824,GO:0005488,GO:0005575,GO:0005622,GO:0005623,GO:0005737,GO:0005777,GO:0005778,GO:0005782,GO:0005829,GO:0006082,GO:0006629,GO:0006631,GO:0006950,GO:0008150,GO:0008152,GO:0009636,GO:0009987,GO:0010035,GO:0010038,GO:0016020,GO:0016021,GO:0016208,GO:0016874,GO:0016877,GO:0016878,GO:0017076,GO:0019752,GO:0030554,GO:…		fuNOG[21]	03MFY@ascNOG,0PIHV@fuNOG,12NPQ@opiNOG,COG0318@NOG,KOG1176@euNOG	03MFY|2.65466784354e-61|203.073364258	I	A synthetase
Partr_v15_DN21190_c0_g1_i1_m13430	431895.XP_001748689.1	2.9e-51	162.6				opiNOG[43]	0IPH6@euNOG,13CFH@opiNOG,COG0538@NOG	0IPH6|7.92691292521e-48|167.034332275	C	Isocitrate dehydrogenase NADP
Partr_v15_DN21190_c1_g1_i1_m13433	431895.XP_001748689.1	8.7e-183	596.6				opiNOG[43]	0IPH6@euNOG,13CFH@opiNOG,COG0538@NOG	0IPH6|2.24946914189e-153|514.704711914	C	Isocitrate dehydrogenase NADP
Partr_v15_DN21208_c0_g1_i1_m7963	3702.AT3G11940.1	3.1e-104	341.9	RPS5	GO:0005575,GO:0005618,GO:0005622,GO:0005623,GO:0005737,GO:0005773,GO:0005774,GO:0005829,GO:0005840,GO:0005886,GO:0005911,GO:0009506,GO:0009507,GO:0009536,GO:0015935,GO:0016020,GO:0022626,GO:0022627,GO:0030054,GO:0030312,GO:0030529,GO:0031090,GO:0032991,GO:0043226,GO:0043227,GO:0043228,GO:0043229,GO:0043231,GO:0043232,GO:0044391,GO:0044422,GO:0044424,GO:0044437,GO:0044444,GO:0044445,GO:0044446,GO:…	map03010	virNOG[6]	1BCUS@strNOG,1DQSI@virNOG,COG0049@NOG,KOG3291@euNOG	KOG3291|1.4695193546e-83|285.208221436	J	Ribosomal protein
Partr_v15_DN21208_c0_g2_i1_m7965	3702.AT3G11940.1	5.1e-104	341.2	RPS5	GO:0005575,GO:0005618,GO:0005622,GO:0005623,GO:0005737,GO:0005773,GO:0005774,GO:0005829,GO:0005840,GO:0005886,GO:0005911,GO:0009506,GO:0009507,GO:0009536,GO:0015935,GO:0016020,GO:0022626,GO:0022627,GO:0030054,GO:0030312,GO:0030529,GO:0031090,GO:0032991,GO:0043226,GO:0043227,GO:0043228,GO:0043229,GO:0043231,GO:0043232,GO:0044391,GO:0044422,GO:0044424,GO:0044437,GO:0044444,GO:0044445,GO:0044446,GO:…	map03010	virNOG[6]	1BCUS@strNOG,1DQSI@virNOG,COG0049@NOG,KOG3291@euNOG	KOG3291|3.27660629093e-83|284.056121826	J	Ribosomal protein
Partr_v15_DN21232_c0_g1_i1_m7871	7159.AAEL005355-PA	7.4e-47	152.3		GO:0003674,GO:0003676,GO:0003723,GO:0005488,GO:0017069,GO:0017070,GO:0097159,GO:1901363	map03018,map03040	artNOG[6]	037TX@artNOG,0A89T@biNOG,0GYHP@dipNOG,0SUQ1@inNOG,0VJ5K@meNOG,11TZU@NOG,13V42@opiNOG,KOG3293@euNOG	KOG3293|3.63132489808e-57|197.925872803	A	(U6) snRNA-associated Sm-like protein
Partr_v15_DN21245_c0_g2_i1_m7958	5270.UM05156P0	1.7e-31	101.3	RFA1	GO:0000003,GO:0000075,GO:0000082,GO:0000084,GO:0000228,GO:0000278,GO:0000718,GO:0000722,GO:0000723,GO:0000724,GO:0000725,GO:0000730,GO:0000781,GO:0000793,GO:0000794,GO:0003674,GO:0003676,GO:0003677,GO:0003690,GO:0003697,GO:0005488,GO:0005575,GO:0005622,GO:0005623,GO:0005634,GO:0005654,GO:0005657,GO:0005662,GO:0005694,GO:0005737,GO:0005829,GO:0005856,GO:0006139,GO:0006259,GO:0006260,GO:0006261,GO:…	map03030,map03420,map03430,map03440,map03460	fuNOG[21]	092D2@basNOG,0PGI7@fuNOG,12P3P@opiNOG,COG1599@NOG,KOG0851@euNOG	0PGI7|9.31670591088e-35|118.639343262	L	replication
Partr_v15_DN21251_c0_g2_i1_m7921	486041.XP_001874047.1	7.1e-76	246	PRP22	GO:0000350,GO:0000375,GO:0000377,GO:0000390,GO:0000393,GO:0000398,GO:0003674,GO:0003724,GO:0003824,GO:0004004,GO:0004386,GO:0005575,GO:0005622,GO:0005623,GO:0005634,GO:0005681,GO:0005684,GO:0006139,GO:0006152,GO:0006163,GO:0006195,GO:0006200,GO:0006396,GO:0006397,GO:0006725,GO:0006753,GO:0006793,GO:0006796,GO:0006807,GO:0008026,GO:0008150,GO:0008152,GO:0008186,GO:0008380,GO:0009056,GO:0009116,GO:…	map03040	fuNOG[21]	0177C@agaNOG,01CSY@agarNOG,0920S@basNOG,0INHE@euNOG,0PGGT@fuNOG,12NCG@opiNOG,COG1185@NOG,COG1643@NOG,KOG0922@euNOG,KOG0925@euNOG	0INHE|7.52969168875e-87|296.138458252	A	Zinc finger, CCHC domain containing 17
Partr_v15_DN21292_c0_g1_i1_m7980	441959.XP_002479652.1	9.1e-143	469.8	FG08532.1	GO:0000166,GO:0001882,GO:0001883,GO:0003674,GO:0003824,GO:0005488,GO:0005524,GO:0005575,GO:0005622,GO:0005623,GO:0005634,GO:0005737,GO:0005739,GO:0005829,GO:0005844,GO:0006139,GO:0006152,GO:0006163,GO:0006195,GO:0006200,GO:0006403,GO:0006405,GO:0006406,GO:0006725,GO:0006753,GO:0006793,GO:0006796,GO:0006807,GO:0006810,GO:0006913,GO:0008150,GO:0008152,GO:0009056,GO:0009116,GO:0009117,GO:0009119,GO:…		fuNOG[21]	03JY4@ascNOG,0M3XT@euroNOG,0MM3R@eurotNOG,0PG7H@fuNOG,12RNN@opiNOG,COG0488@NOG,COG2224@NOG,KOG0062@euNOG,KOG1242@euNOG,KOG1260@euNOG	KOG1260|1.67330726995e-148|499.89630127	C	Isocitrate lyase
Partr_v15_DN21292_c0_g1_i1_m7981	hypothetical protein
Partr_v15_DN21292_c0_g2_i1_m7985	441959.XP_002479652.1	5.2e-49	158.8	FG08532.1	GO:0000166,GO:0001882,GO:0001883,GO:0003674,GO:0003824,GO:0005488,GO:0005524,GO:0005575,GO:0005622,GO:0005623,GO:0005634,GO:0005737,GO:0005739,GO:0005829,GO:0005844,GO:0006139,GO:0006152,GO:0006163,GO:0006195,GO:0006200,GO:0006403,GO:0006405,GO:0006406,GO:0006725,GO:0006753,GO:0006793,GO:0006796,GO:0006807,GO:0006810,GO:0006913,GO:0008150,GO:0008152,GO:0009056,GO:0009116,GO:0009117,GO:0009119,GO:…		fuNOG[21]	03JY4@ascNOG,0M3XT@euroNOG,0MM3R@eurotNOG,0PG7H@fuNOG,12RNN@opiNOG,COG0488@NOG,COG2224@NOG,KOG0062@euNOG,KOG1242@euNOG,KOG1260@euNOG	KOG1260|7.25345650524e-45|156.476119995	C	Isocitrate lyase
Partr_v15_DN212_c0_g1_i1_m42912	164328.Phyra72176	2.6e-58	190.1	MTO1	GO:0000959,GO:0000963,GO:0002097,GO:0002098,GO:0005575,GO:0005622,GO:0005623,GO:0005737,GO:0005739,GO:0006139,GO:0006396,GO:0006399,GO:0006400,GO:0006412,GO:0006725,GO:0006807,GO:0006996,GO:0007005,GO:0008033,GO:0008150,GO:0008152,GO:0009058,GO:0009059,GO:0009116,GO:0009119,GO:0009451,GO:0009536,GO:0009987,GO:0010467,GO:0016043,GO:0016070,GO:0019538,GO:0020011,GO:0032543,GO:0034470,GO:0034641,GO:…	map04725	euNOG[57]	14XUB@perNOG,COG0445@NOG,KOG2311@euNOG	KOG2311|1.09613224681e-70|242.950805664	J	mitochondrial translation optimization 1 homolog (S. cerevisiae)
Partr_v15_DN21308_c0_g1_i1_m5085	10020.ENSDORP00000004901	2.7e-59	193.5	HIST1H3G		map05034,map05202,map05322	maNOG[6]	0A6N5@biNOG,0DTKF@chorNOG,0UUX3@maNOG,0VHGA@meNOG,13PQG@opiNOG,192VH@roNOG,1B5JH@spriNOG,1D2XW@veNOG,COG2036@NOG,KOG1745@euNOG	0A6N5|1.74156193383e-70|241.427612305	B	histone H3
Partr_v15_DN21314_c0_g1_i1_m5015	2850.Phatr41746	2.3e-187	616.7	HEMB	GO:0005575,GO:0005622,GO:0005623,GO:0005737,GO:0006725,GO:0006778,GO:0006779,GO:0006807,GO:0008150,GO:0008152,GO:0009058,GO:0009507,GO:0009532,GO:0009536,GO:0009570,GO:0009987,GO:0018130,GO:0019438,GO:0020011,GO:0033013,GO:0033014,GO:0034641,GO:0043226,GO:0043227,GO:0043229,GO:0043231,GO:0044237,GO:0044249,GO:0044271,GO:0044422,GO:0044424,GO:0044434,GO:0044435,GO:0044444,GO:0044446,GO:0044464,GO:…	map00860,map01100,map01110	euNOG[57]	COG0113@NOG,KOG2794@euNOG	KOG2794|3.95234368139e-152|512.036071777	H	delta-aminolevulinic acid dehydratase
Partr_v15_DN21356_c0_g1_i1_m4977	3055.EDP06508	8.3e-36	116.4	URM1	GO:0005575,GO:0005622,GO:0005623,GO:0005737,GO:0044424,GO:0044464	map04122	virNOG[6]	1E5CY@virNOG,COG5131@NOG,KOG4146@euNOG	KOG4146|1.58152069468e-38|136.647140503	O	Acts as a sulfur carrier required for 2-thiolation of mcm(5)S(2)U at tRNA wobble positions of tRNA(Lys), tRNA(Glu) and tRNA(Gln). Serves as sulfur donor in tRNA 2-thiolation reaction by thiocarboxylated (-COSH) at its C-terminus by MOCS3. The sulfur is then transferred to tRNA to form 2-thiolation of mcm(5)S(2)U. May also act as an ubiquitin-like protein that is covalently conjugated to other pro…
Partr_v15_DN21356_c0_g2_i1_m4978	3055.EDP06508	8.3e-36	116.4	URM1	GO:0005575,GO:0005622,GO:0005623,GO:0005737,GO:0044424,GO:0044464	map04122	virNOG[6]	1E5CY@virNOG,COG5131@NOG,KOG4146@euNOG	KOG4146|1.33808100663e-38|136.885955811	O	Acts as a sulfur carrier required for 2-thiolation of mcm(5)S(2)U at tRNA wobble positions of tRNA(Lys), tRNA(Glu) and tRNA(Gln). Serves as sulfur donor in tRNA 2-thiolation reaction by thiocarboxylated (-COSH) at its C-terminus by MOCS3. The sulfur is then transferred to tRNA to form 2-thiolation of mcm(5)S(2)U. May also act as an ubiquitin-like protein that is covalently conjugated to other pro…
Partr_v15_DN21374_c0_g1_i1_m5035	425265.XP_001731250.1	2.2e-39	128.5		GO:0002181,GO:0005575,GO:0005622,GO:0005623,GO:0005634,GO:0005737,GO:0005739,GO:0005829,GO:0005856,GO:0006412,GO:0006950,GO:0006979,GO:0008150,GO:0008152,GO:0009058,GO:0009059,GO:0009987,GO:0010467,GO:0019538,GO:0033554,GO:0034599,GO:0034645,GO:0042221,GO:0043170,GO:0043226,GO:0043227,GO:0043228,GO:0043229,GO:0043231,GO:0043232,GO:0044237,GO:0044238,GO:0044249,GO:0044260,GO:0044267,GO:0044424,GO:…		fuNOG[21]	092QR@basNOG,0PJSQ@fuNOG,11FVP@NOG,13HXU@opiNOG,KOG1727@euNOG	KOG1727|2.09196607552e-44|155.577453613	D, Z	tumor protein
Partr_v15_DN21379_c0_g1_i1_m5009	hypothetical protein
Partr_v15_DN21382_c0_g2_i1_m4956	hypothetical protein
Partr_v15_DN21387_c0_g1_i1_m5031	4577.GRMZM2G102075_P01	1.3e-60	196.2	RPS15	GO:0000003,GO:0000022,GO:0000028,GO:0000054,GO:0000056,GO:0000184,GO:0000226,GO:0000228,GO:0000278,GO:0000956,GO:0002119,GO:0002164,GO:0002181,GO:0003674,GO:0003676,GO:0003677,GO:0003723,GO:0003735,GO:0005198,GO:0005488,GO:0005575,GO:0005622,GO:0005623,GO:0005634,GO:0005654,GO:0005694,GO:0005730,GO:0005737,GO:0005773,GO:0005774,GO:0005829,GO:0005840,GO:0005886,GO:0005911,GO:0006139,GO:0006364,GO:…	map03010	euNOG[57]	COG0185@NOG,KOG0898@euNOG	KOG0898|2.36851198513e-64|220.54524231	J	ribosomal protein S15
Partr_v15_DN21397_c0_g1_i1_m5036	13735.ENSPSIP00000002304	3.2e-86	282.6	STOML2	GO:0000003,GO:0002119,GO:0002164,GO:0003674,GO:0005102,GO:0005488,GO:0005515,GO:0005575,GO:0005622,GO:0005623,GO:0005737,GO:0005739,GO:0005740,GO:0005743,GO:0005758,GO:0005856,GO:0005886,GO:0007275,GO:0008150,GO:0009790,GO:0009791,GO:0009792,GO:0016020,GO:0019866,GO:0031090,GO:0031966,GO:0031967,GO:0031970,GO:0031974,GO:0031975,GO:0032501,GO:0032502,GO:0040007,GO:0043226,GO:0043227,GO:0043228,GO:…	map04110,map04111,map04120,map04914	meNOG[21]	09X4R@biNOG,0DKU7@chorNOG,0V6U8@meNOG,12R72@opiNOG,1CVP3@veNOG,COG0330@NOG,KOG2620@euNOG	KOG2620|2.27838255285e-77|263.918304443	C	stomatin-like protein
Partr_v15_DN21414_c0_g1_i1_m6169	5306.JGI70696	2,00E-66	217.1	PRP8	GO:0000244,GO:0000245,GO:0000350,GO:0000375,GO:0000377,GO:0000387,GO:0000389,GO:0000393,GO:0000398,GO:0003674,GO:0003676,GO:0003723,GO:0003824,GO:0004843,GO:0005488,GO:0005575,GO:0005622,GO:0005623,GO:0005634,GO:0005682,GO:0006139,GO:0006376,GO:0006396,GO:0006397,GO:0006725,GO:0006807,GO:0008150,GO:0008152,GO:0008233,GO:0008234,GO:0008380,GO:0009987,GO:0010467,GO:0016043,GO:0016070,GO:0016071,GO:…	map03040	euNOG[57]	COG5178@NOG,KOG1795@euNOG	KOG1795|4.78357524407e-55|189.797790527	A	PRP8 pre-mRNA processing factor 8 homolog (S. cerevisiae)
Partr_v15_DN21437_c0_g1_i1_m6284	5297.EFP81939	1.6e-75	246.4	HIS3	GO:0000105,GO:0003674,GO:0003824,GO:0004424,GO:0005575,GO:0005622,GO:0005623,GO:0005634,GO:0005737,GO:0005829,GO:0006082,GO:0006520,GO:0006547,GO:0006725,GO:0006807,GO:0008150,GO:0008152,GO:0008652,GO:0009058,GO:0009987,GO:0016053,GO:0016829,GO:0016835,GO:0016836,GO:0018130,GO:0019438,GO:0019752,GO:0034641,GO:0043226,GO:0043227,GO:0043229,GO:0043231,GO:0043436,GO:0044237,GO:0044238,GO:0044249,GO:…	map00340,map01100,map01110,map01230	fuNOG[21]	091SR@basNOG,0PG7P@fuNOG,12TUM@opiNOG,COG0131@NOG,KOG3143@euNOG	KOG3143|1.73927437756e-83|284.595489502	E	Imidazoleglycerolphosphate dehydratase
Partr_v15_DN21440_c0_g1_i1_m6418	hypothetical protein
Partr_v15_DN21467_c0_g1_i1_m6232	39946.BGIOSGA029185-PA	2.5e-94	307.2				virNOG[6]	1C18C@strNOG,1EE6C@virNOG,COG0081@NOG,KOG1570@euNOG	KOG1570|8.94734016205e-74|252.693435669	J	ribosomal protein
Partr_v15_DN21485_c1_g1_i1_m6436	39946.BGIOSGA019408-PA	8,00E-106	347.3				virNOG[6]	0IF2I@euNOG,0TWUF@lilNOG,15TV4@poaNOG,1BCTF@strNOG,1DQR6@virNOG,COG2230@NOG,COG2907@NOG	0IF2I|1.57607720553e-116|394.281524658	M	cyclopropane-fatty-acyl-phospholipid synthase
Partr_v15_DN21489_c0_g2_i1_m6405	hypothetical protein
Partr_v15_DN21489_c0_g3_i1_m6408	hypothetical protein
Partr_v15_DN21501_c0_g1_i1_m20274	1064592.XP_003674061.1	2.6e-33	108.9	FG10312.1	GO:0003674,GO:0003824,GO:0004721,GO:0004725,GO:0004726,GO:0005575,GO:0005622,GO:0005623,GO:0005634,GO:0005737,GO:0005829,GO:0006464,GO:0006470,GO:0006793,GO:0006796,GO:0007154,GO:0007165,GO:0007346,GO:0008150,GO:0008152,GO:0009987,GO:0016311,GO:0016787,GO:0016788,GO:0016791,GO:0019538,GO:0023052,GO:0035335,GO:0036211,GO:0042578,GO:0043170,GO:0043226,GO:0043227,GO:0043229,GO:0043231,GO:0043412,GO:…	map00740	fuNOG[21]	03R84@ascNOG,0PN7B@fuNOG,13Q3M@opiNOG,19AZD@saccNOG,19GP0@sacNOG,COG0394@NOG,KOG3217@euNOG	KOG3217|2.14398253e-36|130.202804565	T	Low molecular weight phosphotyrosine protein phosphatase
Partr_v15_DN21501_c0_g2_i1_m20275	1064592.XP_003674061.1	3,00E-34	111.9	FG10312.1	GO:0003674,GO:0003824,GO:0004721,GO:0004725,GO:0004726,GO:0005575,GO:0005622,GO:0005623,GO:0005634,GO:0005737,GO:0005829,GO:0006464,GO:0006470,GO:0006793,GO:0006796,GO:0007154,GO:0007165,GO:0007346,GO:0008150,GO:0008152,GO:0009987,GO:0016311,GO:0016787,GO:0016788,GO:0016791,GO:0019538,GO:0023052,GO:0035335,GO:0036211,GO:0042578,GO:0043170,GO:0043226,GO:0043227,GO:0043229,GO:0043231,GO:0043412,GO:…	map00740	fuNOG[21]	03R84@ascNOG,0PN7B@fuNOG,13Q3M@opiNOG,19AZD@saccNOG,19GP0@sacNOG,COG0394@NOG,KOG3217@euNOG	KOG3217|2.24569344897e-37|133.450561523	T	Low molecular weight phosphotyrosine protein phosphatase
Partr_v15_DN21507_c0_g1_i1_m20339	3218.PP1S274_69V6.1	5.4e-70	225.3	URE	GO:0003674,GO:0003824,GO:0006807,GO:0008150,GO:0008152,GO:0009039,GO:0016787,GO:0016810,GO:0016811	map00230,map00330,map01100,map01120	virNOG[6]	0IGM6@euNOG,0JX8F@euNOG,1BFKM@strNOG,1DU4H@virNOG,COG0804@NOG,COG0831@NOG,COG0832@NOG	0JX8F|1.01580058684e-74|255.890151978	F	Urea amidohydrolase
Partr_v15_DN21507_c0_g2_i1_m20340	7668.SPU_011504tr	2.1e-111	363.9			map00230,map00330,map01100,map01120	meNOG[21]	0A1F3@biNOG,0IGM6@euNOG,0VCAN@meNOG,12PVA@opiNOG,COG0804@NOG,COG0831@NOG,COG0832@NOG	0IGM6|9.84366666424e-107|361.814544678	F	Urea amidohydrolase
Partr_v15_DN21511_c0_g1_i1_m20324	7668.SPU_025320tr	1.9e-19	64.3	UTP20	GO:0000447,GO:0000460,GO:0000462,GO:0000466,GO:0000469,GO:0000472,GO:0000478,GO:0000479,GO:0000480,GO:0000966,GO:0000967,GO:0005575,GO:0005622,GO:0005623,GO:0005634,GO:0005654,GO:0005730,GO:0005737,GO:0006139,GO:0006364,GO:0006396,GO:0006725,GO:0006807,GO:0007275,GO:0007399,GO:0008150,GO:0008152,GO:0008285,GO:0009987,GO:0010467,GO:0016070,GO:0016072,GO:0022008,GO:0022613,GO:0030154,GO:0030490,GO:…		meNOG[21]	0A2G3@biNOG,0VCC8@meNOG,0XSRE@NOG,12Q4S@opiNOG,KOG1823@euNOG	KOG1823|1.74221324735e-21|78.624458313	V	UTP20, small subunit (SSU) processome component, homolog (yeast)
Partr_v15_DN21524_c0_g1_i1_m20329	6945.ISCW006264-PA	7.5e-25	81.3				artNOG[6]	037CF@artNOG,09T4A@biNOG,0V430@meNOG,11NW7@NOG,13T9F@opiNOG,KOG4836@euNOG	KOG4836|3.72638436037e-38|134.399246216	U	translocase of inner mitochondrial membrane 21 homolog (yeast)
Partr_v15_DN21610_c1_g1_i1_m17882	hypothetical protein
Partr_v15_DN21618_c0_g1_i1_m17762	272952.HpaP806342	2.4e-38	127.7			map03013,map05416	euNOG[57]	0XSI4@NOG,14Y05@perNOG,KOG0401@euNOG	KOG0401|1.01742986307e-59|206.027328491	J	Eukaryotic translation initiation factor 4 gamma
Partr_v15_DN21618_c0_g2_i1_m17766	54126.PPA19385	2.9e-23	77.8	EIF4G3	GO:0000003,GO:0000022,GO:0000075,GO:0000077,GO:0000082,GO:0000184,GO:0000226,GO:0000278,GO:0000279,GO:0000280,GO:0000288,GO:0000289,GO:0000339,GO:0000340,GO:0000956,GO:0001932,GO:0001934,GO:0003674,GO:0003676,GO:0003723,GO:0003743,GO:0005488,GO:0005515,GO:0005575,GO:0005622,GO:0005623,GO:0005737,GO:0005829,GO:0006139,GO:0006396,GO:0006397,GO:0006401,GO:0006402,GO:0006412,GO:0006413,GO:0006417,GO:…	map03013,map05416	meNOG[21]	09WY1@biNOG,0VCAJ@meNOG,0XS4P@NOG,12TR9@opiNOG,KOG0401@euNOG	KOG0401|8.81317815249e-28|100.479782104	J	Eukaryotic translation initiation factor 4 gamma
Partr_v15_DN21648_c0_g1_i1_m17732	283643.XP_776311.1	3.4e-58	190.2	FG01398.1	GO:0000003,GO:0000139,GO:0000282,GO:0000910,GO:0003006,GO:0005575,GO:0005622,GO:0005623,GO:0005737,GO:0005783,GO:0005789,GO:0005794,GO:0006810,GO:0006886,GO:0006888,GO:0007049,GO:0007105,GO:0007114,GO:0007120,GO:0007163,GO:0008104,GO:0008150,GO:0009653,GO:0009987,GO:0012505,GO:0015031,GO:0016020,GO:0016021,GO:0016023,GO:0016192,GO:0016482,GO:0019953,GO:0019954,GO:0022402,GO:0022413,GO:0022414,GO:…		fuNOG[21]	092X9@basNOG,0PPPS@fuNOG,11MWH@NOG,13PSF@opiNOG,KOG2729@euNOG	KOG2729|3.10755828925e-54|188.37348938	O, T, U	cornichon homolog
Partr_v15_DN21648_c0_g1_i2_m17733	214684.XP_569394.1	7.7e-52	169	FG01398.1	GO:0000003,GO:0000139,GO:0000282,GO:0000910,GO:0003006,GO:0005575,GO:0005622,GO:0005623,GO:0005737,GO:0005783,GO:0005789,GO:0005794,GO:0006810,GO:0006886,GO:0006888,GO:0007049,GO:0007105,GO:0007114,GO:0007120,GO:0007163,GO:0008104,GO:0008150,GO:0009653,GO:0009987,GO:0012505,GO:0015031,GO:0016020,GO:0016021,GO:0016023,GO:0016192,GO:0016482,GO:0019953,GO:0019954,GO:0022402,GO:0022413,GO:0022414,GO:…		fuNOG[21]	092X9@basNOG,0PPPS@fuNOG,11MWH@NOG,13PSF@opiNOG,1CNPV@treNOG,KOG2729@euNOG	KOG2729|6.02479640291e-49|170.963592529	O, T, U	cornichon homolog
Partr_v15_DN21685_c2_g1_i1_m17724	4555.Si034062m	1.2e-153	506.1		GO:0005575,GO:0005622,GO:0005623,GO:0005737,GO:0005739,GO:0005829,GO:0008150,GO:0009507,GO:0009536,GO:0010035,GO:0010038,GO:0042221,GO:0043226,GO:0043227,GO:0043229,GO:0043231,GO:0044424,GO:0044444,GO:0044464,GO:0046686,GO:0050896	map00970	virNOG[6]	0TQKR@lilNOG,15MCH@poaNOG,1BMGR@strNOG,1DWT6@virNOG,COG0013@NOG,KOG0188@euNOG	KOG0188|2.1118350131e-165|556.267150879	J	alanyl-tRNA synthetase
Partr_v15_DN21686_c0_g1_i1_m17868	10228.TriadP36930	4.2e-54	176.7	RPL32	GO:0000003,GO:0000022,GO:0000184,GO:0000226,GO:0000228,GO:0000278,GO:0000956,GO:0002119,GO:0002164,GO:0003674,GO:0003735,GO:0005198,GO:0005575,GO:0005622,GO:0005623,GO:0005634,GO:0005694,GO:0005730,GO:0005737,GO:0005829,GO:0005840,GO:0006139,GO:0006401,GO:0006402,GO:0006412,GO:0006413,GO:0006414,GO:0006415,GO:0006605,GO:0006612,GO:0006613,GO:0006614,GO:0006725,GO:0006807,GO:0006810,GO:0006886,GO:…	map03010	meNOG[21]	0VHHZ@meNOG,13PT9@opiNOG,COG1717@NOG,KOG0878@euNOG	KOG0878|1.2566965013e-71|245.6512146	J	ribosomal protein L32'
Partr_v15_DN21691_c0_g1_i1_m17844	1047171.EFQ32112	1.6e-74	241.5				fuNOG[21]	03N2T@ascNOG,0H6QM@dotNOG,0IFFU@euNOG,0PKCG@fuNOG,0Y48A@NOG,12VUY@opiNOG	0IFFU|1.85153977601e-96|326.008239746	S	NA
Partr_v15_DN21698_c0_g3_i1_m17876	5022.CBY02310	4.6e-49	159.9	RPL44	GO:0002181,GO:0003674,GO:0003735,GO:0005198,GO:0005575,GO:0005622,GO:0005623,GO:0005737,GO:0005829,GO:0005840,GO:0006412,GO:0007275,GO:0008150,GO:0008152,GO:0009058,GO:0009059,GO:0009987,GO:0010467,GO:0015934,GO:0019538,GO:0022625,GO:0022626,GO:0030529,GO:0032501,GO:0032502,GO:0032991,GO:0034645,GO:0043170,GO:0043226,GO:0043228,GO:0043229,GO:0043232,GO:0043581,GO:0044237,GO:0044238,GO:0044249,GO:…	map03010	fuNOG[21]	03SKY@ascNOG,0H7DW@dotNOG,0PPND@fuNOG,13SY1@opiNOG,15EH6@pleNOG,COG1631@NOG,KOG3464@euNOG	KOG3464|8.12612812085e-56|192.850585938	J	60s ribosomal protein
Partr_v15_DN2170_c0_g1_i1_m60910	3218.PP1S60_97V6.1	5.2e-52	171.5				virNOG[6]	0XQ7A@NOG,1BK33@strNOG,1DXZZ@virNOG,KOG2175@euNOG	KOG2175|9.88916359922e-74|252.567260742	G	suppressor of mek1 (Dictyostelium)
Partr_v15_DN21715_c0_g1_i1_m7655	5306.JGI66402	3.5e-106	348.3	PGUG_01225	GO:0005575,GO:0005622,GO:0005623,GO:0005737,GO:0005739,GO:0043226,GO:0043227,GO:0043229,GO:0043231,GO:0044424,GO:0044444,GO:0044464		fuNOG[21]	01DWZ@agarNOG,092FU@basNOG,0IED1@euNOG,0PISG@fuNOG,0XRXE@NOG,13A4C@opiNOG	0IED1|2.58223444423e-154|518.794311523	S	Conserved hypothetical protein
Partr_v15_DN21716_c0_g1_i1_m7589	13037.EHJ77408	9.4e-75	243.9	RPS11	GO:0000022,GO:0000226,GO:0000228,GO:0000278,GO:0003674,GO:0003735,GO:0005198,GO:0005575,GO:0005622,GO:0005623,GO:0005634,GO:0005694,GO:0005730,GO:0005737,GO:0005829,GO:0005840,GO:0006412,GO:0006996,GO:0007010,GO:0007017,GO:0007049,GO:0007051,GO:0007052,GO:0007275,GO:0007399,GO:0008150,GO:0008152,GO:0009058,GO:0009059,GO:0009987,GO:0010467,GO:0015935,GO:0016043,GO:0019538,GO:0022008,GO:0022402,GO:…	map03010	artNOG[6]	036K1@artNOG,0A0YI@biNOG,0STHS@inNOG,0TFV0@lepNOG,0VBV0@meNOG,13PUI@opiNOG,COG0186@NOG,KOG1728@euNOG	KOG1728|1.6360842776e-95|324.959228516	J	ribosomal protein S11
Partr_v15_DN21738_c0_g1_i1_m7602	486041.XP_001884445.1	3.3e-72	236.1	RPB7	GO:0000291,GO:0000428,GO:0000932,GO:0000956,GO:0003674,GO:0003676,GO:0003677,GO:0003697,GO:0003723,GO:0003727,GO:0005488,GO:0005515,GO:0005575,GO:0005622,GO:0005623,GO:0005634,GO:0005654,GO:0005665,GO:0005737,GO:0005829,GO:0006139,GO:0006351,GO:0006352,GO:0006366,GO:0006367,GO:0006396,GO:0006401,GO:0006402,GO:0006417,GO:0006446,GO:0006725,GO:0006807,GO:0008150,GO:0008152,GO:0009056,GO:0009057,GO:…	map00230,map00240,map01100,map03020,map05016,map05169	fuNOG[21]	01679@agaNOG,01D5G@agarNOG,09306@basNOG,0PG7B@fuNOG,12P7M@opiNOG,COG1095@NOG,KOG3298@euNOG	KOG3298|5.98531247867e-58|199.481384277	K	RNA polymerase II
Partr_v15_DN21748_c0_g1_i1_m7621	65071.PYU1_T012558	2.5e-36	114.2				euNOG[57]	0ITZK@euNOG,12756@NOG	0ITZK|1.90747382595e-67|229.873580933	N	MyTH4 domain
Partr_v15_DN21748_c0_g1_i1_m7622	hypothetical protein
Partr_v15_DN21748_c0_g1_i1_m7623	hypothetical protein
Partr_v15_DN21763_c0_g1_i1_m7619	7668.SPU_008699tr	1.6e-53	172.4	DYNLRB2	GO:0000003,GO:0000902,GO:0000904,GO:0003674,GO:0003774,GO:0003777,GO:0003824,GO:0005488,GO:0005515,GO:0005575,GO:0005622,GO:0005623,GO:0005694,GO:0005737,GO:0005813,GO:0005815,GO:0005819,GO:0005856,GO:0005858,GO:0005868,GO:0005874,GO:0005875,GO:0005876,GO:0005930,GO:0005938,GO:0006139,GO:0006152,GO:0006163,GO:0006195,GO:0006200,GO:0006725,GO:0006753,GO:0006793,GO:0006796,GO:0006807,GO:0006928,GO:…		meNOG[21]	0A8AJ@biNOG,0VJ67@meNOG,11NDV@NOG,13SMX@opiNOG,KOG4115@euNOG	KOG4115|2.84318152279e-45|158.427185059	D, N	Dynein, light chain
Partr_v15_DN21772_c0_g1_i2_m7630	4952.XP_503570.1	4,00E-23	75.9	TIM9	GO:0003674,GO:0005215,GO:0005488,GO:0005515,GO:0005575,GO:0005622,GO:0005623,GO:0005634,GO:0005737,GO:0005739,GO:0005740,GO:0005743,GO:0005758,GO:0005829,GO:0006605,GO:0006626,GO:0006810,GO:0006839,GO:0006886,GO:0006996,GO:0007005,GO:0007006,GO:0007007,GO:0008104,GO:0008150,GO:0008565,GO:0009987,GO:0015031,GO:0016020,GO:0016021,GO:0016043,GO:0016044,GO:0016482,GO:0017038,GO:0019866,GO:0022892,GO:…		fuNOG[21]	03UUW@ascNOG,0PS5B@fuNOG,11TUA@NOG,13U9B@opiNOG,19BET@saccNOG,KOG3479@euNOG	KOG3479|2.24287798059e-23|86.5229873657	U	mitochondrial import inner membrane translocase, subunit
Partr_v15_DN21777_c0_g1_i1_m7642	7070.TC007543-PA	0	1107.7				artNOG[6]	0367C@artNOG,09VST@biNOG,0SWPM@inNOG,0VENC@meNOG,12PBX@opiNOG,COG2801@NOG,KOG0017@euNOG	12PBX|9.42523340777e-127|426.479278564	K	to reverse transcriptase
Partr_v15_DN2177_c0_g1_i1_m60900	578458.XP_003031431.1	1.1e-27	90.6	RRP9	GO:0000154,GO:0003674,GO:0003676,GO:0003723,GO:0005488,GO:0005575,GO:0005622,GO:0005623,GO:0005634,GO:0005730,GO:0005732,GO:0006139,GO:0006364,GO:0006396,GO:0006725,GO:0006807,GO:0008150,GO:0008152,GO:0009451,GO:0009987,GO:0010467,GO:0016070,GO:0016072,GO:0022613,GO:0030490,GO:0030515,GO:0030529,GO:0030684,GO:0030686,GO:0031428,GO:0031974,GO:0031981,GO:0032040,GO:0032991,GO:0034470,GO:0034641,GO:…		fuNOG[21]	0199G@agaNOG,01E6T@agarNOG,091NP@basNOG,0PFHE@fuNOG,0XP9U@NOG,12Q02@opiNOG,KOG0299@euNOG	KOG0299|4.90383898542e-27|98.6596832275	A	ribosomal RNA processing 9, small subunit (SSU) processome component, homolog (yeast)
Partr_v15_DN21799_c0_g1_i1_m7783	65071.PYU1_T012585	1.7e-40	129.8				euNOG[57]	0IZXM@euNOG,11Z1M@NOG	0IZXM|2.99425486288e-39|137.829528809	I	lipid transfer protein
Partr_v15_DN21801_c0_g1_i1_m70163	69293.ENSGACP00000021229	1.4e-27	90.1	RPL28	GO:0007275,GO:0008150,GO:0009790,GO:0032501,GO:0032502,GO:0044699,GO:0044707,GO:0044767,GO:0048856	map03010	fiNOG[1]	0A6SV@biNOG,0DTSD@chorNOG,0N7Y8@fiNOG,0VHKQ@meNOG,11T32@NOG,13PWN@opiNOG,1D34D@veNOG,KOG3412@euNOG	KOG3412|4.08123148971e-37|131.81072998	J	Ribosomal protein
Partr_v15_DN21813_c0_g1_i1_m70213	59729.ENSTGUP00000010608	3.2e-39	128.9	DNAL4		map05016	aveNOG[1]	04PJJ@aveNOG,0A7IY@biNOG,0DUBP@chorNOG,0VIDH@meNOG,11NK2@NOG,13U7Z@opiNOG,1D3P8@veNOG,KOG3430@euNOG	KOG3430|3.16114038996e-20|75.729133606	Z	Dynein light chain
Partr_v15_DN21838_c0_g1_i1_m70272	240176.XP_001835011.2	1.9e-48	153.7	FG05235.1	GO:0000910,GO:0000912,GO:0000915,GO:0001411,GO:0003674,GO:0005488,GO:0005509,GO:0005515,GO:0005575,GO:0005622,GO:0005623,GO:0005634,GO:0005737,GO:0005826,GO:0005829,GO:0005856,GO:0005933,GO:0005934,GO:0005935,GO:0005938,GO:0006810,GO:0006903,GO:0006996,GO:0007010,GO:0007049,GO:0008092,GO:0008104,GO:0008150,GO:0009847,GO:0009987,GO:0015629,GO:0016043,GO:0016192,GO:0016459,GO:0016460,GO:0017022,GO:…		fuNOG[21]	017KD@agaNOG,01DAX@agarNOG,0932K@basNOG,0PMCV@fuNOG,13JU0@opiNOG,COG5126@NOG,KOG0027@euNOG	0932K|1.54333792269e-49|171.008392334	T	EFh
Partr_v15_DN21838_c0_g2_i1_m70273	240176.XP_001835011.2	3.5e-48	152.8	FG05235.1	GO:0000910,GO:0000912,GO:0000915,GO:0001411,GO:0003674,GO:0005488,GO:0005509,GO:0005515,GO:0005575,GO:0005622,GO:0005623,GO:0005634,GO:0005737,GO:0005826,GO:0005829,GO:0005856,GO:0005933,GO:0005934,GO:0005935,GO:0005938,GO:0006810,GO:0006903,GO:0006996,GO:0007010,GO:0007049,GO:0008092,GO:0008104,GO:0008150,GO:0009847,GO:0009987,GO:0015629,GO:0016043,GO:0016192,GO:0016459,GO:0016460,GO:0017022,GO:…		fuNOG[21]	017KD@agaNOG,01DAX@agarNOG,0932K@basNOG,0PMCV@fuNOG,13JU0@opiNOG,COG5126@NOG,KOG0027@euNOG	0932K|1.07598131373e-49|171.516220093	T	EFh
Partr_v15_DN21853_c0_g1_i1_m70133	578458.XP_003035901.1	7.1e-28	89.8		GO:0005575,GO:0005622,GO:0005623,GO:0005634,GO:0005737,GO:0005829,GO:0043226,GO:0043227,GO:0043229,GO:0043231,GO:0044424,GO:0044444,GO:0044464		fuNOG[21]	018F8@agaNOG,01EJ9@agarNOG,093VH@basNOG,0PP3G@fuNOG,11VGK@NOG,13VQ8@opiNOG,KOG4147@euNOG	KOG4147|2.71506056679e-35|125.135192871	S	chromosome 2 open reading frame 76
Partr_v15_DN21853_c0_g2_i1_m70134	240176.XP_001833568.1	1.8e-25	81.8		GO:0005575,GO:0005622,GO:0005623,GO:0005634,GO:0005737,GO:0005829,GO:0043226,GO:0043227,GO:0043229,GO:0043231,GO:0044424,GO:0044444,GO:0044464		fuNOG[21]	018F8@agaNOG,01EJ9@agarNOG,093VH@basNOG,0PP3G@fuNOG,11VGK@NOG,13VQ8@opiNOG,KOG4147@euNOG	KOG4147|1.95567720222e-33|119.126159668	S	chromosome 2 open reading frame 76
Partr_v15_DN21856_c0_g1_i1_m70122	7159.AAEL006133-PA	1.2e-22	73.3		GO:0006461,GO:0007021,GO:0008150,GO:0016043,GO:0022607,GO:0034622,GO:0043623,GO:0043933,GO:0044085,GO:0065003,GO:0070271,GO:0071822,GO:0071840,GO:0072668		artNOG[6]	038CV@artNOG,0A9X5@biNOG,0GZ3R@dipNOG,0SVER@inNOG,0VJDI@meNOG,11Y9A@NOG,13VG0@opiNOG,KOG3470@euNOG	KOG3470|7.45705332918e-26|94.0637893677	O	Tubulin folding cofactor A
Partr_v15_DN21856_c0_g2_i1_m70124	7070.TC011011-PA	3.7e-23	74.9		GO:0006461,GO:0007021,GO:0008150,GO:0016043,GO:0022607,GO:0034622,GO:0043623,GO:0043933,GO:0044085,GO:0065003,GO:0070271,GO:0071822,GO:0071840,GO:0072668		artNOG[6]	038CV@artNOG,0A9X5@biNOG,0SVER@inNOG,0VJDI@meNOG,11Y9A@NOG,13VG0@opiNOG,KOG3470@euNOG	KOG3470|4.06264565877e-27|98.1424560547	O	Tubulin folding cofactor A
Partr_v15_DN21857_c0_g1_i2_m70112	hypothetical protein
Partr_v15_DN21860_c0_g1_i1_m70247	400682.PAC_15715662	6.5e-117	383.8		GO:0005575,GO:0005576		opiNOG[43]	0IF3E@euNOG,0XPKX@NOG,12Q6P@opiNOG	0IF3E|2.46049998691e-119|394.906982422	S	Glutaminase
Partr_v15_DN21872_c0_g2_i1_m70194	4787.PITG_04435T0	7.9e-20	61.1				euNOG[57]	0JKI4@euNOG,0Z9WN@NOG	0JKI4|1.17236187737e-16|63.4768714905	S	Crinkler (CRN) family protein
Partr_v15_DN21880_c0_g1_i2_m70281	6239.F33H12.6	1.5e-28	91.8				nemNOG[3]	0B4S7@biNOG,0ENGR@chrNOG,0IQS8@euNOG,0WHAQ@meNOG,0XI8Q@nemNOG,0Y4KS@NOG,13DJ6@opiNOG,18RV2@rhaNOG	13DJ6|4.17959818772e-42|147.171234131	D	Hydra magnipapillata
Partr_v15_DN21887_c0_g1_i1_m70311	4896.SPBC839.05c.1	3.7e-57	186.5	RPS17	GO:0000028,GO:0002181,GO:0002182,GO:0003674,GO:0003735,GO:0005198,GO:0005575,GO:0005622,GO:0005623,GO:0005737,GO:0005829,GO:0005840,GO:0006412,GO:0006414,GO:0006996,GO:0007275,GO:0008150,GO:0008152,GO:0009058,GO:0009059,GO:0009987,GO:0010467,GO:0015935,GO:0016043,GO:0019538,GO:0022607,GO:0022613,GO:0022618,GO:0022626,GO:0022627,GO:0030529,GO:0032501,GO:0032502,GO:0032991,GO:0034622,GO:0034645,GO:…	map03010	fuNOG[21]	03QX8@ascNOG,0PMV6@fuNOG,13RB3@opiNOG,COG1383@NOG,KOG0187@euNOG	KOG0187|4.09907622924e-67|231.111038208	J	40s ribosomal protein
Partr_v15_DN21893_c0_g1_i1_m70164	578458.XP_003035501.1	5.7e-46	149.7	VMA7	GO:0000166,GO:0000221,GO:0000322,GO:0000323,GO:0000324,GO:0000329,GO:0001882,GO:0001883,GO:0003674,GO:0003824,GO:0005215,GO:0005488,GO:0005524,GO:0005575,GO:0005622,GO:0005623,GO:0005634,GO:0005737,GO:0005773,GO:0005774,GO:0005829,GO:0006139,GO:0006152,GO:0006163,GO:0006195,GO:0006200,GO:0006725,GO:0006753,GO:0006793,GO:0006796,GO:0006807,GO:0006810,GO:0006811,GO:0006812,GO:0006818,GO:0006873,GO:…	map00190,map01100,map04145,map04721,map04966,map05110,map05120,map05323	fuNOG[21]	017WE@agaNOG,01EKD@agarNOG,093AD@basNOG,0PPQE@fuNOG,13SVT@opiNOG,COG1436@NOG,KOG3432@euNOG	KOG3432|2.6571214611e-55|191.17036438	C	Subunit of the peripheral V1 complex of vacuolar ATPase essential for assembly or catalytic function. V-ATPase is responsible for acidifying a variety of intracellular compartments in eukaryotic cells (By similarity)
Partr_v15_DN21906_c0_g1_i1_m64381	7244.FBpp0236282	4,00E-36	118.9	RPL11	GO:0000022,GO:0000226,GO:0000228,GO:0000278,GO:0003674,GO:0003735,GO:0005198,GO:0005488,GO:0005515,GO:0005575,GO:0005622,GO:0005623,GO:0005634,GO:0005694,GO:0005700,GO:0005703,GO:0005730,GO:0005737,GO:0005829,GO:0005840,GO:0006412,GO:0006996,GO:0007010,GO:0007017,GO:0007049,GO:0007051,GO:0007052,GO:0007098,GO:0008150,GO:0008152,GO:0009058,GO:0009059,GO:0009987,GO:0010467,GO:0015934,GO:0016043,GO:…	map03010	artNOG[6]	032Y5@artNOG,09UCI@biNOG,0GX54@dipNOG,0HVUS@droNOG,0SQWE@inNOG,0V5BS@meNOG,12NP1@opiNOG,COG0094@NOG,KOG0397@euNOG	KOG0397|5.09806447092e-42|148.139526367	J	ribosomal protein l11
Partr_v15_DN21908_c0_g1_i1_m64357	65071.PYU1_T007642	1.7e-71	234	UTP15	GO:0000003,GO:0000139,GO:0000151,GO:0000462,GO:0000785,GO:0000792,GO:0003006,GO:0003674,GO:0003676,GO:0003723,GO:0005488,GO:0005575,GO:0005622,GO:0005623,GO:0005634,GO:0005694,GO:0005730,GO:0005732,GO:0005737,GO:0005794,GO:0005798,GO:0005819,GO:0005829,GO:0005856,GO:0006139,GO:0006355,GO:0006356,GO:0006364,GO:0006396,GO:0006725,GO:0006807,GO:0006810,GO:0006890,GO:0007275,GO:0007548,GO:0008150,GO:…	map03008,map04010,map04510	euNOG[57]	0XNZ0@NOG,KOG0310@euNOG	KOG0310|3.52487590795e-66|227.521957397	A	U3 small nucleolar
Partr_v15_DN21908_c2_g1_i1_m64361	hypothetical protein
Partr_v15_DN21921_c0_g1_i1_m64294	486041.XP_001873830.1	3,00E-35	115.6		GO:0005575,GO:0005622,GO:0005623,GO:0005634,GO:0043226,GO:0043227,GO:0043229,GO:0043231,GO:0044424,GO:0044464		fuNOG[21]	0169I@agaNOG,01GMC@agarNOG,092U3@basNOG,0Q0ZC@fuNOG,0YR7T@NOG,12S5N@opiNOG,KOG2149@euNOG	KOG2149|2.38682660983e-55|192.115203857	S	Testis expressed 10
Partr_v15_DN21922_c0_g2_i1_m64413	5306.JGI63385	1.4e-53	176.1	FG10374.1	GO:0003674,GO:0003824,GO:0005575,GO:0005622,GO:0005623,GO:0005737,GO:0005783,GO:0006066,GO:0006629,GO:0006643,GO:0006665,GO:0006670,GO:0006807,GO:0008150,GO:0008152,GO:0008610,GO:0009058,GO:0009987,GO:0016020,GO:0016491,GO:0016705,GO:0019751,GO:0030148,GO:0034311,GO:0034312,GO:0034641,GO:0042284,GO:0043226,GO:0043227,GO:0043229,GO:0043231,GO:0044237,GO:0044238,GO:0044249,GO:0044255,GO:0044271,GO:…	map00600,map01100	fuNOG[21]	01E21@agarNOG,0926D@basNOG,0PFG5@fuNOG,0XQVT@NOG,12Q90@opiNOG,KOG2987@euNOG	KOG2987|3.18930977644e-74|253.842697144	I	sphingolipid
Partr_v15_DN21929_c0_g1_i2_m64356	400682.PAC_15721061	1.8e-43	140.3	UBL5	GO:0000003,GO:0002119,GO:0002164,GO:0005575,GO:0005622,GO:0005623,GO:0005634,GO:0005737,GO:0005829,GO:0006950,GO:0006986,GO:0007275,GO:0007399,GO:0008150,GO:0009791,GO:0009987,GO:0010033,GO:0022008,GO:0030154,GO:0032501,GO:0032502,GO:0033554,GO:0034514,GO:0034620,GO:0035966,GO:0035967,GO:0040007,GO:0040008,GO:0040009,GO:0040010,GO:0040011,GO:0042221,GO:0043226,GO:0043227,GO:0043229,GO:0043231,GO:…	map00511	meNOG[21]	0VK8P@meNOG,11UT0@NOG,13UB7@opiNOG,KOG3493@euNOG	KOG3493|7.06079633381e-48|166.906784058	O	Ubiquitin-like protein
Partr_v15_DN21936_c0_g1_i1_m64415	240176.XP_001835974.1	6,00E-60	195.8	RPS19	GO:0002181,GO:0003674,GO:0003735,GO:0005198,GO:0005575,GO:0005622,GO:0005623,GO:0005634,GO:0005730,GO:0005737,GO:0005829,GO:0005840,GO:0006403,GO:0006405,GO:0006407,GO:0006412,GO:0006810,GO:0006913,GO:0007275,GO:0008150,GO:0008152,GO:0009058,GO:0009059,GO:0009987,GO:0010467,GO:0015931,GO:0015935,GO:0016482,GO:0019538,GO:0022613,GO:0022626,GO:0022627,GO:0030529,GO:0031974,GO:0031981,GO:0032501,GO:…	map03010	fuNOG[21]	017QP@agaNOG,01BQ4@agarNOG,0934Q@basNOG,0PMW7@fuNOG,13RNY@opiNOG,COG2238@NOG,KOG3411@euNOG	KOG3411|3.17437585691e-55|190.975540161	J	Ribosomal protein S19
Partr_v15_DN21945_c0_g1_i1_m64476	164328.Phyra84559	2.1e-29	100.5				euNOG[57]	14XV8@perNOG,COG0515@NOG,KOG0192@euNOG	KOG0192|5.38508252252e-31|107.139938354	T	protein kinase kinase kinase
Partr_v15_DN21949_c0_g1_i1_m64365	4929.A5DN86	1.2e-27	90.4		GO:0005575,GO:0005622,GO:0005623,GO:0005737,GO:0005739,GO:0005740,GO:0005743,GO:0016020,GO:0019866,GO:0031090,GO:0031966,GO:0031967,GO:0031975,GO:0043226,GO:0043227,GO:0043229,GO:0043231,GO:0044422,GO:0044424,GO:0044429,GO:0044444,GO:0044446,GO:0044464	map00190,map01100,map05010,map05012,map05016	fuNOG[21]	03S8U@ascNOG,0G2MK@debNOG,0PPIW@fuNOG,11S2F@NOG,13R27@opiNOG,19BJT@saccNOG,KOG3426@euNOG	KOG3426|1.47504625288e-32|116.705070496	C	Accessory subunit of the mitochondrial membrane respiratory chain NADH dehydrogenase (Complex I), that is believed to be not involved in catalysis. Complex I functions in the transfer of electrons from NADH to the respiratory chain. The immediate electron acceptor for the enzyme is believed to be ubiquinone
Partr_v15_DN21952_c0_g1_i1_m64508	6334.EFV57947	1.4e-58	192.2				meNOG[21]	0B578@biNOG,0IRPM@euNOG,0WHTF@meNOG,0XS4D@NOG,13EAF@opiNOG	13EAF|2.36950464719e-96|327.285736084	S	retrotransposon Tto1 - Nicotiana tabacumSimilarity to retrotransposon Tto1 -Nicotiana tabacumSimilarity to reverse transcriptase pol - Volvox carteri
Partr_v15_DN21971_c0_g1_i1_m64291	281687.CJA03512	6.4e-192	632.5		GO:0000003,GO:0002119,GO:0002164,GO:0007275,GO:0007568,GO:0008150,GO:0008340,GO:0009790,GO:0009791,GO:0009792,GO:0010259,GO:0032501,GO:0032502,GO:0040007,GO:0040008,GO:0040009,GO:0040010,GO:0044699,GO:0044707,GO:0044767,GO:0045927,GO:0048518,GO:0048856,GO:0050789,GO:0065007	map00450,map00970	nemNOG[3]	09XD0@biNOG,0EB8F@chrNOG,0V8B1@meNOG,0X70H@nemNOG,12SRV@opiNOG,18IFW@rhaNOG,COG0073@NOG,COG0143@NOG,KOG1247@euNOG,KOG2241@euNOG	KOG1247|7.48482682028e-260|869.130493164	J	MethionyltRNA synthetase
Partr_v15_DN21978_c0_g2_i1_m64511	29760.VIT_13s0019g01250.t01	6.6e-137	453.3				virNOG[6]	1BGFI@strNOG,1DT10@virNOG,COG1409@NOG,KOG1378@euNOG	KOG1378|3.33835412159e-88|300.220123291	G	Purple acid phosphatase
Partr_v15_DN21986_c0_g1_i1_m64398	12957.ACEP_00011852-PA	1.5e-53	176.2	SOD	GO:0000302,GO:0000303,GO:0003674,GO:0003824,GO:0004784,GO:0005488,GO:0005507,GO:0005575,GO:0005622,GO:0005623,GO:0005634,GO:0005737,GO:0005739,GO:0005829,GO:0006801,GO:0006950,GO:0006979,GO:0007275,GO:0007568,GO:0008150,GO:0008152,GO:0008270,GO:0008340,GO:0009987,GO:0010035,GO:0010259,GO:0016209,GO:0016491,GO:0016721,GO:0019430,GO:0032501,GO:0032502,GO:0033554,GO:0034599,GO:0034614,GO:0042221,GO:…	map04146,map05014,map05016,map05020	artNOG[6]	03707@artNOG,0A6JU@biNOG,0S83F@hymNOG,0STVH@inNOG,0VHDZ@meNOG,13PTD@opiNOG,COG2032@NOG,KOG0441@euNOG	KOG0441|9.06234296248e-60|205.439056396	P	Destroys radicals which are normally produced within the cells and which are toxic to biological systems (By similarity)
Partr_v15_DN21986_c0_g1_i2_m64401	7739.JGI264030	2.1e-54	178.9	SOD1	GO:0000003,GO:0000187,GO:0000209,GO:0000302,GO:0000303,GO:0000737,GO:0000902,GO:0000904,GO:0001306,GO:0001508,GO:0001541,GO:0001775,GO:0001817,GO:0001819,GO:0001890,GO:0001894,GO:0001895,GO:0001932,GO:0001934,GO:0001975,GO:0002064,GO:0002093,GO:0002262,GO:0002376,GO:0002520,GO:0002576,GO:0002682,GO:0002694,GO:0003006,GO:0003008,GO:0003012,GO:0003013,GO:0003015,GO:0003018,GO:0003674,GO:0003824,GO:…	map04146,map05014,map05016,map05020	meNOG[21]	0A6JU@biNOG,0DTJY@chorNOG,0VHDZ@meNOG,13PTD@opiNOG,COG2032@NOG,KOG0441@euNOG	KOG0441|1.76096940767e-60|207.948699951	P	Destroys radicals which are normally produced within the cells and which are toxic to biological systems (By similarity)
Partr_v15_DN21995_c0_g1_i1_m64366	7237.FBpp0300249	3.5e-25	82.4	OPA3	GO:0003008,GO:0005575,GO:0005622,GO:0005623,GO:0005737,GO:0005739,GO:0006996,GO:0007005,GO:0007600,GO:0007601,GO:0007610,GO:0007626,GO:0008150,GO:0009653,GO:0009987,GO:0016043,GO:0019216,GO:0019222,GO:0031413,GO:0032501,GO:0032502,GO:0032989,GO:0032990,GO:0040007,GO:0043226,GO:0043227,GO:0043229,GO:0043231,GO:0044424,GO:0044444,GO:0044464,GO:0044699,GO:0044707,GO:0044708,GO:0044763,GO:0044767,GO:…		meNOG[21]	0A6Q6@biNOG,0VHAS@meNOG,11J9C@NOG,13RH7@opiNOG,KOG3335@euNOG	KOG3335|6.72302183564e-41|144.120101929	S	optic atrophy 3 (autosomal recessive, with chorea and spastic paraplegia)
Partr_v15_DN22004_c0_g1_i1_m44251	4081.Solyc03g093680.2.1	2.5e-74	242.1		GO:0000003,GO:0003006,GO:0005575,GO:0005622,GO:0005623,GO:0005634,GO:0005654,GO:0005730,GO:0005737,GO:0006935,GO:0007275,GO:0008150,GO:0009507,GO:0009536,GO:0009605,GO:0009790,GO:0009791,GO:0009793,GO:0009856,GO:0009893,GO:0010154,GO:0010183,GO:0010468,GO:0010604,GO:0010628,GO:0016604,GO:0016607,GO:0019222,GO:0022414,GO:0031974,GO:0031981,GO:0032501,GO:0032502,GO:0032991,GO:0035145,GO:0040011,GO:…	map03013,map03015,map03040	virNOG[6]	11FJ7@NOG,1BCPN@strNOG,1DQMA@virNOG,KOG3392@euNOG	KOG3392|2.29693591634e-81|277.753356934	A	Mago nashi
Partr_v15_DN22008_c0_g2_i1_m44260	10090.ENSMUSP00000132590	5.5e-106	348	NME2	GO:0000166,GO:0001071,GO:0001726,GO:0001882,GO:0001883,GO:0003674,GO:0003700,GO:0003824,GO:0004550,GO:0005488,GO:0005524,GO:0005575,GO:0005622,GO:0005623,GO:0005634,GO:0005737,GO:0005739,GO:0005829,GO:0005886,GO:0006139,GO:0006165,GO:0006355,GO:0006725,GO:0006753,GO:0006793,GO:0006796,GO:0006807,GO:0007155,GO:0008150,GO:0008152,GO:0008284,GO:0009058,GO:0009117,GO:0009132,GO:0009141,GO:0009142,GO:…	map00230,map00240,map01100,map01110	maNOG[6]	09VP9@biNOG,0DGXN@chorNOG,0UIW9@maNOG,0V6N5@meNOG,13RKT@opiNOG,18YMF@roNOG,1AVYP@spriNOG,1CRMW@veNOG,COG0105@NOG,KOG0888@euNOG	KOG0888|1.9883071542e-62|214.819213867	F	nucleoside diphosphate kinase
Partr_v15_DN22012_c0_g1_i1_m44243	283643.XP_774994.1	2.1e-45	148	FG09890.1	GO:0003674,GO:0005488,GO:0005496,GO:0005575,GO:0005576,GO:0005622,GO:0005623,GO:0005634,GO:0005737,GO:0005829,GO:0006139,GO:0006144,GO:0006145,GO:0006725,GO:0006807,GO:0006810,GO:0008150,GO:0008152,GO:0008289,GO:0009056,GO:0009112,GO:0009987,GO:0019439,GO:0034641,GO:0043226,GO:0043227,GO:0043229,GO:0043231,GO:0044237,GO:0044238,GO:0044248,GO:0044270,GO:0044281,GO:0044424,GO:0044444,GO:0044464,GO:…	map00230,map01100,map01120	fuNOG[21]	093KN@basNOG,0PRX6@fuNOG,13WXI@opiNOG,1CNSA@treNOG,COG2351@NOG,KOG3006@euNOG	KOG3006|1.49112076372e-47|166.833328247	I	5-hydroxyisourate hydrolase
Partr_v15_DN22016_c0_g1_i1_m44338	7739.JGI90250	7.7e-168	548.4				meNOG[21]	0AB1M@biNOG,0DWGF@chorNOG,0IVC7@euNOG,0VKC8@meNOG,11F1J@NOG,12T5W@opiNOG	0IVC7|2.55156175722e-143|482.886077881	S	NA
Partr_v15_DN22028_c0_g1_i1_m44238	7668.SPU_004654tr	9.3e-53	172.9	ACSF3	GO:0001676,GO:0003674,GO:0003824,GO:0004467,GO:0005575,GO:0005622,GO:0005623,GO:0005737,GO:0005739,GO:0006082,GO:0006629,GO:0006631,GO:0006633,GO:0008150,GO:0008152,GO:0008610,GO:0009056,GO:0009058,GO:0009987,GO:0015645,GO:0016053,GO:0016054,GO:0016874,GO:0016877,GO:0016878,GO:0019752,GO:0032787,GO:0043226,GO:0043227,GO:0043229,GO:0043231,GO:0043436,GO:0043648,GO:0043649,GO:0044237,GO:0044238,GO:…		meNOG[21]	09UDN@biNOG,0V5D5@meNOG,12NPQ@opiNOG,COG0318@NOG,KOG1176@euNOG	12NPQ|4.13562974283e-62|213.660507202	I	acyl-CoA synthetase family member 3
Partr_v15_DN22035_c0_g2_i1_m44300	653948.CCA17178	5.4e-37	121.2	RPL34	GO:0000184,GO:0000956,GO:0002119,GO:0002164,GO:0002181,GO:0003674,GO:0003676,GO:0003723,GO:0003735,GO:0005198,GO:0005488,GO:0005515,GO:0005575,GO:0005622,GO:0005623,GO:0005634,GO:0005730,GO:0005737,GO:0005773,GO:0005774,GO:0005829,GO:0005840,GO:0006139,GO:0006401,GO:0006402,GO:0006412,GO:0006413,GO:0006414,GO:0006415,GO:0006605,GO:0006612,GO:0006613,GO:0006614,GO:0006725,GO:0006807,GO:0006810,GO:…	map03010	euNOG[57]	COG2174@NOG,KOG1790@euNOG	KOG1790|4.16621034441e-42|148.330688477	J	Ribosomal protein
Partr_v15_DN22035_c0_g2_i2_m44301	653948.CCA17178	2.3e-45	148.1	RPL34	GO:0000184,GO:0000956,GO:0002119,GO:0002164,GO:0002181,GO:0003674,GO:0003676,GO:0003723,GO:0003735,GO:0005198,GO:0005488,GO:0005515,GO:0005575,GO:0005622,GO:0005623,GO:0005634,GO:0005730,GO:0005737,GO:0005773,GO:0005774,GO:0005829,GO:0005840,GO:0006139,GO:0006401,GO:0006402,GO:0006412,GO:0006413,GO:0006414,GO:0006415,GO:0006605,GO:0006612,GO:0006613,GO:0006614,GO:0006725,GO:0006807,GO:0006810,GO:…	map03010	euNOG[57]	COG2174@NOG,KOG1790@euNOG	KOG1790|2.75598351812e-58|201.536254883	J	Ribosomal protein
Partr_v15_DN22046_c0_g1_i1_m44304	6239.T22F3.4.1	1.1e-93	305	RPL-11.1	GO:0000003,GO:0003006,GO:0006928,GO:0007275,GO:0007276,GO:0007548,GO:0008150,GO:0009790,GO:0009792,GO:0009987,GO:0016477,GO:0019953,GO:0022414,GO:0032501,GO:0032502,GO:0032504,GO:0040008,GO:0040009,GO:0040010,GO:0040011,GO:0040035,GO:0040039,GO:0044699,GO:0044702,GO:0044707,GO:0044763,GO:0044767,GO:0045927,GO:0048513,GO:0048518,GO:0048608,GO:0048609,GO:0048731,GO:0048806,GO:0048856,GO:0048870,GO:…	map03010	nemNOG[3]	09UCI@biNOG,0EBZJ@chrNOG,0V5BS@meNOG,0X7SB@nemNOG,12NP1@opiNOG,18DPJ@rhaNOG,COG0094@NOG,KOG0397@euNOG	12NP1|2.58639751292e-114|386.815307617	J	Ribosomal protein L11
Partr_v15_DN22049_c1_g1_i1_m44401	7091.BGIBMGA013114-TA	8,00E-48	157.2		GO:0003674,GO:0003824,GO:0004091,GO:0008150,GO:0008152,GO:0016787,GO:0016788,GO:0052689		artNOG[6]	035XZ@artNOG,0A2MW@biNOG,0SSPW@inNOG,0TD2Q@lepNOG,0VDHT@meNOG,12T72@opiNOG,COG0596@NOG,KOG2382@euNOG	KOG2382|3.90243472493e-49|171.587265015	J	Abhydrolase domain containing
Partr_v15_DN22062_c0_g1_i1_m44307	7091.BGIBMGA000112-TA	2.1e-26	85.8				artNOG[6]	037UB@artNOG,0A7I1@biNOG,0SUQ5@inNOG,0TGWA@lepNOG,0VICT@meNOG,11RAI@NOG,13R4J@opiNOG,KOG3476@euNOG	KOG3476|1.51210579963e-28|103.373405457	Z	cysteine-rich PDZ-binding protein
Partr_v15_DN22070_c0_g1_i1_m44308	400682.PAC_15712908	9.9e-140	460.3				meNOG[21]	0IRPM@euNOG,0WHTF@meNOG,0XS4D@NOG,13EAF@opiNOG	13EAF|8.37836153763e-226|756.525878906	S	retrotransposon Tto1 - Nicotiana tabacumSimilarity to retrotransposon Tto1 -Nicotiana tabacumSimilarity to reverse transcriptase pol - Volvox carteri
Partr_v15_DN22075_c0_g1_i1_m44393	54126.PPA09033	8.5e-193	635.9	CPVL	GO:0003674,GO:0003824,GO:0004180,GO:0004185,GO:0005575,GO:0005576,GO:0006403,GO:0006810,GO:0008150,GO:0008152,GO:0008233,GO:0008236,GO:0008238,GO:0015931,GO:0016787,GO:0017171,GO:0033036,GO:0033227,GO:0044699,GO:0044765,GO:0050657,GO:0050658,GO:0051179,GO:0051234,GO:0051236,GO:0070008,GO:0070011,GO:0071702,GO:0071705	map04142,map04614	meNOG[21]	09UKH@biNOG,0V5JX@meNOG,12T1C@opiNOG,COG2939@NOG,KOG1282@euNOG	12T1C|1.58716987375e-141|476.855651855	O	Vacuolar carboxypeptidase involved in degradation of small peptides. Digests preferentially peptides containing an aliphatic or hydrophobic residue in P1' position, as well as methionine, leucine or phenylalanine in P1 position of ester substrate (By similarity)
Partr_v15_DN22091_c0_g1_i1_m44269	12957.ACEP_00010640-PA	1.2e-50	166.3	BIC	GO:0003002,GO:0005575,GO:0005622,GO:0005623,GO:0005737,GO:0005854,GO:0005856,GO:0005875,GO:0006403,GO:0007275,GO:0007317,GO:0007389,GO:0008150,GO:0008298,GO:0009798,GO:0009948,GO:0009952,GO:0009987,GO:0015630,GO:0032501,GO:0032502,GO:0032879,GO:0032880,GO:0032991,GO:0033036,GO:0043226,GO:0043228,GO:0043229,GO:0043232,GO:0043234,GO:0044087,GO:0044422,GO:0044424,GO:0044430,GO:0044444,GO:0044446,GO:…		artNOG[6]	036XV@artNOG,09U4X@biNOG,0S5TI@hymNOG,0STSE@inNOG,0V541@meNOG,11JBG@NOG,13RT1@opiNOG,KOG2240@euNOG	KOG2240|1.15534566017e-72|249.529541016	K	Component of the nascent polypeptide-associated complex (NAC), a dynamic component of the ribosomal exit tunnel, protecting the emerging polypeptides from interaction with other cytoplasmic proteins to ensure appropriate nascent protein targeting (By similarity). The NAC complex also promotes mitochondrial protein import by enhancing productive ribosome interactions with the outer mitochondrial m…
Partr_v15_DN22093_c0_g2_i1_m44335	9258.ENSOANP00000004271	2.1e-65	210.9	ALDH8A1	GO:0001523,GO:0001758,GO:0002138,GO:0003674,GO:0003824,GO:0005575,GO:0005622,GO:0005623,GO:0005737,GO:0006081,GO:0006082,GO:0006629,GO:0006720,GO:0006721,GO:0008150,GO:0008152,GO:0008299,GO:0008610,GO:0009058,GO:0009987,GO:0010817,GO:0016053,GO:0016101,GO:0016102,GO:0016114,GO:0016491,GO:0016620,GO:0016903,GO:0019752,GO:0032787,GO:0034754,GO:0042445,GO:0042573,GO:0042574,GO:0042904,GO:0042905,GO:…		maNOG[6]	0A07H@biNOG,0DMF4@chorNOG,0UTQX@maNOG,0VEPP@meNOG,13MY3@opiNOG,1D0M8@veNOG,COG1012@NOG,KOG2450@euNOG	13MY3|2.61867393726e-69|237.682815552	C	aldehyde dehydrogenase 8 family, member A1
Partr_v15_DN22099_c0_g1_i1_m44391	8128.ENSONIP00000025408	3.8e-208	685.7			map00280,map00410,map00562,map00640,map01100	fiNOG[1]	09VHN@biNOG,0DGSB@chorNOG,0N6TK@fiNOG,0V6GX@meNOG,0XNP1@NOG,12PJP@opiNOG,1CRGD@veNOG,KOG2449@euNOG	12PJP|2.0017709984e-250|837.437072754	C	aldehyde dehydrogenase 6 family, member A1
Partr_v15_DN22101_c0_g1_i2_m35973	573729.XP_003661415.1	3.7e-39	127.3	FG01238.1	GO:0002181,GO:0003674,GO:0003676,GO:0003723,GO:0003735,GO:0005198,GO:0005488,GO:0005575,GO:0005622,GO:0005623,GO:0005737,GO:0005829,GO:0005840,GO:0006412,GO:0008150,GO:0008152,GO:0009058,GO:0009059,GO:0009987,GO:0010467,GO:0015934,GO:0019538,GO:0022625,GO:0022626,GO:0030529,GO:0032991,GO:0034645,GO:0043170,GO:0043226,GO:0043228,GO:0043229,GO:0043232,GO:0044237,GO:0044238,GO:0044249,GO:0044260,GO:…	map03010	fuNOG[21]	03SK4@ascNOG,0CV8C@chaNOG,0PPM7@fuNOG,13SHD@opiNOG,19SQ9@sordNOG,1AC4K@sorNOG,COG5051@NOG,KOG3452@euNOG	KOG3452|1.31927768525e-47|165.975723267	J	60S ribosomal protein l36
Partr_v15_DN22102_c0_g1_i1_m35727	67593.Physo127031	9.1e-21	65.5			map05168	euNOG[57]	0J5Z3@euNOG,0XUCD@NOG,14YST@perNOG	0J5Z3|3.77631332636e-31|112.542297363	S	NA
Partr_v15_DN22123_c0_g2_i1_m35840	hypothetical protein
Partr_v15_DN22123_c0_g2_i1_m35841	3694.POPTR_0015s10980.1	1.3e-85	278.9			map00562,map00564,map00565,map01100	virNOG[6]	0IGI7@euNOG,1BC4R@strNOG,1DQ3A@virNOG,COG3511@NOG	0IGI7|3.32842564871e-110|373.140869141	I	Phosphoesterase family
Partr_v15_DN22131_c0_g1_i1_m35895	hypothetical protein
Partr_v15_DN22137_c0_g2_i1_m35821	7739.JGI90250	6.8e-37	116.6				meNOG[21]	0AB1M@biNOG,0DWGF@chorNOG,0IVC7@euNOG,0VKC8@meNOG,11F1J@NOG,12T5W@opiNOG	0IVC7|7.33513291561e-20|73.6804046631	S	NA
Partr_v15_DN22139_c0_g2_i1_m35786	5911.EAS05686	3.5e-21	65.4				euNOG[57]	0J6P9@euNOG,0Y1N7@NOG	0J6P9|5.88957564589e-28|101.821640015	S	Putative methyltransferase
Partr_v15_DN22163_c0_g1_i1_m35808	45351.NEMVEDRAFT_v1g208279-PA	1.4e-57	183.2				meNOG[21]	0IP6Z@euNOG,0WGBA@meNOG,11NN4@NOG,13C7P@opiNOG	0IP6Z|6.14501021908e-77|262.636047363	G	Calcineurin-like phosphoesterase
Partr_v15_DN22180_c0_g1_i1_m35769	6238.CBG03680	1.3e-106	351.6	MLT-7	GO:0002119,GO:0002164,GO:0003674,GO:0003824,GO:0004601,GO:0006464,GO:0007275,GO:0008150,GO:0008152,GO:0009653,GO:0009791,GO:0009886,GO:0009987,GO:0010171,GO:0016209,GO:0016491,GO:0016684,GO:0018149,GO:0018996,GO:0019538,GO:0032501,GO:0032502,GO:0036211,GO:0040002,GO:0040007,GO:0040011,GO:0040032,GO:0042303,GO:0042335,GO:0042338,GO:0043170,GO:0043412,GO:0044237,GO:0044238,GO:0044260,GO:0044267,GO:…		nemNOG[3]	0AD35@biNOG,0EE1G@chrNOG,0V701@meNOG,0X9VI@nemNOG,0XPZ3@NOG,12XAE@opiNOG,18GS7@rhaNOG,KOG2408@euNOG	12XAE|4.67971782485e-114|385.759307861	T	Peroxidasin homolog
Partr_v15_DN22194_c0_g1_i1_m35797	5059.CADAFLAP00011853	7.8e-101	329.8	RPS9	GO:0000462,GO:0002181,GO:0003674,GO:0003676,GO:0003723,GO:0003735,GO:0005198,GO:0005488,GO:0005575,GO:0005622,GO:0005623,GO:0005634,GO:0005730,GO:0005737,GO:0005829,GO:0005840,GO:0006139,GO:0006364,GO:0006396,GO:0006412,GO:0006417,GO:0006448,GO:0006450,GO:0006725,GO:0006807,GO:0008150,GO:0008152,GO:0009058,GO:0009059,GO:0009889,GO:0009891,GO:0009893,GO:0009987,GO:0010467,GO:0010468,GO:0010556,GO:…	map03010	fuNOG[21]	03K4E@ascNOG,0M6P4@euroNOG,0MMD1@eurotNOG,0PG10@fuNOG,12RIB@opiNOG,COG0522@NOG,KOG3301@euNOG	KOG3301|8.50407137171e-95|322.208343506	J	Ribosomal protein s9
Partr_v15_DN22202_c0_g2_i1_m59399	29760.VIT_07s0005g02440.t01	2.7e-53	175.5				virNOG[6]	0XQKD@NOG,1BNVU@strNOG,1E0Q6@virNOG,KOG4287@euNOG	KOG4287|2.39192833448e-55|192.01171875	M	pectinacetylesterase
Partr_v15_DN22226_c0_g1_i1_m59403	7757.ENSPMAP00000007990	5.2e-19	62.3	METTL16	GO:0000226,GO:0002119,GO:0002164,GO:0005575,GO:0005622,GO:0005623,GO:0005634,GO:0006996,GO:0007010,GO:0007017,GO:0007049,GO:0007098,GO:0007275,GO:0008150,GO:0009790,GO:0009791,GO:0009987,GO:0016043,GO:0022402,GO:0031023,GO:0032501,GO:0032502,GO:0040025,GO:0043226,GO:0043227,GO:0043229,GO:0043231,GO:0044424,GO:0044464,GO:0044699,GO:0044707,GO:0044763,GO:0044767,GO:0048513,GO:0048569,GO:0048731,GO:…		meNOG[21]	09V1M@biNOG,0DGAY@chorNOG,0V618@meNOG,130YQ@opiNOG,1CR0E@veNOG,COG3129@NOG,KOG2912@euNOG	KOG2912|1.29255117639e-23|86.6088943481	H	methyltransferase like 16
Partr_v15_DN22245_c0_g1_i1_m59160	379508.XP_001525699.1	2,00E-51	167.4	FTR1	GO:0000041,GO:0003674,GO:0005215,GO:0005381,GO:0005575,GO:0005622,GO:0005623,GO:0005737,GO:0005783,GO:0005794,GO:0005886,GO:0006810,GO:0006811,GO:0006812,GO:0006826,GO:0006827,GO:0006873,GO:0006875,GO:0006879,GO:0008150,GO:0008324,GO:0009987,GO:0015075,GO:0016020,GO:0016021,GO:0019725,GO:0022857,GO:0022890,GO:0022891,GO:0022892,GO:0030001,GO:0030003,GO:0031224,GO:0032991,GO:0033212,GO:0033215,GO:…		fuNOG[21]	03IPX@ascNOG,0G3CJ@debNOG,0IE6P@euNOG,0PFYA@fuNOG,12NKT@opiNOG,19A0F@saccNOG,COG0672@NOG	0IE6P|1.56034564227e-69|238.610519409	P	iron permease
Partr_v15_DN22245_c0_g1_i2_m59164	379508.XP_001525699.1	1,00E-49	161.9	FTR1	GO:0000041,GO:0003674,GO:0005215,GO:0005381,GO:0005575,GO:0005622,GO:0005623,GO:0005737,GO:0005783,GO:0005794,GO:0005886,GO:0006810,GO:0006811,GO:0006812,GO:0006826,GO:0006827,GO:0006873,GO:0006875,GO:0006879,GO:0008150,GO:0008324,GO:0009987,GO:0015075,GO:0016020,GO:0016021,GO:0019725,GO:0022857,GO:0022890,GO:0022891,GO:0022892,GO:0030001,GO:0030003,GO:0031224,GO:0032991,GO:0033212,GO:0033215,GO:…		fuNOG[21]	03IPX@ascNOG,0G3CJ@debNOG,0IE6P@euNOG,0PFYA@fuNOG,12NKT@opiNOG,19A0F@saccNOG,COG0672@NOG	0IE6P|2.58190875658e-69|237.922393799	P	iron permease
Partr_v15_DN22245_c0_g1_i4_m59169	306902.XP_002615201.1	1.2e-57	188	FTR1	GO:0000041,GO:0003674,GO:0005215,GO:0005381,GO:0005575,GO:0005622,GO:0005623,GO:0005737,GO:0005783,GO:0005794,GO:0005886,GO:0006810,GO:0006811,GO:0006812,GO:0006826,GO:0006827,GO:0006873,GO:0006875,GO:0006879,GO:0008150,GO:0008324,GO:0009987,GO:0015075,GO:0016020,GO:0016021,GO:0019725,GO:0022857,GO:0022890,GO:0022891,GO:0022892,GO:0030001,GO:0030003,GO:0031224,GO:0032991,GO:0033212,GO:0033215,GO:…		fuNOG[21]	03IPX@ascNOG,0IE6P@euNOG,0PFYA@fuNOG,12NKT@opiNOG,19A0F@saccNOG,COG0672@NOG	0IE6P|2.00272608055e-81|277.788360596	P	iron permease
Partr_v15_DN22251_c1_g1_i1_m59367	hypothetical protein
Partr_v15_DN22251_c1_g1_i1_m59368	70448.Q018B0	1.1e-52	173.3		GO:0005575,GO:0005622,GO:0005623,GO:0005634,GO:0005730,GO:0016020,GO:0031974,GO:0031981,GO:0043226,GO:0043227,GO:0043228,GO:0043229,GO:0043231,GO:0043232,GO:0043233,GO:0044422,GO:0044424,GO:0044428,GO:0044446,GO:0044464,GO:0070013		virNOG[6]	0D9W2@chloroNOG,11W39@NOG,1DZ74@virNOG,KOG1685@euNOG	KOG1685|3.92515052054e-79|270.578887939	J	Ribosomal L1 domain containing 1
Partr_v15_DN22255_c0_g1_i2_m59353	5270.UM02401P0	2.6e-62	205	SGN1	GO:0000288,GO:0000289,GO:0000956,GO:0003674,GO:0003676,GO:0003723,GO:0003727,GO:0003729,GO:0005488,GO:0005575,GO:0005622,GO:0005623,GO:0005634,GO:0005737,GO:0006139,GO:0006396,GO:0006397,GO:0006401,GO:0006402,GO:0006725,GO:0006807,GO:0007346,GO:0008143,GO:0008150,GO:0008152,GO:0009056,GO:0009057,GO:0009987,GO:0010389,GO:0010467,GO:0010564,GO:0010948,GO:0010972,GO:0016070,GO:0016071,GO:0019439,GO:…	map03015,map05164	fuNOG[21]	093GK@basNOG,0PPMX@fuNOG,11PFV@NOG,13HPM@opiNOG,KOG4209@euNOG	KOG4209|2.91168810451e-41|145.032806396	A	Polyadenylate-binding protein
Partr_v15_DN22255_c0_g2_i1_m59354	1047171.EFQ35020	2.8e-22	73.9	SGN1	GO:0000288,GO:0000289,GO:0000956,GO:0003674,GO:0003676,GO:0003723,GO:0003727,GO:0003729,GO:0005488,GO:0005575,GO:0005622,GO:0005623,GO:0005634,GO:0005737,GO:0006139,GO:0006396,GO:0006397,GO:0006401,GO:0006402,GO:0006725,GO:0006807,GO:0007346,GO:0008143,GO:0008150,GO:0008152,GO:0009056,GO:0009057,GO:0009987,GO:0010389,GO:0010467,GO:0010564,GO:0010948,GO:0010972,GO:0016070,GO:0016071,GO:0019439,GO:…	map03015,map05164	fuNOG[21]	03RH9@ascNOG,0H723@dotNOG,0PPMX@fuNOG,11PFV@NOG,13HPM@opiNOG,KOG4209@euNOG	KOG4209|6.36654558445e-06|27.885969162	A	Polyadenylate-binding protein
Partr_v15_DN22258_c0_g1_i2_m59385	164328.Phyra74878	4.4e-137	450.3				euNOG[57]	14WU2@perNOG,COG5126@NOG,KOG0034@euNOG,KOG0044@euNOG	KOG0044|7.71635802725e-36|126.723266602	T	Kv channel interacting protein
Partr_v15_DN22258_c0_g1_i4_m59386	164328.Phyra74878	6.5e-140	458.6				euNOG[57]	14WU2@perNOG,COG5126@NOG,KOG0034@euNOG,KOG0044@euNOG	KOG0044|9.37158526341e-32|113.212165833	T	Kv channel interacting protein
Partr_v15_DN22261_c0_g1_i1_m59310	7739.JGI289621	1.3e-104	344.1	SUCLG2	GO:0000166,GO:0001882,GO:0001883,GO:0003674,GO:0003824,GO:0004774,GO:0004776,GO:0004777,GO:0005488,GO:0005515,GO:0005575,GO:0005622,GO:0005623,GO:0005737,GO:0005739,GO:0005759,GO:0005811,GO:0006082,GO:0006091,GO:0006099,GO:0006104,GO:0006105,GO:0006637,GO:0006732,GO:0006793,GO:0007275,GO:0008150,GO:0008152,GO:0009060,GO:0009790,GO:0009792,GO:0009987,GO:0015980,GO:0016405,GO:0016491,GO:0016620,GO:…	map00020,map00640,map01100,map01110,map01120	meNOG[21]	09VRD@biNOG,0DKKW@chorNOG,0V6QA@meNOG,12PFG@opiNOG,COG0045@NOG,KOG2799@euNOG	KOG2799|2.97283404497e-118|399.942810059	C	beta' subunit
Partr_v15_DN22261_c0_g2_i1_m59313	5786.XP_003293744.1	2.4e-151	498.7	SUCLA2	GO:0000226,GO:0000278,GO:0003674,GO:0003824,GO:0004774,GO:0004775,GO:0005575,GO:0005622,GO:0005623,GO:0005737,GO:0005739,GO:0005759,GO:0005813,GO:0005815,GO:0005856,GO:0005875,GO:0006082,GO:0006091,GO:0006099,GO:0006104,GO:0006105,GO:0006637,GO:0006725,GO:0006732,GO:0006778,GO:0006779,GO:0006780,GO:0006781,GO:0006793,GO:0006807,GO:0006996,GO:0007010,GO:0007017,GO:0007049,GO:0007051,GO:0007052,GO:…	map00020,map00640,map01100,map01110,map01120	euNOG[57]	COG0045@NOG,KOG2799@euNOG	KOG2799|1.25224998942e-179|603.007385254	C	beta' subunit
Partr_v15_DN22261_c0_g3_i1_m59317	5786.XP_003293744.1	2,00E-148	489.1	SUCLA2	GO:0000226,GO:0000278,GO:0003674,GO:0003824,GO:0004774,GO:0004775,GO:0005575,GO:0005622,GO:0005623,GO:0005737,GO:0005739,GO:0005759,GO:0005813,GO:0005815,GO:0005856,GO:0005875,GO:0006082,GO:0006091,GO:0006099,GO:0006104,GO:0006105,GO:0006637,GO:0006725,GO:0006732,GO:0006778,GO:0006779,GO:0006780,GO:0006781,GO:0006793,GO:0006807,GO:0006996,GO:0007010,GO:0007017,GO:0007049,GO:0007051,GO:0007052,GO:…	map00020,map00640,map01100,map01110,map01120	euNOG[57]	COG0045@NOG,KOG2799@euNOG	KOG2799|7.76271128216e-174|583.838256836	C	beta' subunit
Partr_v15_DN22276_c0_g1_i1_m59362	hypothetical protein
Partr_v15_DN22277_c0_g1_i1_m59156	7897.ENSLACP00000017549	4.7e-111	364.5	CYPA	GO:0000003,GO:0000307,GO:0000413,GO:0001932,GO:0002165,GO:0003006,GO:0003674,GO:0003755,GO:0003824,GO:0005575,GO:0005622,GO:0005623,GO:0005634,GO:0005654,GO:0005737,GO:0005829,GO:0005856,GO:0005875,GO:0006457,GO:0006464,GO:0006950,GO:0007275,GO:0007431,GO:0007435,GO:0007552,GO:0007559,GO:0008023,GO:0008024,GO:0008150,GO:0008152,GO:0008219,GO:0009605,GO:0009653,GO:0009791,GO:0009886,GO:0009888,GO:…	map04020,map05012,map05016,map05145	euNOG[57]	COG0652@NOG,KOG0865@euNOG	KOG0865|1.99632535668e-101|343.581390381	O	PPIases accelerate the folding of proteins
Partr_v15_DN22277_c0_g1_i2_m59157	7897.ENSLACP00000017549	5.3e-81	266.8	CYPA	GO:0000003,GO:0000307,GO:0000413,GO:0001932,GO:0002165,GO:0003006,GO:0003674,GO:0003755,GO:0003824,GO:0005575,GO:0005622,GO:0005623,GO:0005634,GO:0005654,GO:0005737,GO:0005829,GO:0005856,GO:0005875,GO:0006457,GO:0006464,GO:0006950,GO:0007275,GO:0007431,GO:0007435,GO:0007552,GO:0007559,GO:0008023,GO:0008024,GO:0008150,GO:0008152,GO:0008219,GO:0009605,GO:0009653,GO:0009791,GO:0009886,GO:0009888,GO:…	map04020,map05012,map05016,map05145	euNOG[57]	COG0652@NOG,KOG0865@euNOG	KOG0865|3.54754351846e-77|263.03024292	O	PPIases accelerate the folding of proteins
Partr_v15_DN22280_c0_g1_i1_m59329	13616.ENSMODP00000023163	1.6e-55	182.7	TPP1	GO:0000323,GO:0001894,GO:0001932,GO:0001934,GO:0003008,GO:0003674,GO:0003824,GO:0004175,GO:0005488,GO:0005575,GO:0005622,GO:0005623,GO:0005737,GO:0005739,GO:0005764,GO:0005773,GO:0005775,GO:0006508,GO:0006518,GO:0006629,GO:0006807,GO:0006950,GO:0006984,GO:0006986,GO:0006987,GO:0006996,GO:0007033,GO:0007040,GO:0007154,GO:0007165,GO:0007275,GO:0007399,GO:0008150,GO:0008152,GO:0008233,GO:0008236,GO:…	map04142	maNOG[6]	0A178@biNOG,0DNUX@chorNOG,0IICY@euNOG,0UU41@maNOG,0VC2W@meNOG,13I7B@opiNOG,1CXSC@veNOG,COG4934@NOG	0IICY|6.61841337312e-105|355.647583008	O	tripeptidyl peptidase
Partr_v15_DN22282_c0_g1_i1_m59246	573729.XP_003658598.1	4.6e-25	82.2	PGUG_05592	GO:0005575,GO:0005622,GO:0005623,GO:0005634,GO:0005737,GO:0005829,GO:0008150,GO:0009314,GO:0009411,GO:0009416,GO:0009628,GO:0009987,GO:0034644,GO:0043226,GO:0043227,GO:0043229,GO:0043231,GO:0044424,GO:0044444,GO:0044464,GO:0044699,GO:0044763,GO:0050896,GO:0051716,GO:0071214,GO:0071478,GO:0071482		fuNOG[21]	03U1B@ascNOG,0CV6C@chaNOG,0PS86@fuNOG,13UV0@opiNOG,19SPC@sordNOG,1AC8G@sorNOG,COG0271@NOG,KOG2313@euNOG	KOG2313|8.34603778231e-33|118.11415863	T	bolA homolog 1 (E. coli)
Partr_v15_DN22289_c0_g2_i1_m59229	441959.XP_002484181.1	9.8e-186	610	FG09638.1	GO:0000050,GO:0003674,GO:0003824,GO:0003922,GO:0004070,GO:0004088,GO:0004151,GO:0005575,GO:0005622,GO:0005623,GO:0005737,GO:0005739,GO:0005829,GO:0006082,GO:0006139,GO:0006142,GO:0006206,GO:0006207,GO:0006520,GO:0006541,GO:0006725,GO:0006807,GO:0008150,GO:0008152,GO:0009058,GO:0009064,GO:0009112,GO:0009892,GO:0009987,GO:0016020,GO:0016021,GO:0016740,GO:0016741,GO:0016743,GO:0016787,GO:0016810,GO:…	map00240,map00250,map01100	fuNOG[21]	03ID4@ascNOG,0M456@euroNOG,0MMB8@eurotNOG,0PFDZ@fuNOG,12NKD@opiNOG,COG0044@NOG,COG0458@NOG,COG0505@NOG,COG0540@NOG,KOG0370@euNOG	0PFDZ|3.11421865226e-194|651.152160645	G	Bifunctional pyrimidine biosynthesis protein (PyrABCN)
Partr_v15_DN22289_c1_g1_i1_m59230	214684.XP_566954.1	1.7e-148	484.8	FG09638.1	GO:0000050,GO:0003674,GO:0003824,GO:0003922,GO:0004070,GO:0004088,GO:0004151,GO:0005575,GO:0005622,GO:0005623,GO:0005737,GO:0005739,GO:0005829,GO:0006082,GO:0006139,GO:0006142,GO:0006206,GO:0006207,GO:0006520,GO:0006541,GO:0006725,GO:0006807,GO:0008150,GO:0008152,GO:0009058,GO:0009064,GO:0009112,GO:0009892,GO:0009987,GO:0016020,GO:0016021,GO:0016740,GO:0016741,GO:0016743,GO:0016787,GO:0016810,GO:…	map00240,map00250,map01100	fuNOG[21]	091TE@basNOG,0PFDZ@fuNOG,12NKD@opiNOG,1CMTR@treNOG,COG0044@NOG,COG0458@NOG,COG0505@NOG,COG0540@NOG,KOG0370@euNOG	091TE|1.36669886444e-175|589.433837891	F	CPSase_sm_chain
Partr_v15_DN22292_c0_g1_i1_m59407	184922.XP_001707097.1	1.1e-20	63.6				euNOG[57]	0J739@euNOG,11FPH@NOG	0J739|5.29899356026e-17|65.0101776123	S	NA
Partr_v15_DN22292_c0_g2_i1_m59409	hypothetical protein
Partr_v15_DN22300_c0_g1_i1_m59355	653948.CCA17238	3,00E-52	169.8	RIB4	GO:0000906,GO:0003674,GO:0003824,GO:0005575,GO:0005622,GO:0005623,GO:0005634,GO:0005737,GO:0005739,GO:0005740,GO:0005758,GO:0006766,GO:0006767,GO:0006771,GO:0006807,GO:0007154,GO:0007165,GO:0008150,GO:0008152,GO:0009058,GO:0009110,GO:0009231,GO:0009507,GO:0009532,GO:0009536,GO:0009570,GO:0009719,GO:0009725,GO:0009753,GO:0009755,GO:0009867,GO:0009987,GO:0010033,GO:0016853,GO:0016866,GO:0016867,GO:…	map00740,map01100	euNOG[57]	COG0054@NOG,KOG3243@euNOG	KOG3243|2.45342649567e-62|214.956054688	H	6,7-dimethyl-8-ribityllumazine synthase
Partr_v15_DN22300_c0_g1_i2_m59356	653948.CCA17238	3.4e-50	163.8	RIB4	GO:0000906,GO:0003674,GO:0003824,GO:0005575,GO:0005622,GO:0005623,GO:0005634,GO:0005737,GO:0005739,GO:0005740,GO:0005758,GO:0006766,GO:0006767,GO:0006771,GO:0006807,GO:0007154,GO:0007165,GO:0008150,GO:0008152,GO:0009058,GO:0009110,GO:0009231,GO:0009507,GO:0009532,GO:0009536,GO:0009570,GO:0009719,GO:0009725,GO:0009753,GO:0009755,GO:0009867,GO:0009987,GO:0010033,GO:0016853,GO:0016866,GO:0016867,GO:…	map00740,map01100	euNOG[57]	COG0054@NOG,KOG3243@euNOG	KOG3243|2.27716769607e-59|205.266403198	H	6,7-dimethyl-8-ribityllumazine synthase
Partr_v15_DN22300_c0_g1_i3_m59357	653948.CCA17238	4.2e-51	166.5	RIB4	GO:0000906,GO:0003674,GO:0003824,GO:0005575,GO:0005622,GO:0005623,GO:0005634,GO:0005737,GO:0005739,GO:0005740,GO:0005758,GO:0006766,GO:0006767,GO:0006771,GO:0006807,GO:0007154,GO:0007165,GO:0008150,GO:0008152,GO:0009058,GO:0009110,GO:0009231,GO:0009507,GO:0009532,GO:0009536,GO:0009570,GO:0009719,GO:0009725,GO:0009753,GO:0009755,GO:0009867,GO:0009987,GO:0010033,GO:0016853,GO:0016866,GO:0016867,GO:…	map00740,map01100	euNOG[57]	COG0054@NOG,KOG3243@euNOG	KOG3243|2.09994190019e-60|208.605056763	H	6,7-dimethyl-8-ribityllumazine synthase
Partr_v15_DN22310_c0_g2_i1_m9406	559298.XP_002624786.1	8.1e-53	171.9	RPL34	GO:0002181,GO:0003674,GO:0003735,GO:0005198,GO:0005575,GO:0005622,GO:0005623,GO:0005634,GO:0005730,GO:0005737,GO:0005829,GO:0005840,GO:0006412,GO:0007275,GO:0008150,GO:0008152,GO:0009058,GO:0009059,GO:0009987,GO:0010467,GO:0015934,GO:0019538,GO:0022625,GO:0022626,GO:0030529,GO:0031974,GO:0031981,GO:0032501,GO:0032502,GO:0032991,GO:0034645,GO:0043170,GO:0043226,GO:0043227,GO:0043228,GO:0043229,GO:…	map03010	fuNOG[21]	03SRR@ascNOG,0M8B7@euroNOG,0PPQN@fuNOG,12HSU@onyNOG,13SK1@opiNOG,COG2174@NOG,KOG1790@euNOG	KOG1790|1.16103960514e-66|229.016372681	J	Ribosomal protein
Partr_v15_DN22332_c0_g1_i1_m9258	40559.EDN31881	8.5e-25	81.6	PGUG_05318	GO:0000462,GO:0003674,GO:0003676,GO:0003723,GO:0005488,GO:0005575,GO:0005622,GO:0005623,GO:0005634,GO:0005730,GO:0005732,GO:0006139,GO:0006364,GO:0006396,GO:0006403,GO:0006405,GO:0006409,GO:0006725,GO:0006807,GO:0006810,GO:0006913,GO:0008150,GO:0008152,GO:0009987,GO:0010467,GO:0015931,GO:0016070,GO:0016072,GO:0016482,GO:0022613,GO:0030490,GO:0030515,GO:0030529,GO:0030684,GO:0030686,GO:0031974,GO:…	map03008	fuNOG[21]	03KAU@ascNOG,0PG0T@fuNOG,0XPP9@NOG,12PFU@opiNOG,KOG2054@euNOG	KOG2054|9.58974444926e-40|139.868591309	T	Nucleolar protein
Partr_v15_DN22344_c0_g2_i1_m9252	1071378.XP_003670315.1	4.1e-29	95.6	PGUG_02416	GO:0003674,GO:0003824,GO:0005575,GO:0005622,GO:0005623,GO:0005737,GO:0005739,GO:0005740,GO:0006793,GO:0006796,GO:0008150,GO:0008152,GO:0009987,GO:0016020,GO:0016301,GO:0016310,GO:0016740,GO:0016772,GO:0031090,GO:0031966,GO:0031967,GO:0031975,GO:0043226,GO:0043227,GO:0043229,GO:0043231,GO:0044237,GO:0044422,GO:0044424,GO:0044429,GO:0044444,GO:0044446,GO:0044464		fuNOG[21]	03IH6@ascNOG,0PFIZ@fuNOG,13BH3@opiNOG,198M7@saccNOG,19F3Q@sacNOG,COG0661@NOG,KOG1236@euNOG	KOG1236|3.15508444349e-47|164.577529907	Q	AarF domain containing kinase 2
Partr_v15_DN22354_c0_g2_i1_m9247	5270.UM04314P0	1.7e-66	211.4	COF1	GO:0005575,GO:0005622,GO:0005623,GO:0005634,GO:0005737,GO:0005856,GO:0016363,GO:0031974,GO:0031981,GO:0034399,GO:0043226,GO:0043227,GO:0043228,GO:0043229,GO:0043231,GO:0043232,GO:0043233,GO:0044422,GO:0044424,GO:0044428,GO:0044446,GO:0044464,GO:0070013	map04360,map04666,map04810,map05133	fuNOG[21]	093GS@basNOG,0PPKY@fuNOG,122P5@NOG,13SU6@opiNOG,KOG1735@euNOG	0PPKY|6.19827446083e-66|224.14932251	Z	Controls reversibly actin polymerization and depolymerization in a pH-sensitive manner. It has the ability to bind G- and F-actin in a 1 1 ratio of cofilin to actin. Binding to F-actin is regulated by tropomyosin. It is the major component of intranuclear and cytoplasmic actin rods. Required for accumulation of actin at the cell division site via depolymerizing actin at the cell ends. In associat…
Partr_v15_DN22373_c0_g1_i1_m9271	4896.SPCC320.11c.1	4.8e-88	287.2	NIP7	GO:0000463,GO:0000470,GO:0005575,GO:0005622,GO:0005623,GO:0005634,GO:0005730,GO:0005737,GO:0005829,GO:0006139,GO:0006364,GO:0006396,GO:0006725,GO:0006807,GO:0008150,GO:0008152,GO:0009987,GO:0010467,GO:0016070,GO:0016072,GO:0022613,GO:0030529,GO:0030684,GO:0030687,GO:0031974,GO:0031981,GO:0032991,GO:0034470,GO:0034641,GO:0034660,GO:0042254,GO:0042273,GO:0043170,GO:0043226,GO:0043227,GO:0043228,GO:…		fuNOG[21]	03IWM@ascNOG,0PFYK@fuNOG,12TZT@opiNOG,COG1374@NOG,KOG3492@euNOG	KOG3492|1.54919996252e-94|321.377868652	J	pre-rRNA processing and 60S ribosome subunit assembly (By similarity)
Partr_v15_DN22378_c0_g1_i1_m9266	4950.XP_003682186.1	9,00E-42	134.6	PGUG_04846	GO:0000003,GO:0003674,GO:0003676,GO:0003723,GO:0005488,GO:0005575,GO:0005622,GO:0005623,GO:0005737,GO:0005829,GO:0006139,GO:0006259,GO:0006260,GO:0006279,GO:0006310,GO:0006725,GO:0006807,GO:0007049,GO:0007126,GO:0007127,GO:0007131,GO:0008150,GO:0008152,GO:0009058,GO:0009059,GO:0009653,GO:0009987,GO:0022402,GO:0030154,GO:0030435,GO:0031135,GO:0031137,GO:0031138,GO:0032502,GO:0034641,GO:0034645,GO:…		fuNOG[21]	03MJT@ascNOG,0IFXR@euNOG,0PIMT@fuNOG,11FJ3@NOG,12RIA@opiNOG,19A7Y@saccNOG,19GBE@sacNOG	0IFXR|1.40155802865e-55|192.849761963	S	RNA binding
Partr_v15_DN2237_c0_g1_i1_m16382	34740.HMEL005448-PA	3.2e-84	278.2				artNOG[6]	036EN@artNOG,09U09@biNOG,0SZQJ@inNOG,0TCGV@lepNOG,0VBZ5@meNOG,12SKN@opiNOG,COG2130@NOG,KOG1196@euNOG	KOG1196|5.31523075433e-78|266.662475586	L	reductase
Partr_v15_DN22384_c0_g1_i2_m9229	59729.ENSTGUP00000009218	1.1e-19	64	TXNDC17			aveNOG[1]	04PT8@aveNOG,0A7JY@biNOG,0DU15@chorNOG,0VMD3@meNOG,11Q2V@NOG,13SQ6@opiNOG,1D33I@veNOG,KOG3425@euNOG	KOG3425|2.56623466886e-22|82.509185791	I	Thioredoxin domain containing 17
Partr_v15_DN22386_c0_g2_i1_m9233	431895.XP_001747275.1	1.5e-63	207.2	PHF5A	GO:0000245,GO:0000375,GO:0000377,GO:0000398,GO:0001071,GO:0002119,GO:0002164,GO:0003674,GO:0003700,GO:0005575,GO:0005622,GO:0005623,GO:0005634,GO:0005654,GO:0005681,GO:0005686,GO:0005689,GO:0005737,GO:0005829,GO:0006139,GO:0006355,GO:0006396,GO:0006397,GO:0006725,GO:0006807,GO:0007275,GO:0008150,GO:0008152,GO:0008380,GO:0009410,GO:0009790,GO:0009791,GO:0009792,GO:0009889,GO:0009891,GO:0009893,GO:…	map03040	opiNOG[43]	11JIM@NOG,13RBH@opiNOG,KOG1705@euNOG	KOG1705|1.21894011244e-65|225.085769653	A	PHD finger protein 5A
Partr_v15_DN22390_c0_g2_i1_m9380	5057.CADACLAP00008475	1.1e-62	205.6	MXR1	GO:0000302,GO:0003674,GO:0003824,GO:0005575,GO:0005622,GO:0005623,GO:0005634,GO:0005737,GO:0005829,GO:0006950,GO:0006979,GO:0007275,GO:0008113,GO:0008150,GO:0008152,GO:0009987,GO:0010035,GO:0016491,GO:0016667,GO:0016671,GO:0019538,GO:0032501,GO:0032502,GO:0033554,GO:0034599,GO:0034614,GO:0042221,GO:0042542,GO:0043170,GO:0043226,GO:0043227,GO:0043229,GO:0043231,GO:0043581,GO:0044237,GO:0044238,GO:…		fuNOG[21]	03M3U@ascNOG,0M41F@euroNOG,0MJ5G@eurotNOG,0PI59@fuNOG,13I2N@opiNOG,COG0225@NOG,KOG1635@euNOG	KOG1635|2.51768891872e-65|224.517608643	O	methionine sulfoxide reductase
Partr_v15_DN22398_c1_g1_i1_m9275	208348.PTTG_03066P0	3.9e-20	65.8	PGUG_04645	GO:0000172,GO:0003674,GO:0003676,GO:0003723,GO:0005488,GO:0005575,GO:0005622,GO:0005623,GO:0005634,GO:0005655,GO:0005730,GO:0005732,GO:0005737,GO:0005783,GO:0006139,GO:0006364,GO:0006379,GO:0006396,GO:0006397,GO:0006399,GO:0006725,GO:0006807,GO:0008033,GO:0008150,GO:0008152,GO:0009987,GO:0010467,GO:0016070,GO:0016071,GO:0016072,GO:0016074,GO:0022613,GO:0030529,GO:0030677,GO:0030681,GO:0031070,GO:…	map03008,map03013	fuNOG[21]	094JV@basNOG,0PSB4@fuNOG,13UJS@opiNOG,COG1369@NOG,KOG4639@euNOG	KOG4639|4.04234215312e-33|118.095993042	A	processing of precursor 5, ribonuclease P MRP subunit (S. cerevisiae)
Partr_v15_DN22399_c0_g1_i1_m9257	5691.EAN78883	1.1e-20	63.3				euNOG[57]	0K2KZ@euNOG,0T7UM@kinNOG,10F2G@NOG	0K2KZ|2.05272960736e-17|66.7699127197	S	NA
Partr_v15_DN22402_c0_g1_i1_m32072	7425.NV16425-PA	1.2e-34	111.9		GO:0003674,GO:0003824,GO:0003924,GO:0006139,GO:0006152,GO:0006163,GO:0006184,GO:0006195,GO:0006725,GO:0006753,GO:0006793,GO:0006796,GO:0006807,GO:0008150,GO:0008152,GO:0009056,GO:0009116,GO:0009117,GO:0009119,GO:0009141,GO:0009143,GO:0009144,GO:0009146,GO:0009150,GO:0009154,GO:0009164,GO:0009166,GO:0009199,GO:0009203,GO:0009205,GO:0009207,GO:0009259,GO:0009261,GO:0009987,GO:0016462,GO:0016787,GO:…		artNOG[6]	0329S@artNOG,0A1CD@biNOG,0S3XG@hymNOG,0SP7X@inNOG,0VC7X@meNOG,12TKU@opiNOG,COG1100@NOG,KOG0070@euNOG	12TKU|7.94387409459e-39|131.659927368	U	ADP-ribosylation factor-like
Partr_v15_DN22402_c0_g1_i2_m32073	7159.AAEL013761-PB	8.3e-74	240.3		GO:0003674,GO:0003824,GO:0003924,GO:0006139,GO:0006152,GO:0006163,GO:0006184,GO:0006195,GO:0006725,GO:0006753,GO:0006793,GO:0006796,GO:0006807,GO:0008150,GO:0008152,GO:0009056,GO:0009116,GO:0009117,GO:0009119,GO:0009141,GO:0009143,GO:0009144,GO:0009146,GO:0009150,GO:0009154,GO:0009164,GO:0009166,GO:0009199,GO:0009203,GO:0009205,GO:0009207,GO:0009259,GO:0009261,GO:0009987,GO:0016462,GO:0016787,GO:…		artNOG[6]	0329S@artNOG,0A1CD@biNOG,0GVKR@dipNOG,0SP7X@inNOG,0VC7X@meNOG,12TKU@opiNOG,COG1100@NOG,KOG0070@euNOG	12TKU|8.35209783433e-84|279.237518311	U	ADP-ribosylation factor-like
Partr_v15_DN22402_c0_g1_i4_m32074	7159.AAEL013761-PB	4.7e-76	247.1		GO:0003674,GO:0003824,GO:0003924,GO:0006139,GO:0006152,GO:0006163,GO:0006184,GO:0006195,GO:0006725,GO:0006753,GO:0006793,GO:0006796,GO:0006807,GO:0008150,GO:0008152,GO:0009056,GO:0009116,GO:0009117,GO:0009119,GO:0009141,GO:0009143,GO:0009144,GO:0009146,GO:0009150,GO:0009154,GO:0009164,GO:0009166,GO:0009199,GO:0009203,GO:0009205,GO:0009207,GO:0009259,GO:0009261,GO:0009987,GO:0016462,GO:0016787,GO:…		artNOG[6]	0329S@artNOG,0A1CD@biNOG,0GVKR@dipNOG,0SP7X@inNOG,0VC7X@meNOG,12TKU@opiNOG,COG1100@NOG,KOG0070@euNOG	12TKU|3.80307143757e-88|300.012939453	U	ADP-ribosylation factor-like
Partr_v15_DN22410_c0_g1_i1_m32063	400682.PAC_15709706	1.1e-38	127.8	TTLL6	GO:0000226,GO:0000902,GO:0001578,GO:0003341,GO:0003674,GO:0003824,GO:0004835,GO:0005488,GO:0005515,GO:0005575,GO:0005622,GO:0005623,GO:0005815,GO:0005856,GO:0005929,GO:0005932,GO:0006464,GO:0006928,GO:0006996,GO:0007010,GO:0007017,GO:0007018,GO:0008092,GO:0008150,GO:0008152,GO:0009653,GO:0009987,GO:0010927,GO:0015630,GO:0015631,GO:0016043,GO:0016874,GO:0016879,GO:0016881,GO:0018095,GO:0018193,GO:…		meNOG[21]	0V510@meNOG,0XNWC@NOG,12NV4@opiNOG,KOG2158@euNOG	KOG2158|1.83442952246e-57|198.603607178	O	Tubulin tyrosine ligase-like family, member
Partr_v15_DN22416_c1_g1_i1_m32239	578455.XP_003658308.1	1.7e-33	105.6				fuNOG[21]	03UFM@ascNOG,0J3MQ@euNOG,0PSKS@fuNOG,13W7A@opiNOG,19T7B@sordNOG,COG2343@NOG	0J3MQ|1.54541685696e-32|115.308914185	S	Domain of unknown function (DUF427)
Partr_v15_DN22416_c1_g1_i2_m32240	578458.XP_003033902.1	1.1e-32	103				fuNOG[21]	01AY0@agaNOG,01FT6@agarNOG,095RZ@basNOG,0J3MQ@euNOG,0PSKS@fuNOG,13W7A@opiNOG,COG2343@NOG	0J3MQ|2.09604723509e-31|111.655685425	S	Domain of unknown function (DUF427)
Partr_v15_DN22426_c0_g1_i1_m32148	9305.ENSSHAP00000015590	5.2e-62	203	SEC11C	GO:0002791,GO:0005575,GO:0005622,GO:0005623,GO:0005737,GO:0005783,GO:0005789,GO:0006091,GO:0006112,GO:0006412,GO:0006605,GO:0006612,GO:0006613,GO:0006614,GO:0006810,GO:0006886,GO:0008104,GO:0008150,GO:0008152,GO:0009058,GO:0009059,GO:0009987,GO:0010467,GO:0010646,GO:0012505,GO:0015031,GO:0015980,GO:0016020,GO:0016482,GO:0019538,GO:0023051,GO:0031090,GO:0032879,GO:0033036,GO:0033365,GO:0034613,GO:…	map03060	maNOG[6]	09U03@biNOG,0DF9W@chorNOG,0USTK@maNOG,0V4YX@meNOG,13J08@opiNOG,1CPZJ@veNOG,COG0681@NOG,KOG3342@euNOG	KOG3342|5.82074533302e-79|269.924682617	U	Catalytic component of the signal peptidase complex (SPC), which catalyzes the cleavage of N-terminal signal sequences of proteins targeted to the endoplasmic reticulum. Signal peptide cleavage occurs during the translocation (cotranslationally or post-translationally) through the translocon pore into the endoplasmic reticulum (By similarity)
Partr_v15_DN22440_c0_g1_i2_m32052	7668.SPU_013739tr	8,00E-61	197.8	B9D2	GO:0000236,GO:0000902,GO:0003674,GO:0005488,GO:0005515,GO:0005575,GO:0005576,GO:0005615,GO:0005622,GO:0005623,GO:0005634,GO:0005737,GO:0005813,GO:0005815,GO:0005829,GO:0005856,GO:0005929,GO:0005930,GO:0005932,GO:0006996,GO:0007049,GO:0007275,GO:0007568,GO:0007610,GO:0008092,GO:0008104,GO:0008150,GO:0008340,GO:0008589,GO:0009653,GO:0009966,GO:0009987,GO:0010259,GO:0010646,GO:0010927,GO:0015630,GO:…		meNOG[21]	09ZIC@biNOG,0V897@meNOG,0ZQAW@NOG,13451@opiNOG,KOG4028@euNOG	KOG4028|4.22436067082e-62|214.11946106	T	B9 protein domain 2
Partr_v15_DN22440_c0_g1_i3_m32053	7668.SPU_013739tr	2.5e-36	117.5	B9D2	GO:0000236,GO:0000902,GO:0003674,GO:0005488,GO:0005515,GO:0005575,GO:0005576,GO:0005615,GO:0005622,GO:0005623,GO:0005634,GO:0005737,GO:0005813,GO:0005815,GO:0005829,GO:0005856,GO:0005929,GO:0005930,GO:0005932,GO:0006996,GO:0007049,GO:0007275,GO:0007568,GO:0007610,GO:0008092,GO:0008104,GO:0008150,GO:0008340,GO:0008589,GO:0009653,GO:0009966,GO:0009987,GO:0010259,GO:0010646,GO:0010927,GO:0015630,GO:…		meNOG[21]	09ZIC@biNOG,0V897@meNOG,0ZQAW@NOG,13451@opiNOG,KOG4028@euNOG	KOG4028|1.16752863469e-38|136.456634521	T	B9 protein domain 2
Partr_v15_DN22441_c0_g1_i1_m32187	59689.fgenesh2_kg.6__599__AT5G06550.1	1,00E-60	198.9				virNOG[6]	0C1RD@braNOG,0XQCR@NOG,1BENR@strNOG,1DSKM@virNOG,KOG2130@euNOG	KOG2130|9.62797044204e-66|226.186920166	B, T	jumonji domain containing 6
Partr_v15_DN22441_c0_g1_i2_m32188	3218.PP1S156_164V6.1	2.1e-60	197.9				virNOG[6]	0XQCR@NOG,1BENR@strNOG,1DSKM@virNOG,KOG2130@euNOG	KOG2130|4.97479588493e-66|227.137069702	B, T	jumonji domain containing 6
Partr_v15_DN22444_c0_g1_i1_m32075	6238.CBG12659	1.7e-41	135.1		GO:0000003,GO:0002119,GO:0002164,GO:0006810,GO:0006897,GO:0006898,GO:0007275,GO:0007276,GO:0007292,GO:0008150,GO:0009790,GO:0009791,GO:0009792,GO:0010941,GO:0016192,GO:0019953,GO:0022414,GO:0032501,GO:0032502,GO:0032504,GO:0040007,GO:0040008,GO:0040009,GO:0040010,GO:0040011,GO:0042981,GO:0043066,GO:0043067,GO:0043069,GO:0044699,GO:0044702,GO:0044707,GO:0044767,GO:0045927,GO:0048477,GO:0048518,GO:…	map00510,map00513,map01100,map04141	nemNOG[3]	0A7NZ@biNOG,0EJT3@chrNOG,0VJKX@meNOG,0XFI8@nemNOG,11Q2I@NOG,13T0P@opiNOG,18PC3@rhaNOG,KOG1746@euNOG	KOG1746|1.94416334851e-49|171.78527832	O	defender against cell death 1
Partr_v15_DN22444_c0_g1_i2_m32077	8128.ENSONIP00000011419	6.9e-39	127	DAD1		map00510,map00513,map01100,map04141	fiNOG[1]	0A7NZ@biNOG,0DUF6@chorNOG,0N8CA@fiNOG,0VJKX@meNOG,11Q2I@NOG,13T0P@opiNOG,1D3SZ@veNOG,KOG1746@euNOG	KOG1746|4.93009662557e-44|154.266738892	O	defender against cell death 1
Partr_v15_DN22450_c0_g2_i1_m32208	hypothetical protein
Partr_v15_DN22453_c0_g1_i1_m32098	5786.XP_003283427.1	1.1e-118	392.9	MYO22	GO:0000166,GO:0000902,GO:0000904,GO:0001882,GO:0001883,GO:0001891,GO:0003674,GO:0003774,GO:0003779,GO:0003824,GO:0005488,GO:0005509,GO:0005515,GO:0005516,GO:0005524,GO:0005575,GO:0005622,GO:0005623,GO:0005737,GO:0005829,GO:0005856,GO:0005886,GO:0006139,GO:0006152,GO:0006163,GO:0006195,GO:0006200,GO:0006725,GO:0006753,GO:0006793,GO:0006796,GO:0006807,GO:0006810,GO:0006897,GO:0006909,GO:0006928,GO:…		euNOG[57]	COG5022@NOG,KOG4229@euNOG	KOG4229|7.11384980552e-177|594.283569336	Z	Myosin VIIA
Partr_v15_DN22462_c0_g1_i2_m32228	7217.FBpp0115798	4.6e-36	117	ELONGIN-C	GO:0000151,GO:0000902,GO:0000904,GO:0005575,GO:0005622,GO:0005623,GO:0005634,GO:0005654,GO:0007275,GO:0007399,GO:0008023,GO:0008150,GO:0009653,GO:0009987,GO:0016043,GO:0016358,GO:0022008,GO:0030030,GO:0030154,GO:0030182,GO:0031175,GO:0031461,GO:0031462,GO:0031974,GO:0031981,GO:0032501,GO:0032502,GO:0032989,GO:0032990,GO:0032991,GO:0043226,GO:0043227,GO:0043229,GO:0043231,GO:0043233,GO:0043234,GO:…	map04066,map04120,map05200,map05211	artNOG[6]	036Z9@artNOG,0A7NY@biNOG,0GXZJ@dipNOG,0I0A8@droNOG,0STXY@inNOG,0VIHG@meNOG,123WR@NOG,13RBY@opiNOG,KOG3473@euNOG	KOG3473|1.42093147394e-48|169.008285522	K	Transcription elongation factor B (SIII), polypeptide 1 (15kDa, elongin C)
Partr_v15_DN22462_c0_g1_i3_m32230	7217.FBpp0115798	5.9e-34	110.2	ELONGIN-C	GO:0000151,GO:0000902,GO:0000904,GO:0005575,GO:0005622,GO:0005623,GO:0005634,GO:0005654,GO:0007275,GO:0007399,GO:0008023,GO:0008150,GO:0009653,GO:0009987,GO:0016043,GO:0016358,GO:0022008,GO:0030030,GO:0030154,GO:0030182,GO:0031175,GO:0031461,GO:0031462,GO:0031974,GO:0031981,GO:0032501,GO:0032502,GO:0032989,GO:0032990,GO:0032991,GO:0043226,GO:0043227,GO:0043229,GO:0043231,GO:0043233,GO:0043234,GO:…	map04066,map04120,map05200,map05211	artNOG[6]	036Z9@artNOG,0A7NY@biNOG,0GXZJ@dipNOG,0I0A8@droNOG,0STXY@inNOG,0VIHG@meNOG,123WR@NOG,13RBY@opiNOG,KOG3473@euNOG	KOG3473|4.63165927913e-46|160.764709473	K	Transcription elongation factor B (SIII), polypeptide 1 (15kDa, elongin C)
Partr_v15_DN22462_c0_g1_i4_m32231	7217.FBpp0115798	1.1e-28	93.3	ELONGIN-C	GO:0000151,GO:0000902,GO:0000904,GO:0005575,GO:0005622,GO:0005623,GO:0005634,GO:0005654,GO:0007275,GO:0007399,GO:0008023,GO:0008150,GO:0009653,GO:0009987,GO:0016043,GO:0016358,GO:0022008,GO:0030030,GO:0030154,GO:0030182,GO:0031175,GO:0031461,GO:0031462,GO:0031974,GO:0031981,GO:0032501,GO:0032502,GO:0032989,GO:0032990,GO:0032991,GO:0043226,GO:0043227,GO:0043229,GO:0043231,GO:0043233,GO:0043234,GO:…	map04066,map04120,map05200,map05211	artNOG[6]	036Z9@artNOG,0A7NY@biNOG,0GXZJ@dipNOG,0I0A8@droNOG,0STXY@inNOG,0VIHG@meNOG,123WR@NOG,13RBY@opiNOG,KOG3473@euNOG	KOG3473|3.95955969494e-38|134.778503418	K	Transcription elongation factor B (SIII), polypeptide 1 (15kDa, elongin C)
Partr_v15_DN22469_c0_g1_i1_m32108	502779.XP_002797093.1	1.3e-77	253.1	RPL20	GO:0002181,GO:0003674,GO:0003735,GO:0005198,GO:0005575,GO:0005622,GO:0005623,GO:0005634,GO:0005730,GO:0005737,GO:0005829,GO:0005840,GO:0006412,GO:0007275,GO:0008150,GO:0008152,GO:0009058,GO:0009059,GO:0009987,GO:0010467,GO:0015934,GO:0019538,GO:0022625,GO:0022626,GO:0030529,GO:0031974,GO:0031981,GO:0032501,GO:0032502,GO:0032991,GO:0034645,GO:0043170,GO:0043226,GO:0043227,GO:0043228,GO:0043229,GO:…	map03010	fuNOG[21]	03PRQ@ascNOG,0M5I6@euroNOG,0PJYU@fuNOG,12F1P@onyNOG,12NBI@opiNOG,COG2157@NOG,KOG0829@euNOG	12NBI|5.0258239859e-95|323.163116455	J	60s ribosomal protein
Partr_v15_DN22477_c0_g3_i1_m32182	3218.PP1S15_499V6.1	2.7e-41	134.3		GO:0000166,GO:0001882,GO:0001883,GO:0003674,GO:0005488,GO:0005524,GO:0005575,GO:0005576,GO:0005622,GO:0005623,GO:0005737,GO:0005739,GO:0006082,GO:0006520,GO:0006544,GO:0006546,GO:0006807,GO:0008150,GO:0008152,GO:0009056,GO:0009063,GO:0009069,GO:0009071,GO:0009507,GO:0009526,GO:0009532,GO:0009534,GO:0009536,GO:0009570,GO:0009579,GO:0009941,GO:0009987,GO:0010035,GO:0010038,GO:0016054,GO:0017076,GO:…	map00260,map01100	virNOG[6]	1BGUX@strNOG,1DT8S@virNOG,COG0403@NOG,COG1003@NOG,KOG2040@euNOG	KOG2040|3.49802298477e-47|164.143005371	E	glycine dehydrogenase
Partr_v15_DN22478_c0_g1_i3_m32233	400682.PAC_15725265	7.1e-46	149.2	MPC2	GO:0003674,GO:0005215,GO:0005342,GO:0005575,GO:0005622,GO:0005623,GO:0005737,GO:0005739,GO:0005740,GO:0005743,GO:0006082,GO:0006090,GO:0006810,GO:0006811,GO:0006820,GO:0006839,GO:0006848,GO:0006850,GO:0008028,GO:0008150,GO:0008152,GO:0008509,GO:0008514,GO:0009987,GO:0015075,GO:0015711,GO:0015718,GO:0015849,GO:0016020,GO:0016021,GO:0019752,GO:0019866,GO:0022857,GO:0022891,GO:0022892,GO:0031090,GO:…		meNOG[21]	0VJER@meNOG,11UER@NOG,13UQG@opiNOG,KOG1589@euNOG	KOG1589|4.06480887844e-53|185.181976318	S	mitochondrial pyruvate carrier 2
Partr_v15_DN22492_c0_g1_i1_m32255	771870.XP_003349715.1	1.1e-76	250.3	MET2	GO:0000096,GO:0000097,GO:0003674,GO:0003824,GO:0004414,GO:0005575,GO:0005622,GO:0005623,GO:0005737,GO:0005829,GO:0006082,GO:0006520,GO:0006555,GO:0006790,GO:0006807,GO:0008150,GO:0008152,GO:0008374,GO:0008652,GO:0009058,GO:0009066,GO:0009067,GO:0009069,GO:0009086,GO:0009092,GO:0009987,GO:0016053,GO:0016407,GO:0016413,GO:0016740,GO:0016746,GO:0016747,GO:0019752,GO:0043436,GO:0044237,GO:0044238,GO:…	map00270,map00920,map01100	fuNOG[21]	03I8N@ascNOG,0IDXI@euNOG,0PF9D@fuNOG,12N2D@opiNOG,19PF1@sordNOG,1AAYT@sorNOG,COG2021@NOG	0IDXI|4.78667668173e-96|319.76651001	E	homoserine O-acetyltransferase
Partr_v15_DN22493_c0_g1_i1_m32237	121225.PHUM569960-PA	1.1e-34	112				artNOG[6]	0387V@artNOG,0A8AW@biNOG,0SV4R@inNOG,0VJ6F@meNOG,124YI@NOG,13W5H@opiNOG,KOG1733@euNOG	KOG1733|2.19564526167e-40|142.622039795	U	Mitochondrial intermembrane chaperone that participates in the import and insertion of some multi-pass transmembrane proteins into the mitochondrial inner membrane. Also required for the transfer of beta-barrel precursors from the TOM complex to the sorting and assembly machinery (SAM complex) of the outer membrane. Acts as a chaperone-like protein that protects the hydrophobic precursors from ag…
Partr_v15_DN22516_c0_g1_i1_m28232	367775.XP_003193794.1	4.7e-24	79	QCR7	GO:0005575,GO:0005622,GO:0005623,GO:0005737,GO:0005739,GO:0005740,GO:0005743,GO:0005746,GO:0005750,GO:0006091,GO:0006119,GO:0006122,GO:0006461,GO:0006793,GO:0006796,GO:0006996,GO:0007005,GO:0008150,GO:0008152,GO:0009060,GO:0009987,GO:0015980,GO:0016020,GO:0016021,GO:0016043,GO:0016310,GO:0017004,GO:0017062,GO:0019866,GO:0022607,GO:0022900,GO:0022904,GO:0031090,GO:0031224,GO:0031966,GO:0031967,GO:…	map00190,map01100,map04260,map05010,map05012,map05016	fuNOG[21]	093S4@basNOG,0PRDI@fuNOG,11V1G@NOG,13VB0@opiNOG,1CNE4@treNOG,KOG3440@euNOG	KOG3440|4.39587700619e-23|85.8582077026	C	Component of the ubiquinol-cytochrome c reductase complex (complex III or cytochrome b-c1 complex), which is part of the mitochondrial respiratory chain (By similarity)
Partr_v15_DN22520_c0_g1_i2_m28253	5059.CADAFLAP00000285	7.2e-82	267	RPS13	GO:0000462,GO:0002181,GO:0003674,GO:0003676,GO:0003723,GO:0003735,GO:0005198,GO:0005488,GO:0005575,GO:0005622,GO:0005623,GO:0005737,GO:0005829,GO:0005840,GO:0006139,GO:0006364,GO:0006396,GO:0006412,GO:0006725,GO:0006807,GO:0007275,GO:0008150,GO:0008152,GO:0009058,GO:0009059,GO:0009987,GO:0010467,GO:0015935,GO:0016070,GO:0016072,GO:0019538,GO:0019843,GO:0022613,GO:0022626,GO:0022627,GO:0030490,GO:…	map03010	fuNOG[21]	03N3R@ascNOG,0PMVC@fuNOG,13PPT@opiNOG,COG0184@NOG,KOG0400@euNOG	KOG0400|1.56449815712e-88|301.132659912	J	ribosomal protein s13
Partr_v15_DN22525_c0_g1_i1_m28037	162425.CADANIAP00005455	5.5e-43	140.4	NTF2	GO:0003674,GO:0005488,GO:0005515,GO:0005575,GO:0005622,GO:0005623,GO:0005634,GO:0005635,GO:0005737,GO:0005829,GO:0006605,GO:0006606,GO:0006810,GO:0006886,GO:0006913,GO:0008104,GO:0008150,GO:0008536,GO:0009987,GO:0012505,GO:0015031,GO:0016020,GO:0016021,GO:0016482,GO:0017016,GO:0017038,GO:0019899,GO:0031090,GO:0031224,GO:0031267,GO:0031965,GO:0031967,GO:0031975,GO:0033036,GO:0033365,GO:0034504,GO:…		fuNOG[21]	03S3E@ascNOG,0M8FR@euroNOG,0MNT4@eurotNOG,0PP3P@fuNOG,11QUX@NOG,13RBE@opiNOG,KOG2104@euNOG	KOG2104|7.20371934458e-51|177.104141235	U	nuclear transport factor
Partr_v15_DN22527_c0_g1_i1_m28006	240176.XP_001832897.1	2.3e-245	807.9	ILV2	GO:0000166,GO:0003674,GO:0003824,GO:0003984,GO:0005488,GO:0005575,GO:0005622,GO:0005623,GO:0005737,GO:0005739,GO:0005948,GO:0006082,GO:0006520,GO:0006549,GO:0006573,GO:0006807,GO:0007275,GO:0008150,GO:0008152,GO:0008652,GO:0009058,GO:0009081,GO:0009082,GO:0009097,GO:0009987,GO:0016053,GO:0016740,GO:0016744,GO:0019752,GO:0032501,GO:0032502,GO:0032991,GO:0036094,GO:0043167,GO:0043168,GO:0043226,GO:…	map00290,map00650,map00660,map00770,map01100,map01110,map01210,map01230	fuNOG[21]	016MN@agaNOG,01DSX@agarNOG,091F9@basNOG,0PFW3@fuNOG,12N4E@opiNOG,COG0028@NOG,KOG1185@euNOG	0PFW3|1.6565720427e-281|939.058349609	E	Acetolactate synthase
Partr_v15_DN22528_c0_g1_i1_m28224	39947.LOC_Os10g22570.1	4,00E-60	198.1			map00500	euNOG[57]	0IHBU@euNOG,COG2730@NOG	0IHBU|9.68255975668e-86|292.734344482	G	Glucan 1,3-beta-glucosidase
Partr_v15_DN22528_c0_g1_i2_m28228	39947.LOC_Os10g22570.1	5.1e-60	197.9			map00500	euNOG[57]	0IHBU@euNOG,COG2730@NOG	0IHBU|1.68012128061e-86|295.252380371	G	Glucan 1,3-beta-glucosidase
Partr_v15_DN22542_c0_g1_i1_m28186	1064592.XP_003674061.1	1.8e-53	174.8	FG10312.1	GO:0003674,GO:0003824,GO:0004721,GO:0004725,GO:0004726,GO:0005575,GO:0005622,GO:0005623,GO:0005634,GO:0005737,GO:0005829,GO:0006464,GO:0006470,GO:0006793,GO:0006796,GO:0007154,GO:0007165,GO:0007346,GO:0008150,GO:0008152,GO:0009987,GO:0016311,GO:0016787,GO:0016788,GO:0016791,GO:0019538,GO:0023052,GO:0035335,GO:0036211,GO:0042578,GO:0043170,GO:0043226,GO:0043227,GO:0043229,GO:0043231,GO:0043412,GO:…	map00740	fuNOG[21]	03R84@ascNOG,0PN7B@fuNOG,13Q3M@opiNOG,19AZD@saccNOG,19GP0@sacNOG,COG0394@NOG,KOG3217@euNOG	KOG3217|1.12327082682e-64|223.293579102	T	Low molecular weight phosphotyrosine protein phosphatase
Partr_v15_DN22542_c0_g2_i1_m28188	1064592.XP_003674061.1	1.3e-43	142	FG10312.1	GO:0003674,GO:0003824,GO:0004721,GO:0004725,GO:0004726,GO:0005575,GO:0005622,GO:0005623,GO:0005634,GO:0005737,GO:0005829,GO:0006464,GO:0006470,GO:0006793,GO:0006796,GO:0007154,GO:0007165,GO:0007346,GO:0008150,GO:0008152,GO:0009987,GO:0016311,GO:0016787,GO:0016788,GO:0016791,GO:0019538,GO:0023052,GO:0035335,GO:0036211,GO:0042578,GO:0043170,GO:0043226,GO:0043227,GO:0043229,GO:0043231,GO:0043412,GO:…	map00740	fuNOG[21]	03R84@ascNOG,0PN7B@fuNOG,13Q3M@opiNOG,19AZD@saccNOG,19GP0@sacNOG,COG0394@NOG,KOG3217@euNOG	KOG3217|1.42886352748e-49|173.576477051	T	Low molecular weight phosphotyrosine protein phosphatase
Partr_v15_DN22545_c0_g1_i1_m28004	3847.GLYMA09G00310.1	1.6e-95	313		GO:0005575,GO:0005622,GO:0005623,GO:0005634,GO:0005730,GO:0031974,GO:0031981,GO:0043226,GO:0043227,GO:0043228,GO:0043229,GO:0043231,GO:0043232,GO:0043233,GO:0044422,GO:0044424,GO:0044428,GO:0044446,GO:0044464,GO:0070013	map03040	virNOG[6]	0XPT4@NOG,1BMU0@strNOG,1DSNY@virNOG,KOG0131@euNOG	KOG0131|2.20855094958e-119|403.214691162	A	Splicing factor 3B subunit 4
Partr_v15_DN22550_c0_g1_i1_m28095	6945.ISCW011884-PA	8.5e-95	309.5		GO:0003674,GO:0003824,GO:0004842,GO:0006464,GO:0008150,GO:0008152,GO:0008589,GO:0009966,GO:0009968,GO:0009987,GO:0010646,GO:0010648,GO:0016567,GO:0016874,GO:0016879,GO:0016881,GO:0019538,GO:0019787,GO:0019788,GO:0023051,GO:0023057,GO:0032446,GO:0036211,GO:0043170,GO:0043412,GO:0044237,GO:0044238,GO:0044260,GO:0044267,GO:0045116,GO:0045879,GO:0048519,GO:0048523,GO:0048583,GO:0048585,GO:0050789,GO:…	map04120	artNOG[6]	03568@artNOG,09TXC@biNOG,0V4WF@meNOG,0XS81@NOG,13C6W@opiNOG,KOG0420@euNOG	KOG0420|4.22381865947e-78|267.145629883	O	ubiquitin-conjugating enzyme
Partr_v15_DN22550_c0_g1_i2_m28096	6945.ISCW011884-PA	1.1e-103	339		GO:0003674,GO:0003824,GO:0004842,GO:0006464,GO:0008150,GO:0008152,GO:0008589,GO:0009966,GO:0009968,GO:0009987,GO:0010646,GO:0010648,GO:0016567,GO:0016874,GO:0016879,GO:0016881,GO:0019538,GO:0019787,GO:0019788,GO:0023051,GO:0023057,GO:0032446,GO:0036211,GO:0043170,GO:0043412,GO:0044237,GO:0044238,GO:0044260,GO:0044267,GO:0045116,GO:0045879,GO:0048519,GO:0048523,GO:0048583,GO:0048585,GO:0050789,GO:…	map04120	artNOG[6]	03568@artNOG,09TXC@biNOG,0V4WF@meNOG,0XS81@NOG,13C6W@opiNOG,KOG0420@euNOG	KOG0420|7.86035268273e-90|305.931274414	O	ubiquitin-conjugating enzyme
Partr_v15_DN22550_c0_g1_i3_m28097	6945.ISCW011884-PA	7.5e-39	126.9		GO:0003674,GO:0003824,GO:0004842,GO:0006464,GO:0008150,GO:0008152,GO:0008589,GO:0009966,GO:0009968,GO:0009987,GO:0010646,GO:0010648,GO:0016567,GO:0016874,GO:0016879,GO:0016881,GO:0019538,GO:0019787,GO:0019788,GO:0023051,GO:0023057,GO:0032446,GO:0036211,GO:0043170,GO:0043412,GO:0044237,GO:0044238,GO:0044260,GO:0044267,GO:0045116,GO:0045879,GO:0048519,GO:0048523,GO:0048583,GO:0048585,GO:0050789,GO:…	map04120	artNOG[6]	03568@artNOG,09TXC@biNOG,0V4WF@meNOG,0XS81@NOG,13C6W@opiNOG,KOG0420@euNOG	KOG0420|1.25675797087e-19|74.3915634155	O	ubiquitin-conjugating enzyme
Partr_v15_DN22551_c0_g1_i1_m28212	hypothetical protein
Partr_v15_DN22553_c0_g1_i2_m28265	294747.XP_002550371.1	8.5e-21	68.6	PMP3	GO:0005575,GO:0005622,GO:0005623,GO:0005737,GO:0005886,GO:0006810,GO:0006811,GO:0006812,GO:0006873,GO:0006950,GO:0006970,GO:0007275,GO:0008150,GO:0009628,GO:0009651,GO:0009987,GO:0016020,GO:0019725,GO:0030003,GO:0032501,GO:0032502,GO:0033554,GO:0042391,GO:0042592,GO:0043157,GO:0043581,GO:0044424,GO:0044464,GO:0044699,GO:0044707,GO:0044763,GO:0044765,GO:0044767,GO:0048856,GO:0048878,GO:0050801,GO:…		fuNOG[21]	03WAG@ascNOG,0PRTI@fuNOG,13WUH@opiNOG,19CFB@saccNOG,COG0401@NOG,KOG1773@euNOG	KOG1773|8.31639976024e-23|85.606880188	S	hydrophobic protein
Partr_v15_DN22569_c0_g1_i1_m28066	3702.AT3G05000.1	2.6e-35	116.3		GO:0000003,GO:0003006,GO:0008150,GO:0009719,GO:0009725,GO:0009737,GO:0009856,GO:0010033,GO:0022414,GO:0032501,GO:0032502,GO:0033993,GO:0042221,GO:0044703,GO:0044706,GO:0048856,GO:0048868,GO:0050896,GO:0051704,GO:0097305,GO:1901700		virNOG[6]	0C1IV@braNOG,0YUYH@NOG,1BEP1@strNOG,1DSKY@virNOG,KOG3316@euNOG	KOG3316|2.03753763737e-50|175.240341187	U	trafficking protein particle complex
Partr_v15_DN22578_c0_g1_i1_m28256	431895.XP_001742963.1	6.9e-70	229.9	DDB1	GO:0000003,GO:0000075,GO:0000077,GO:0000109,GO:0000151,GO:0000718,GO:0002119,GO:0002164,GO:0003006,GO:0003674,GO:0003676,GO:0003677,GO:0003684,GO:0005488,GO:0005515,GO:0005575,GO:0005622,GO:0005623,GO:0005634,GO:0005654,GO:0005730,GO:0005737,GO:0005829,GO:0006139,GO:0006259,GO:0006260,GO:0006277,GO:0006279,GO:0006281,GO:0006282,GO:0006283,GO:0006289,GO:0006308,GO:0006464,GO:0006508,GO:0006511,GO:…	map03420,map04120,map05161,map05203	opiNOG[43]	0XPF6@NOG,12Q70@opiNOG,KOG1897@euNOG,KOG4473@euNOG	KOG4473|6.82953738143e-57|196.342300415	L	vacuolar iron transporter
Partr_v15_DN22578_c0_g1_i2_m28257	431895.XP_001742963.1	5.7e-70	230.2	DDB1	GO:0000003,GO:0000075,GO:0000077,GO:0000109,GO:0000151,GO:0000718,GO:0002119,GO:0002164,GO:0003006,GO:0003674,GO:0003676,GO:0003677,GO:0003684,GO:0005488,GO:0005515,GO:0005575,GO:0005622,GO:0005623,GO:0005634,GO:0005654,GO:0005730,GO:0005737,GO:0005829,GO:0006139,GO:0006259,GO:0006260,GO:0006277,GO:0006279,GO:0006281,GO:0006282,GO:0006283,GO:0006289,GO:0006308,GO:0006464,GO:0006508,GO:0006511,GO:…	map03420,map04120,map05161,map05203	opiNOG[43]	0XPF6@NOG,12Q70@opiNOG,KOG1897@euNOG,KOG4473@euNOG	KOG4473|1.43450428722e-56|195.263549805	L	vacuolar iron transporter
Partr_v15_DN22578_c0_g1_i3_m28260	431895.XP_001742963.1	7.2e-71	233.2	DDB1	GO:0000003,GO:0000075,GO:0000077,GO:0000109,GO:0000151,GO:0000718,GO:0002119,GO:0002164,GO:0003006,GO:0003674,GO:0003676,GO:0003677,GO:0003684,GO:0005488,GO:0005515,GO:0005575,GO:0005622,GO:0005623,GO:0005634,GO:0005654,GO:0005730,GO:0005737,GO:0005829,GO:0006139,GO:0006259,GO:0006260,GO:0006277,GO:0006279,GO:0006281,GO:0006282,GO:0006283,GO:0006289,GO:0006308,GO:0006464,GO:0006508,GO:0006511,GO:…	map03420,map04120,map05161,map05203	opiNOG[43]	0XPF6@NOG,12Q70@opiNOG,KOG1897@euNOG,KOG4473@euNOG	KOG4473|1.06305208532e-55|192.391342163	L	vacuolar iron transporter
Partr_v15_DN22578_c0_g2_i1_m28261	70448.Q015U6	3.8e-78	256.6		GO:0005575,GO:0005622,GO:0005623,GO:0005737,GO:0005773,GO:0005774,GO:0016020,GO:0031090,GO:0043226,GO:0043227,GO:0043229,GO:0043231,GO:0044422,GO:0044424,GO:0044437,GO:0044444,GO:0044446,GO:0044464		virNOG[6]	0DB63@chloroNOG,1DY0I@virNOG,COG1814@NOG,KOG4473@euNOG	KOG4473|9.52218754568e-57|195.71434021	L	vacuolar iron transporter
Partr_v15_DN22593_c0_g2_i1_m28104	4555.Si035655m	2.2e-68	223.2	TUFM	GO:0000166,GO:0001882,GO:0001883,GO:0003674,GO:0005488,GO:0005524,GO:0005575,GO:0005618,GO:0005622,GO:0005623,GO:0005737,GO:0005739,GO:0008150,GO:0008270,GO:0010035,GO:0010038,GO:0017076,GO:0030312,GO:0030554,GO:0032549,GO:0032550,GO:0032553,GO:0032555,GO:0032559,GO:0035639,GO:0036094,GO:0042221,GO:0043167,GO:0043168,GO:0043169,GO:0043226,GO:0043227,GO:0043229,GO:0043231,GO:0044424,GO:0044444,GO:…	map04626	virNOG[6]	0TM4A@lilNOG,15HYF@poaNOG,1BE1S@strNOG,1DRZI@virNOG,COG0050@NOG,KOG0460@euNOG	KOG0460|1.77202438253e-78|268.230255127	J	This protein promotes the GTP-dependent binding of aminoacyl-tRNA to the A-site of ribosomes during protein biosynthesis (By similarity)
Partr_v15_DN22593_c0_g2_i2_m28106	4555.Si035655m	8.6e-53	172.8	TUFM	GO:0000166,GO:0001882,GO:0001883,GO:0003674,GO:0005488,GO:0005524,GO:0005575,GO:0005618,GO:0005622,GO:0005623,GO:0005737,GO:0005739,GO:0008150,GO:0008270,GO:0010035,GO:0010038,GO:0017076,GO:0030312,GO:0030554,GO:0032549,GO:0032550,GO:0032553,GO:0032555,GO:0032559,GO:0035639,GO:0036094,GO:0042221,GO:0043167,GO:0043168,GO:0043169,GO:0043226,GO:0043227,GO:0043229,GO:0043231,GO:0044424,GO:0044444,GO:…	map04626	virNOG[6]	0TM4A@lilNOG,15HYF@poaNOG,1BE1S@strNOG,1DRZI@virNOG,COG0050@NOG,KOG0460@euNOG	KOG0460|1.57648526201e-60|208.724731445	J	This protein promotes the GTP-dependent binding of aminoacyl-tRNA to the A-site of ribosomes during protein biosynthesis (By similarity)
Partr_v15_DN22596_c0_g1_i1_m28183	6085.XP_002164954	6.6e-76	248.1	RPL27A	GO:0000022,GO:0000184,GO:0000226,GO:0000278,GO:0000956,GO:0003674,GO:0003676,GO:0003723,GO:0003735,GO:0005198,GO:0005488,GO:0005575,GO:0005622,GO:0005623,GO:0005737,GO:0005829,GO:0005840,GO:0006139,GO:0006401,GO:0006402,GO:0006412,GO:0006413,GO:0006414,GO:0006415,GO:0006605,GO:0006612,GO:0006613,GO:0006614,GO:0006725,GO:0006807,GO:0006810,GO:0006886,GO:0006996,GO:0007010,GO:0007017,GO:0007049,GO:…	map03010	meNOG[21]	0VB4H@meNOG,13Q37@opiNOG,COG0200@NOG,KOG1742@euNOG	KOG1742|1.51270228028e-79|269.694519043	J	60s ribosomal protein
Partr_v15_DN22599_c0_g1_i1_m28028	67593.Physo137918	1.1e-35	116.1	C9ORF85			euNOG[57]	11SCC@NOG,KOG3241@euNOG	KOG3241|1.97070442771e-44|155.860961914	S	Chromosome 9 open reading frame 85
Partr_v15_DN22603_c0_g1_i1_m5300	5911.EAS05686	1.9e-23	72.7				euNOG[57]	0J6P9@euNOG,0Y1N7@NOG	0J6P9|1.85782208269e-32|116.280021667	S	Putative methyltransferase
Partr_v15_DN22616_c0_g1_i1_m5331	284590.XP_456044.1	9.3e-66	215.5	GAR1	GO:0000154,GO:0001522,GO:0003674,GO:0003676,GO:0003723,GO:0005488,GO:0005575,GO:0005622,GO:0005623,GO:0005634,GO:0005730,GO:0005732,GO:0006139,GO:0006364,GO:0006396,GO:0006725,GO:0006807,GO:0008150,GO:0008152,GO:0009451,GO:0009987,GO:0010467,GO:0016070,GO:0016072,GO:0016073,GO:0019843,GO:0022613,GO:0030515,GO:0030529,GO:0031118,GO:0031120,GO:0031429,GO:0031974,GO:0031981,GO:0032991,GO:0034470,GO:…	map03008	fuNOG[21]	03SM8@ascNOG,0PPNM@fuNOG,13SKE@opiNOG,19B4R@saccNOG,19GZC@sacNOG,COG3277@NOG,KOG3262@euNOG	KOG3262|3.6079407391e-66|227.43258667	J	Required for ribosome biogenesis. Part of a complex which catalyzes pseudouridylation of rRNA. This involves the isomerization of uridine such that the ribose is subsequently attached to C5, instead of the normal N1. Pseudouridine ( psi ) residues may serve to stabilize the conformation of rRNAs
Partr_v15_DN22618_c0_g1_i1_m5346	hypothetical protein
Partr_v15_DN22622_c0_g1_i1_m5334	559305.XP_003234643.1	1.7e-41	135.6	RPL35	GO:0000463,GO:0000470,GO:0002181,GO:0003674,GO:0003735,GO:0005198,GO:0005575,GO:0005622,GO:0005623,GO:0005634,GO:0005730,GO:0005737,GO:0005829,GO:0005840,GO:0006139,GO:0006364,GO:0006396,GO:0006412,GO:0006725,GO:0006807,GO:0008150,GO:0008152,GO:0009058,GO:0009059,GO:0009987,GO:0010467,GO:0015934,GO:0016070,GO:0016072,GO:0019538,GO:0022613,GO:0022625,GO:0022626,GO:0030529,GO:0030684,GO:0030687,GO:…	map03010	fuNOG[21]	031AT@arthNOG,03RQQ@ascNOG,0M8QB@euroNOG,0PNQF@fuNOG,12HUT@onyNOG,13T40@opiNOG,COG0255@NOG,KOG3436@euNOG	KOG3436|1.47826852914e-49|173.448577881	J	Ribosomal protein L35
Partr_v15_DN22627_c0_g1_i1_m5293	5141.EFNCRP00000005424	3.2e-21	67	FG09390.1	GO:0007275,GO:0008150,GO:0032501,GO:0032502,GO:0043581,GO:0044699,GO:0044707,GO:0044767,GO:0048856		fuNOG[21]	03PAT@ascNOG,0IVPP@euNOG,0PGPK@fuNOG,11X3Q@NOG,13NXV@opiNOG,19JZF@sordNOG,1ABWN@sorNOG	0IVPP|3.4811144325e-22|82.8350601196	S	NA
Partr_v15_DN22628_c0_g1_i1_m5319	5306.JGI72660	4.7e-22	71.9	FG07851.1		map00190,map01100,map05010,map05012,map05016	fuNOG[21]	01F1Z@agarNOG,093D9@basNOG,0PRI3@fuNOG,11KIB@NOG,13V4Y@opiNOG,KOG3300@euNOG	KOG3300|1.70173555292e-23|87.0496444702	C	NADH dehydrogenase (Ubiquinone) 1 alpha subcomplex
Partr_v15_DN22628_c0_g1_i2_m5320	5306.JGI72660	7.6e-34	110.5	FG07851.1		map00190,map01100,map05010,map05012,map05016	fuNOG[21]	01F1Z@agarNOG,093D9@basNOG,0PRI3@fuNOG,11KIB@NOG,13V4Y@opiNOG,KOG3300@euNOG	KOG3300|1.74696608674e-36|129.659317017	C	NADH dehydrogenase (Ubiquinone) 1 alpha subcomplex
Partr_v15_DN22632_c0_g2_i1_m5390	28377.ENSACAP00000005327	1.5e-116	383.4	CDK2	GO:0000003,GO:0000075,GO:0000077,GO:0000082,GO:0000084,GO:0000085,GO:0000086,GO:0000226,GO:0000278,GO:0000302,GO:0000307,GO:0000781,GO:0000793,GO:0000803,GO:0000805,GO:0000806,GO:0003674,GO:0003824,GO:0004672,GO:0004674,GO:0004693,GO:0005488,GO:0005515,GO:0005575,GO:0005622,GO:0005623,GO:0005634,GO:0005654,GO:0005667,GO:0005694,GO:0005737,GO:0005768,GO:0005813,GO:0005815,GO:0005829,GO:0005856,GO:…	map04110,map04114,map04115,map04151,map04360,map04914,map05010,map05030,map05161,map05162,map05168,map05169,map05200,map05203,map05215,map05222	meNOG[21]	09W71@biNOG,0DHG8@chorNOG,0V758@meNOG,0XPP3@NOG,12T1Q@opiNOG,1CS6E@veNOG,KOG0594@euNOG	12T1Q|5.62969085879e-139|467.855773926	D	Cyclin-Dependent Kinase
Partr_v15_DN22636_c0_g1_i1_m5245	7425.NV10890-PA	7.8e-34	112.8				artNOG[6]	036TX@artNOG,09WI8@biNOG,0S7R6@hymNOG,0SU7V@inNOG,0V7GS@meNOG,13JP8@opiNOG,COG0564@NOG,KOG1919@euNOG	KOG1919|1.09035035026e-38|136.66444397	A	RNA pseudouridylate synthase domain containing
Partr_v15_DN22642_c0_g1_i1_m5470	431895.XP_001747782.1	3.4e-68	221	NHP2L1	GO:0000003,GO:0000375,GO:0000377,GO:0000398,GO:0000462,GO:0002119,GO:0002164,GO:0003674,GO:0003676,GO:0003723,GO:0003729,GO:0005488,GO:0005575,GO:0005622,GO:0005623,GO:0005634,GO:0005654,GO:0005681,GO:0005730,GO:0005732,GO:0006139,GO:0006364,GO:0006396,GO:0006397,GO:0006725,GO:0006807,GO:0006810,GO:0006897,GO:0006898,GO:0007275,GO:0007399,GO:0007422,GO:0008150,GO:0008152,GO:0008380,GO:0009653,GO:…	map03008,map03040	opiNOG[43]	13R7V@opiNOG,COG1358@NOG,KOG3387@euNOG	KOG3387|1.16193424648e-76|262.296112061	A	NHP2 non-histone chromosome protein 2-like 1 (S. cerevisiae)
Partr_v15_DN22656_c0_g2_i1_m5272	4538.ORGLA05G0093000.1	7.6e-156	513.2		GO:0003674,GO:0005215,GO:0005471,GO:0005575,GO:0005622,GO:0005623,GO:0005737,GO:0005739,GO:0005740,GO:0005743,GO:0006810,GO:0006862,GO:0008150,GO:0009507,GO:0009526,GO:0009536,GO:0009941,GO:0009987,GO:0015291,GO:0015297,GO:0015748,GO:0015865,GO:0015931,GO:0016020,GO:0019866,GO:0022804,GO:0022857,GO:0031090,GO:0031966,GO:0031967,GO:0031975,GO:0043226,GO:0043227,GO:0043229,GO:0043231,GO:0044422,GO:…	map04020,map05012,map05016,map05166	virNOG[6]	0TWQN@lilNOG,0XNW0@NOG,15TU2@poaNOG,1BIW3@strNOG,1DWT9@virNOG,KOG0749@euNOG	KOG0749|6.513989572e-144|484.414855957	C	solute carrier family 25 (mitochondrial carrier)
Partr_v15_DN22661_c0_g1_i1_m5251	9669.ENSMPUP00000010163	6.2e-92	304.1	TUBE1	GO:0000226,GO:0000242,GO:0003674,GO:0005198,GO:0005200,GO:0005575,GO:0005622,GO:0005623,GO:0005737,GO:0005813,GO:0005815,GO:0005856,GO:0006996,GO:0007010,GO:0007017,GO:0007049,GO:0007098,GO:0008150,GO:0009987,GO:0015630,GO:0016043,GO:0022402,GO:0031023,GO:0043226,GO:0043228,GO:0043229,GO:0043232,GO:0044422,GO:0044424,GO:0044430,GO:0044444,GO:0044446,GO:0044450,GO:0044464,GO:0044699,GO:0044763,GO:…		maNOG[6]	0A1Z4@biNOG,0CFW3@carNOG,0DREU@chorNOG,0UU45@maNOG,0VEQY@meNOG,12RXJ@opiNOG,1D0KU@veNOG,COG5023@NOG,KOG1375@euNOG	KOG1375|5.72608090805e-71|242.837524414	Z	Tubulin is the major constituent of microtubules. It binds two moles of GTP, one at an exchangeable site on the beta chain and one at a non-exchangeable site on the alpha chain (By similarity)
Partr_v15_DN22668_c0_g1_i1_m5410	402676.XP_002171392.1	2.1e-35	116	CWC26	GO:0000282,GO:0000375,GO:0000377,GO:0000398,GO:0000910,GO:0005575,GO:0005622,GO:0005623,GO:0005634,GO:0005681,GO:0005737,GO:0005829,GO:0006139,GO:0006396,GO:0006397,GO:0006403,GO:0006405,GO:0006406,GO:0006725,GO:0006807,GO:0006810,GO:0006913,GO:0007049,GO:0007105,GO:0007163,GO:0008150,GO:0008152,GO:0008380,GO:0009987,GO:0010467,GO:0015931,GO:0016070,GO:0016071,GO:0016482,GO:0022402,GO:0030010,GO:…		fuNOG[21]	03SPA@ascNOG,0PPQU@fuNOG,0XSEZ@NOG,12P6M@opiNOG,KOG2654@euNOG	KOG2654|1.10484493552e-48|170.113342285	S	BUD13 homolog (S. cerevisiae)
Partr_v15_DN22668_c1_g1_i1_m5411	3218.PP1S46_194V6.1	2.9e-96	315.7	PCNA	GO:0005575,GO:0005622,GO:0005623,GO:0005634,GO:0005730,GO:0005737,GO:0006139,GO:0006259,GO:0006281,GO:0006301,GO:0006725,GO:0006807,GO:0006950,GO:0006974,GO:0008150,GO:0008152,GO:0009058,GO:0009059,GO:0009987,GO:0018130,GO:0019438,GO:0019985,GO:0031974,GO:0031981,GO:0033554,GO:0034641,GO:0034645,GO:0034654,GO:0042276,GO:0043170,GO:0043226,GO:0043227,GO:0043228,GO:0043229,GO:0043231,GO:0043232,GO:…	map03030,map03410,map03420,map03430,map04110,map05161,map05166	virNOG[6]	1BF4H@strNOG,1DT2P@virNOG,COG0592@NOG,KOG1636@euNOG	KOG1636|2.00141373253e-117|395.860137939	L	This protein is an auxiliary protein of DNA polymerase delta and is involved in the control of eukaryotic DNA replication by increasing the polymerase's processibility during elongation of the leading strand (By similarity)
Partr_v15_DN22670_c0_g1_i1_m5413	578455.XP_003648700.1	1.1e-44	147.1	ERV25	GO:0000139,GO:0005575,GO:0005622,GO:0005623,GO:0005737,GO:0005783,GO:0005789,GO:0005794,GO:0006810,GO:0006886,GO:0006888,GO:0008104,GO:0008150,GO:0009987,GO:0012505,GO:0015031,GO:0016020,GO:0016023,GO:0016192,GO:0016482,GO:0030133,GO:0030134,GO:0030135,GO:0031090,GO:0031410,GO:0031982,GO:0031988,GO:0033036,GO:0034613,GO:0042175,GO:0043226,GO:0043227,GO:0043229,GO:0043231,GO:0044422,GO:0044424,GO:…		fuNOG[21]	03J8D@ascNOG,0CUCX@chaNOG,0PKXU@fuNOG,0XTBQ@NOG,138T3@opiNOG,19W3B@sordNOG,1A9BP@sorNOG,KOG1691@euNOG	KOG1691|1.5415705735e-53|186.06829834	U	Transmembrane Emp24 domain-containing protein
Partr_v15_DN22672_c0_g1_i1_m5295	8128.ENSONIP00000023415	2.3e-24	80.8	TCTEX1D1			fiNOG[1]	0A1TW@biNOG,0DMTA@chorNOG,0N87R@fiNOG,0VCPM@meNOG,11RVM@NOG,13PF6@opiNOG,1CWNN@veNOG,KOG4108@euNOG	KOG4108|2.29424313943e-35|126.245162964	N	Tctex1 domain containing
Partr_v15_DN22672_c0_g2_i2_m5297	59729.ENSTGUP00000009769	5.6e-22	72.4				aveNOG[1]	04Q1F@aveNOG,0A6VY@biNOG,0DTUM@chorNOG,0VHQ2@meNOG,11RVM@NOG,13UXT@opiNOG,1D36N@veNOG,KOG4108@euNOG	KOG4108|5.82579415814e-31|111.873565674	N	Tctex1 domain containing
Partr_v15_DN22672_c0_g2_i3_m5298	8128.ENSONIP00000023415	1.9e-23	77.9	TCTEX1D1			fiNOG[1]	0A1TW@biNOG,0DMTA@chorNOG,0N87R@fiNOG,0VCPM@meNOG,11RVM@NOG,13PF6@opiNOG,1CWNN@veNOG,KOG4108@euNOG	KOG4108|1.67662794155e-36|129.964553833	N	Tctex1 domain containing
Partr_v15_DN22675_c0_g1_i1_m5350	hypothetical protein
Partr_v15_DN22678_c0_g1_i1_m5371	13037.EHJ66726	1.1e-71	231.1		GO:0000226,GO:0000785,GO:0000786,GO:0003674,GO:0003676,GO:0003677,GO:0005488,GO:0005575,GO:0005622,GO:0005623,GO:0005694,GO:0005737,GO:0005811,GO:0006325,GO:0006333,GO:0006996,GO:0007010,GO:0007017,GO:0007049,GO:0007098,GO:0008150,GO:0009987,GO:0016043,GO:0022402,GO:0031023,GO:0032991,GO:0032993,GO:0043226,GO:0043228,GO:0043229,GO:0043232,GO:0044422,GO:0044424,GO:0044427,GO:0044444,GO:0044446,GO:…	map05034,map05203,map05322	meNOG[21]	0A7IJ@biNOG,0VIAK@meNOG,13SNA@opiNOG,COG2036@NOG,KOG3467@euNOG	0VIAK|1.91399581088e-83|285.330078125	B	Core component of nucleosome. Nucleosomes wrap and compact DNA into chromatin, limiting DNA accessibility to the cellular machineries which require DNA as a template. Histones thereby play a central role in transcription regulation, DNA repair, DNA replication and chromosomal stability. DNA accessibility is regulated via a complex set of post-translational modifications of histones, also called h…
Partr_v15_DN22678_c0_g1_i2_m5372	13037.EHJ66726	8.6e-59	190.4		GO:0000226,GO:0000785,GO:0000786,GO:0003674,GO:0003676,GO:0003677,GO:0005488,GO:0005575,GO:0005622,GO:0005623,GO:0005694,GO:0005737,GO:0005811,GO:0006325,GO:0006333,GO:0006996,GO:0007010,GO:0007017,GO:0007049,GO:0007098,GO:0008150,GO:0009987,GO:0016043,GO:0022402,GO:0031023,GO:0032991,GO:0032993,GO:0043226,GO:0043228,GO:0043229,GO:0043232,GO:0044422,GO:0044424,GO:0044427,GO:0044444,GO:0044446,GO:…	map05034,map05203,map05322	meNOG[21]	0A7IJ@biNOG,0VIAK@meNOG,13SNA@opiNOG,COG2036@NOG,KOG3467@euNOG	0VIAK|1.78571214203e-73|252.282165527	B	Core component of nucleosome. Nucleosomes wrap and compact DNA into chromatin, limiting DNA accessibility to the cellular machineries which require DNA as a template. Histones thereby play a central role in transcription regulation, DNA repair, DNA replication and chromosomal stability. DNA accessibility is regulated via a complex set of post-translational modifications of histones, also called h…
Partr_v15_DN22682_c0_g1_i1_m5457	425265.XP_001728863.1	1.5e-34	110.2				opiNOG[43]	0IQJX@euNOG,124VQ@NOG,13DEZ@opiNOG	0IQJX|2.71113042083e-48|167.214889526	S	acetyltransferase
Partr_v15_DN22682_c0_g1_i2_m5459	7668.SPU_022192tr	4.5e-25	79.3				meNOG[21]	0B4PM@biNOG,0IQJX@euNOG,0WH7W@meNOG,124VQ@NOG,13DEZ@opiNOG	0IQJX|4.55564410047e-25|91.5220794678	S	acetyltransferase
Partr_v15_DN22686_c0_g1_i1_m5230	6085.XP_002167076	1.3e-38	126.4	CDA	GO:0001558,GO:0001882,GO:0003674,GO:0003676,GO:0003723,GO:0003824,GO:0004126,GO:0005488,GO:0005515,GO:0005575,GO:0005576,GO:0005622,GO:0005623,GO:0005737,GO:0005829,GO:0006139,GO:0006140,GO:0006206,GO:0006213,GO:0006216,GO:0006217,GO:0006461,GO:0006725,GO:0006807,GO:0007154,GO:0007165,GO:0007166,GO:0007275,GO:0008150,GO:0008152,GO:0008270,GO:0008655,GO:0009056,GO:0009058,GO:0009112,GO:0009116,GO:…	map00240,map00983,map01100	meNOG[21]	0VKHV@meNOG,13UAH@opiNOG,COG0295@NOG,KOG0833@euNOG	KOG0833|3.68139925726e-48|168.753158569	F	cytidine deaminase
Partr_v15_DN22686_c0_g1_i2_m5231	6085.XP_002167076	4.3e-38	124.8	CDA	GO:0001558,GO:0001882,GO:0003674,GO:0003676,GO:0003723,GO:0003824,GO:0004126,GO:0005488,GO:0005515,GO:0005575,GO:0005576,GO:0005622,GO:0005623,GO:0005737,GO:0005829,GO:0006139,GO:0006140,GO:0006206,GO:0006213,GO:0006216,GO:0006217,GO:0006461,GO:0006725,GO:0006807,GO:0007154,GO:0007165,GO:0007166,GO:0007275,GO:0008150,GO:0008152,GO:0008270,GO:0008655,GO:0009056,GO:0009058,GO:0009112,GO:0009116,GO:…	map00240,map00983,map01100	meNOG[21]	0VKHV@meNOG,13UAH@opiNOG,COG0295@NOG,KOG0833@euNOG	KOG0833|5.65718564942e-47|164.835922241	F	cytidine deaminase
Partr_v15_DN22691_c0_g1_i2_m5220	240176.XP_002911186.1	3.1e-21	68.5	FG06709.1	GO:0005575,GO:0005622,GO:0005623,GO:0005737,GO:0005739,GO:0005740,GO:0016020,GO:0031090,GO:0031966,GO:0031967,GO:0031975,GO:0043226,GO:0043227,GO:0043229,GO:0043231,GO:0044422,GO:0044424,GO:0044429,GO:0044444,GO:0044446,GO:0044464		fuNOG[21]	017R5@agaNOG,01EY0@agarNOG,093WB@basNOG,0IK8R@euNOG,0PMGD@fuNOG,0XT9V@NOG,12SUJ@opiNOG	0IK8R|1.41761839425e-22|83.1648254395	S	Conserved hypothetical protein
Partr_v15_DN22698_c0_g1_i1_m5246	441959.XP_002481002.1	6.2e-28	89.6	FG04134.1			fuNOG[21]	03QZI@ascNOG,0IW6X@euNOG,0PN3N@fuNOG,11NWY@NOG,13PYU@opiNOG	0IW6X|2.38416571376e-30|110.546279907	K	C2H2 transcription factor (Con7)
Partr_v15_DN22700_c0_g1_i1_m5363	5306.JGI71872	5.7e-35	114	FIS1	GO:0000266,GO:0000422,GO:0001300,GO:0001836,GO:0005575,GO:0005622,GO:0005623,GO:0005737,GO:0005739,GO:0005740,GO:0005741,GO:0005777,GO:0005778,GO:0005779,GO:0006461,GO:0006605,GO:0006626,GO:0006810,GO:0006839,GO:0006873,GO:0006874,GO:0006875,GO:0006886,GO:0006914,GO:0006915,GO:0006996,GO:0007005,GO:0007031,GO:0007154,GO:0007165,GO:0007204,GO:0007568,GO:0007569,GO:0008104,GO:0008150,GO:0008152,GO:…		fuNOG[21]	01EHW@agarNOG,093HY@basNOG,0PMVK@fuNOG,11PPH@NOG,13PNN@opiNOG,KOG3364@euNOG	KOG3364|9.05852633165e-38|134.254089355	M	fission 1
Partr_v15_DN22700_c0_g1_i2_m5364	578458.XP_003032640.1	8.4e-48	155.8	FIS1	GO:0000266,GO:0000422,GO:0001300,GO:0001836,GO:0005575,GO:0005622,GO:0005623,GO:0005737,GO:0005739,GO:0005740,GO:0005741,GO:0005777,GO:0005778,GO:0005779,GO:0006461,GO:0006605,GO:0006626,GO:0006810,GO:0006839,GO:0006873,GO:0006874,GO:0006875,GO:0006886,GO:0006914,GO:0006915,GO:0006996,GO:0007005,GO:0007031,GO:0007154,GO:0007165,GO:0007204,GO:0007568,GO:0007569,GO:0008104,GO:0008150,GO:0008152,GO:…		fuNOG[21]	017MY@agaNOG,01EHW@agarNOG,093HY@basNOG,0PMVK@fuNOG,11PPH@NOG,13PNN@opiNOG,KOG3364@euNOG	KOG3364|1.56380683643e-50|176.5052948	M	fission 1
Partr_v15_DN22703_c0_g1_i1_m37917	hypothetical protein
Partr_v15_DN22707_c0_g1_i2_m37626	7091.BGIBMGA012673-TA	2,00E-75	246	CHMP1	GO:0000815,GO:0005575,GO:0005622,GO:0005623,GO:0005737,GO:0005768,GO:0010008,GO:0016020,GO:0031090,GO:0032991,GO:0043226,GO:0043227,GO:0043229,GO:0043231,GO:0043234,GO:0044422,GO:0044424,GO:0044425,GO:0044440,GO:0044444,GO:0044446,GO:0044464	map04144	artNOG[6]	0326V@artNOG,0A29X@biNOG,0SRFP@inNOG,0TAEH@lepNOG,0VEFK@meNOG,13ID9@opiNOG,COG5491@NOG,KOG3232@euNOG	KOG3232|2.75187347353e-79|269.015838623	U	Charged multivesicular body protein
Partr_v15_DN22707_c0_g1_i3_m37630	5297.EFP92695	1.4e-41	134.3	DID2	GO:0000815,GO:0005575,GO:0005622,GO:0005623,GO:0005737,GO:0005768,GO:0005770,GO:0006508,GO:0006511,GO:0006605,GO:0006623,GO:0006810,GO:0006886,GO:0006900,GO:0006996,GO:0007034,GO:0008104,GO:0008150,GO:0008152,GO:0009056,GO:0009057,GO:0009987,GO:0010008,GO:0012505,GO:0015031,GO:0016020,GO:0016043,GO:0016044,GO:0016050,GO:0016192,GO:0016197,GO:0016482,GO:0019538,GO:0019941,GO:0030163,GO:0031090,GO:…	map04144	fuNOG[21]	091E3@basNOG,0PH3M@fuNOG,13ID9@opiNOG,COG5491@NOG,KOG3232@euNOG	KOG3232|9.47727896044e-42|146.380233765	U	Charged multivesicular body protein
Partr_v15_DN22707_c0_g1_i3_m37631	13037.EHJ63231	3.2e-36	117	CHMP1B	GO:0000815,GO:0000910,GO:0002119,GO:0002164,GO:0005575,GO:0005622,GO:0005623,GO:0005737,GO:0005768,GO:0005770,GO:0005829,GO:0007049,GO:0007275,GO:0008150,GO:0009790,GO:0009791,GO:0009792,GO:0009987,GO:0010008,GO:0016020,GO:0022402,GO:0031090,GO:0031902,GO:0032501,GO:0032502,GO:0032991,GO:0040007,GO:0040008,GO:0040009,GO:0040010,GO:0040011,GO:0043226,GO:0043227,GO:0043229,GO:0043231,GO:0043234,GO:…	map04144	meNOG[21]	0A29X@biNOG,0VEFK@meNOG,13ID9@opiNOG,COG5491@NOG,KOG3232@euNOG	KOG3232|3.72889715039e-32|115.090858459	U	Charged multivesicular body protein
Partr_v15_DN22711_c1_g1_i1_m37866	431895.XP_001749597.1	3.8e-163	538.8			map00052,map00561,map00600,map00603	euNOG[57]	0XPF1@NOG,KOG2366@euNOG	KOG2366|1.5964699356e-97|330.872619629	G	alpha-galactosidase
Partr_v15_DN22717_c0_g1_i1_m37841	45351.NEMVEDRAFT_v1g241148-PA	5,00E-34	109.5				euNOG[57]	122TT@NOG,KOG4605@euNOG	KOG4605|2.69508784765e-19|72.7411880493	S	CDGSH iron sulfur domain 3
Partr_v15_DN22717_c0_g1_i2_m37842	45351.NEMVEDRAFT_v1g241148-PA	1.5e-31	101.4				euNOG[57]	122TT@NOG,KOG4605@euNOG	KOG4605|1.63873464866e-17|66.8234939575	S	CDGSH iron sulfur domain 3
Partr_v15_DN22717_c0_g2_i1_m37843	45351.NEMVEDRAFT_v1g241148-PA	7.2e-35	112.3				euNOG[57]	122TT@NOG,KOG4605@euNOG	KOG4605|6.1333112983e-20|74.9071807861	S	CDGSH iron sulfur domain 3
Partr_v15_DN22730_c0_g1_i1_m37784	44689.DDB0238565	5.1e-67	219.6		GO:0003674,GO:0003824,GO:0004721,GO:0004725,GO:0005575,GO:0005622,GO:0005623,GO:0005737,GO:0006464,GO:0006470,GO:0006793,GO:0006796,GO:0008150,GO:0008152,GO:0009987,GO:0016311,GO:0016787,GO:0016788,GO:0016791,GO:0019538,GO:0035335,GO:0036211,GO:0042578,GO:0043170,GO:0043412,GO:0044237,GO:0044238,GO:0044260,GO:0044267,GO:0044424,GO:0044464,GO:0071704		euNOG[57]	COG2365@NOG,KOG1572@euNOG	KOG1572|2.18740587636e-79|271.396911621	V	PHOsphatase
Partr_v15_DN22730_c0_g1_i2_m37785	44689.DDB0238565	4.7e-67	219.3		GO:0003674,GO:0003824,GO:0004721,GO:0004725,GO:0005575,GO:0005622,GO:0005623,GO:0005737,GO:0006464,GO:0006470,GO:0006793,GO:0006796,GO:0008150,GO:0008152,GO:0009987,GO:0016311,GO:0016787,GO:0016788,GO:0016791,GO:0019538,GO:0035335,GO:0036211,GO:0042578,GO:0043170,GO:0043412,GO:0044237,GO:0044238,GO:0044260,GO:0044267,GO:0044424,GO:0044464,GO:0071704		euNOG[57]	COG2365@NOG,KOG1572@euNOG	KOG1572|1.03359261986e-79|272.412231445	V	PHOsphatase
Partr_v15_DN22734_c0_g1_i1_m37752	34740.HMEL005896-PA	2.7e-39	128.2	CYTB5	GO:0002164,GO:0002165,GO:0002168,GO:0002682,GO:0003674,GO:0005575,GO:0005622,GO:0005623,GO:0005737,GO:0005811,GO:0007275,GO:0008150,GO:0009055,GO:0009791,GO:0016020,GO:0032501,GO:0032502,GO:0035206,GO:0042127,GO:0043226,GO:0043227,GO:0043229,GO:0043231,GO:0044424,GO:0044444,GO:0044464,GO:0044699,GO:0044707,GO:0045595,GO:0045610,GO:0050789,GO:0050793,GO:0050794,GO:0051239,GO:0051726,GO:0065007		meNOG[21]	0A9DM@biNOG,0VKES@meNOG,13UM3@opiNOG,COG5274@NOG,KOG0537@euNOG	13UM3|2.87081672845e-38|135.16003418	C	Cytochrome b5
Partr_v15_DN22742_c0_g1_i2_m37617	6945.ISCW021920-PA	1.4e-75	246.6		GO:0000003,GO:0003674,GO:0003824,GO:0004596,GO:0007275,GO:0007276,GO:0007292,GO:0007399,GO:0008080,GO:0008150,GO:0008152,GO:0009987,GO:0016407,GO:0016410,GO:0016740,GO:0016746,GO:0016747,GO:0019953,GO:0022008,GO:0022414,GO:0030154,GO:0032501,GO:0032502,GO:0032504,GO:0034212,GO:0044699,GO:0044702,GO:0044707,GO:0044763,GO:0048477,GO:0048609,GO:0048731,GO:0048856,GO:0048869		artNOG[6]	03486@artNOG,09ZA7@biNOG,0VA7I@meNOG,12QG1@opiNOG,COG0456@NOG,KOG3235@euNOG	KOG3235|3.02565153206e-89|303.497650146	P	complex ard1 subunit
Partr_v15_DN22744_c0_g2_i1_m37750	559298.XP_002623656.1	2.1e-91	301	FG00841.1	GO:0000288,GO:0000956,GO:0001301,GO:0001302,GO:0001304,GO:0001308,GO:0003674,GO:0003676,GO:0003723,GO:0003729,GO:0005488,GO:0005575,GO:0005622,GO:0005623,GO:0005737,GO:0005829,GO:0006139,GO:0006325,GO:0006355,GO:0006401,GO:0006402,GO:0006417,GO:0006725,GO:0006807,GO:0006996,GO:0007568,GO:0007569,GO:0008104,GO:0008150,GO:0008152,GO:0009056,GO:0009057,GO:0009889,GO:0009890,GO:0009891,GO:0009892,GO:…		fuNOG[21]	03MR2@ascNOG,0M4R6@euroNOG,0PGBQ@fuNOG,12G5U@onyNOG,12Q4C@opiNOG,COG5099@NOG,KOG2049@euNOG	KOG2049|1.88423218809e-135|457.13470459	J	Rna-binding protein
Partr_v15_DN22746_c0_g1_i1_m37716	441960.XP_002149349.1	4.2e-44	144.3	GCV3	GO:0005575,GO:0005622,GO:0005623,GO:0005737,GO:0005739,GO:0005960,GO:0006082,GO:0006464,GO:0006520,GO:0006544,GO:0006546,GO:0006730,GO:0006807,GO:0008150,GO:0008152,GO:0009056,GO:0009063,GO:0009069,GO:0009071,GO:0009249,GO:0009987,GO:0016054,GO:0018065,GO:0019464,GO:0019538,GO:0019752,GO:0032991,GO:0036211,GO:0043170,GO:0043226,GO:0043227,GO:0043229,GO:0043231,GO:0043234,GO:0043412,GO:0043436,GO:…	map00630,map01110	fuNOG[21]	03TZS@ascNOG,0M8JW@euroNOG,0MN89@eurotNOG,0PQWU@fuNOG,13UBX@opiNOG,COG0509@NOG,KOG3373@euNOG	KOG3373|2.58517412113e-55|191.076629639	E	Glycine cleavage system H protein
Partr_v15_DN22746_c0_g1_i3_m37718	441960.XP_002149349.1	1.1e-43	142.9	GCV3	GO:0005575,GO:0005622,GO:0005623,GO:0005737,GO:0005739,GO:0005960,GO:0006082,GO:0006464,GO:0006520,GO:0006544,GO:0006546,GO:0006730,GO:0006807,GO:0008150,GO:0008152,GO:0009056,GO:0009063,GO:0009069,GO:0009071,GO:0009249,GO:0009987,GO:0016054,GO:0018065,GO:0019464,GO:0019538,GO:0019752,GO:0032991,GO:0036211,GO:0043170,GO:0043226,GO:0043227,GO:0043229,GO:0043231,GO:0043234,GO:0043412,GO:0043436,GO:…	map00630,map01110	fuNOG[21]	03TZS@ascNOG,0M8JW@euroNOG,0MN89@eurotNOG,0PQWU@fuNOG,13UBX@opiNOG,COG0509@NOG,KOG3373@euNOG	KOG3373|1.43636008131e-54|188.63772583	E	Glycine cleavage system H protein
Partr_v15_DN22747_c0_g1_i2_m37838	7955.ENSDARP00000057499	9.5e-185	607.9	DRG1			fiNOG[1]	09XS5@biNOG,0DKAX@chorNOG,0N3M9@fiNOG,0V9TI@meNOG,12SR0@opiNOG,1CV4T@veNOG,COG1163@NOG,KOG1487@euNOG	KOG1487|1.86778735639e-210|704.905456543	T	GTP-Binding protein
Partr_v15_DN22760_c0_g1_i1_m37608	431895.XP_001746738.1	1.8e-128	421.8	FG06616.1		map00500	opiNOG[43]	0IJ7I@euNOG,0XTFG@NOG,12NG4@opiNOG	0IJ7I|6.05783087119e-101|329.185302734	G	glycoside hydrolase family 55 protein
Partr_v15_DN22762_c0_g1_i1_m37719	5297.EFP87719	2.2e-44	145.8	ALG10	GO:0003674,GO:0003824,GO:0004583,GO:0005575,GO:0005622,GO:0005623,GO:0005737,GO:0005783,GO:0005789,GO:0005975,GO:0006464,GO:0006486,GO:0006487,GO:0006488,GO:0008150,GO:0008152,GO:0009058,GO:0009059,GO:0009100,GO:0009101,GO:0009987,GO:0012505,GO:0016020,GO:0016021,GO:0016740,GO:0016757,GO:0016758,GO:0019538,GO:0031090,GO:0031224,GO:0034645,GO:0036211,GO:0042175,GO:0043170,GO:0043226,GO:0043227,GO:…	map00510,map01100	fuNOG[21]	093M8@basNOG,0PKSX@fuNOG,0YGXE@NOG,12NYG@opiNOG,KOG2642@euNOG	KOG2642|1.49409653468e-51|179.057983398	G	adds the third glucose residue to the lipid-linked oligosaccharide precursor for N-linked glycosylation. Transfers glucose from dolichyl phosphate glucose (Dol-P-Glc) onto the lipid-linked oligosaccharide Glc(2)Man(9)GlcNAc(2)-PP-Dol
Partr_v15_DN22762_c0_g1_i2_m37720	5297.EFP87719	1,00E-44	147	ALG10	GO:0003674,GO:0003824,GO:0004583,GO:0005575,GO:0005622,GO:0005623,GO:0005737,GO:0005783,GO:0005789,GO:0005975,GO:0006464,GO:0006486,GO:0006487,GO:0006488,GO:0008150,GO:0008152,GO:0009058,GO:0009059,GO:0009100,GO:0009101,GO:0009987,GO:0012505,GO:0016020,GO:0016021,GO:0016740,GO:0016757,GO:0016758,GO:0019538,GO:0031090,GO:0031224,GO:0034645,GO:0036211,GO:0042175,GO:0043170,GO:0043226,GO:0043227,GO:…	map00510,map01100	fuNOG[21]	093M8@basNOG,0PKSX@fuNOG,0YGXE@NOG,12NYG@opiNOG,KOG2642@euNOG	KOG2642|2.47657617226e-50|175.044387817	G	adds the third glucose residue to the lipid-linked oligosaccharide precursor for N-linked glycosylation. Transfers glucose from dolichyl phosphate glucose (Dol-P-Glc) onto the lipid-linked oligosaccharide Glc(2)Man(9)GlcNAc(2)-PP-Dol
Partr_v15_DN22764_c0_g1_i3_m37700	9305.ENSSHAP00000005507	2.3e-40	131.3	MED31	GO:0003674,GO:0005488,GO:0005515,GO:0005575,GO:0005622,GO:0005623,GO:0005634,GO:0005654,GO:0006139,GO:0006351,GO:0006352,GO:0006366,GO:0006367,GO:0006461,GO:0006725,GO:0006807,GO:0008150,GO:0008152,GO:0009058,GO:0009059,GO:0009987,GO:0010467,GO:0016043,GO:0016070,GO:0016592,GO:0018130,GO:0019438,GO:0022607,GO:0031974,GO:0031981,GO:0032403,GO:0032774,GO:0032991,GO:0034641,GO:0034645,GO:0034654,GO:…		maNOG[6]	0A6PV@biNOG,0DTPG@chorNOG,0UUZ0@maNOG,0VHHT@meNOG,13R5Y@opiNOG,1D315@veNOG,COG5088@NOG,KOG4086@euNOG	KOG4086|1.12488427197e-45|160.634689331	K	Component of the Mediator complex, a coactivator involved in the regulated transcription of nearly all RNA polymerase II-dependent genes. Mediator functions as a bridge to convey information from gene-specific regulatory proteins to the basal RNA polymerase II transcription machinery. Mediator is recruited to promoters by direct interactions with regulatory proteins and serves as a scaffold for t…
Partr_v15_DN22778_c0_g1_i1_m37637	402676.XP_002171450.1	1.9e-77	253.4	FG08895.1	GO:0002181,GO:0003674,GO:0003735,GO:0005198,GO:0005575,GO:0005622,GO:0005623,GO:0005737,GO:0005829,GO:0005840,GO:0006412,GO:0008150,GO:0008152,GO:0009058,GO:0009059,GO:0009987,GO:0010467,GO:0015934,GO:0019538,GO:0022625,GO:0022626,GO:0030529,GO:0032991,GO:0034645,GO:0043170,GO:0043226,GO:0043228,GO:0043229,GO:0043232,GO:0044237,GO:0044238,GO:0044249,GO:0044260,GO:0044267,GO:0044391,GO:0044422,GO:…	map03010	fuNOG[21]	03NW4@ascNOG,0PHM8@fuNOG,13IVK@opiNOG,COG2139@NOG,KOG1732@euNOG	KOG1732|4.18512901738e-62|214.458496094	J	ribosomal protein
Partr_v15_DN22785_c0_g1_i1_m37679	240176.XP_001830528.1	2.1e-80	263.3	MET14	GO:0000096,GO:0000097,GO:0000103,GO:0003674,GO:0003824,GO:0004020,GO:0005575,GO:0005622,GO:0005623,GO:0005634,GO:0005737,GO:0005829,GO:0006082,GO:0006520,GO:0006555,GO:0006790,GO:0006793,GO:0006796,GO:0006807,GO:0006950,GO:0008150,GO:0008152,GO:0008652,GO:0009058,GO:0009066,GO:0009067,GO:0009086,GO:0009636,GO:0009987,GO:0010035,GO:0010038,GO:0016053,GO:0016301,GO:0016310,GO:0016740,GO:0016772,GO:…	map00230,map00920,map01100,map01120	fuNOG[21]	016ZM@agaNOG,01BTS@agarNOG,09226@basNOG,0PG9D@fuNOG,12SF4@opiNOG,COG0529@NOG,KOG0635@euNOG	KOG0635|4.0435113935e-101|343.325042725	P	Catalyzes the synthesis of activated sulfate (By similarity)
Partr_v15_DN22789_c0_g1_i1_m37781	8049.ENSGMOP00000007866	5.4e-26	86.6			map04114	fiNOG[1]	09VKS@biNOG,0DGVA@chorNOG,0MWIN@fiNOG,0V6JZ@meNOG,146QH@opiNOG,1CRJD@veNOG,COG5063@NOG,KOG1677@euNOG	KOG1677|2.85059835863e-20|75.8808288574	T	zinc finger
Partr_v15_DN22789_c1_g2_i1_m37782	486041.XP_001874261.1	1,00E-31	105.6	PGUG_04838	GO:0000003,GO:0000075,GO:0000746,GO:0000747,GO:0000749,GO:0000750,GO:0000956,GO:0003674,GO:0003676,GO:0003723,GO:0003729,GO:0003730,GO:0005488,GO:0005575,GO:0005622,GO:0005623,GO:0005634,GO:0005737,GO:0005829,GO:0006139,GO:0006401,GO:0006402,GO:0006725,GO:0006807,GO:0006873,GO:0006875,GO:0006879,GO:0007049,GO:0007088,GO:0007093,GO:0007094,GO:0007154,GO:0007165,GO:0007166,GO:0007186,GO:0007346,GO:…		fuNOG[21]	0167I@agaNOG,01DJV@agarNOG,0946Z@basNOG,0PNQP@fuNOG,13RRI@opiNOG,COG5063@NOG,KOG1677@euNOG	KOG1677|3.44573750863e-28|102.081176758	T	zinc finger
Partr_v15_DN22791_c0_g1_i1_m37923	240176.XP_001837468.1	3.2e-22	73.5	FG10137.1	GO:0000243,GO:0000245,GO:0000375,GO:0000377,GO:0000395,GO:0000398,GO:0003674,GO:0003676,GO:0003723,GO:0003729,GO:0005488,GO:0005575,GO:0005622,GO:0005623,GO:0005634,GO:0005681,GO:0005684,GO:0005685,GO:0005737,GO:0005829,GO:0006139,GO:0006376,GO:0006396,GO:0006397,GO:0006725,GO:0006807,GO:0008150,GO:0008152,GO:0008380,GO:0009987,GO:0010467,GO:0016043,GO:0016070,GO:0016071,GO:0022607,GO:0022613,GO:…	map03040	fuNOG[21]	018PE@agaNOG,01FJU@agarNOG,094EC@basNOG,0PRWQ@fuNOG,13U6M@opiNOG,COG5136@NOG,KOG3454@euNOG	KOG3454|2.79772215271e-28|103.028617859	A	Component of the U1 snRNP, which is essential for recognition of the pre-mRNA 5' splice-site and the subsequent assembly of the spliceosome. U1-C is directly involved in initial 5' splice-site recognition for both constitutive and regulated alternative splicing. The interaction with the 5' splice-site seems to precede base-pairing between the pre-mRNA and the U1 snRNA
Partr_v15_DN22794_c0_g1_i1_m37935	559298.XP_002626417.1	9.1e-32	103.4			map00190,map01100,map05010,map05012,map05016	fuNOG[21]	03R7B@ascNOG,0M31S@euroNOG,0PNJB@fuNOG,11IST@NOG,12HGC@onyNOG,13PU1@opiNOG,KOG3458@euNOG	KOG3458|1.16094157063e-29|107.612205505	C	NADH dehydrogenase (Ubiquinone) 1 alpha subcomplex
Partr_v15_DN22794_c0_g1_i2_m37936	5306.JGI68101	2,00E-42	138.2			map00190,map01100,map05010,map05012,map05016	fuNOG[21]	01EHA@agarNOG,0935U@basNOG,0PP9F@fuNOG,11IST@NOG,139SW@opiNOG,KOG3458@euNOG	KOG3458|2.09043166874e-47|165.825897217	C	NADH dehydrogenase (Ubiquinone) 1 alpha subcomplex
Partr_v15_DN22795_c0_g1_i1_m37774	13735.ENSPSIP00000020223	9.2e-69	223.7	MCEE	GO:0003674,GO:0003824,GO:0004493,GO:0005575,GO:0005622,GO:0005623,GO:0005737,GO:0005739,GO:0005759,GO:0006082,GO:0006139,GO:0006163,GO:0006629,GO:0006631,GO:0006635,GO:0006725,GO:0006732,GO:0006753,GO:0006793,GO:0006796,GO:0006807,GO:0008150,GO:0008152,GO:0009056,GO:0009062,GO:0009116,GO:0009117,GO:0009119,GO:0009150,GO:0009259,GO:0009987,GO:0015936,GO:0016042,GO:0016054,GO:0016853,GO:0016854,GO:…	map00280,map00630,map00640,map00720,map01100,map01120	meNOG[21]	0A2TT@biNOG,0DQFX@chorNOG,0VDPE@meNOG,13PTG@opiNOG,1CSFY@veNOG,COG0346@NOG,KOG2944@euNOG	KOG2944|2.73214432405e-38|135.271942139	G	Lactoylglutathione lyase
Partr_v15_DN22796_c0_g1_i1_m37919	6669.DappuP303038	3.1e-50	163.3				artNOG[6]	037HU@artNOG,0A8H2@biNOG,0VJDF@meNOG,13V3H@opiNOG,COG0545@NOG,KOG0549@euNOG	13V3H|3.17386111559e-58|201.435302734	O	Peptidyl-prolyl cis-trans isomerase
Partr_v15_DN22801_c0_g1_i1_m77411	3711.Bra013905.1-P	8.4e-73	236.9	OSI_09490	GO:0001510,GO:0003674,GO:0003676,GO:0003723,GO:0005488,GO:0005575,GO:0005622,GO:0005623,GO:0005634,GO:0005654,GO:0005730,GO:0006139,GO:0006364,GO:0006396,GO:0006725,GO:0006807,GO:0008150,GO:0008152,GO:0009451,GO:0009987,GO:0010467,GO:0016070,GO:0016072,GO:0016592,GO:0022613,GO:0030515,GO:0031974,GO:0031981,GO:0032259,GO:0032991,GO:0034470,GO:0034641,GO:0034660,GO:0042254,GO:0043170,GO:0043226,GO:…	map03008	virNOG[6]	0C4DC@braNOG,1BF8R@strNOG,1DXA1@virNOG,COG1889@NOG,KOG1596@euNOG	KOG1596|7.72648635413e-79|269.241424561	A	rRNA 2'-O-methyltransferase fibrillarin
Partr_v15_DN22801_c0_g1_i2_m77412	431895.XP_001750957.1	8.3e-131	428.7	FBL	GO:0000003,GO:0000154,GO:0000226,GO:0000494,GO:0001510,GO:0001651,GO:0001652,GO:0002119,GO:0002164,GO:0003006,GO:0003674,GO:0003676,GO:0003723,GO:0003729,GO:0003824,GO:0005488,GO:0005575,GO:0005622,GO:0005623,GO:0005634,GO:0005654,GO:0005730,GO:0005732,GO:0005819,GO:0005856,GO:0006139,GO:0006364,GO:0006396,GO:0006417,GO:0006725,GO:0006807,GO:0006928,GO:0006996,GO:0007010,GO:0007017,GO:0007275,GO:…	map03008	opiNOG[43]	12REI@opiNOG,COG1889@NOG,KOG1596@euNOG	KOG1596|1.74685124476e-144|486.760406494	A	rRNA 2'-O-methyltransferase fibrillarin
Partr_v15_DN22808_c0_g2_i1_m77551	367775.XP_003192271.1	2.8e-53	174.5	FPR1	GO:0000003,GO:0000413,GO:0000746,GO:0000747,GO:0003674,GO:0003755,GO:0003824,GO:0005488,GO:0005527,GO:0005528,GO:0005575,GO:0005622,GO:0005623,GO:0005634,GO:0005737,GO:0005739,GO:0005829,GO:0006325,GO:0006457,GO:0006464,GO:0006521,GO:0006996,GO:0008144,GO:0008150,GO:0008152,GO:0009889,GO:0009987,GO:0010565,GO:0016020,GO:0016043,GO:0016853,GO:0016859,GO:0018193,GO:0018208,GO:0019222,GO:0019538,GO:…		fuNOG[21]	093ZH@basNOG,0PR3Z@fuNOG,13SQI@opiNOG,1CM2I@treNOG,COG0545@NOG,KOG0544@euNOG	KOG0544|4.62187566403e-53|183.989379883	O	Peptidyl-prolyl cis-trans isomerase
Partr_v15_DN22811_c0_g2_i1_m77279	7244.FBpp0233029	6.1e-75	244.7			map03040	artNOG[6]	03658@artNOG,09VPC@biNOG,0GUP5@dipNOG,0SSZ2@inNOG,0V6N8@meNOG,13PSH@opiNOG,COG5132@NOG,KOG3404@euNOG	KOG3404|6.53059719605e-83|283.361755371	K	BUD31 homolog
Partr_v15_DN22813_c0_g1_i1_m77417	500485.XP_002558848.1	5.8e-35	115.3	FG06530.1	GO:0000313,GO:0000315,GO:0003674,GO:0003735,GO:0005198,GO:0005575,GO:0005622,GO:0005623,GO:0005737,GO:0005739,GO:0005759,GO:0005761,GO:0005762,GO:0005840,GO:0006412,GO:0006996,GO:0007005,GO:0008150,GO:0008152,GO:0009058,GO:0009059,GO:0009987,GO:0010467,GO:0015934,GO:0016043,GO:0019538,GO:0030529,GO:0031974,GO:0032543,GO:0032991,GO:0034645,GO:0043170,GO:0043226,GO:0043227,GO:0043228,GO:0043229,GO:…		fuNOG[21]	03SMG@ascNOG,0M82M@euroNOG,0MNMF@eurotNOG,0PPNT@fuNOG,13T23@opiNOG,COG0093@NOG,KOG0901@euNOG	KOG0901|2.0341580762e-22|82.8085479736	J	ribosomal protein
Partr_v15_DN22814_c0_g1_i1_m77486	70448.Q015J6	1.9e-115	379.6				virNOG[6]	0DBTC@chloroNOG,1EA7M@virNOG,COG0488@NOG,KOG0062@euNOG,KOG0927@euNOG	KOG0927|3.63973505078e-99|336.778991699	S	ATP-binding cassette, sub-family F
Partr_v15_DN22814_c1_g1_i1_m77489	70448.Q015J6	1.7e-213	705.6				virNOG[6]	0DBTC@chloroNOG,1EA7M@virNOG,COG0488@NOG,KOG0062@euNOG,KOG0927@euNOG	KOG0927|2.47052382258e-231|774.29675293	S	ATP-binding cassette, sub-family F
Partr_v15_DN22814_c2_g1_i1_m77494	70448.Q015J6	2.6e-149	491.5				virNOG[6]	0DBTC@chloroNOG,1EA7M@virNOG,COG0488@NOG,KOG0062@euNOG,KOG0927@euNOG	KOG0927|4.24350311998e-136|459.060394287	S	ATP-binding cassette, sub-family F
Partr_v15_DN22824_c1_g1_i1_m77548	5306.JGI98938	1.1e-66	218.8	FG06411.1	GO:0000375,GO:0000377,GO:0000398,GO:0005575,GO:0005622,GO:0005623,GO:0005634,GO:0005737,GO:0005829,GO:0006139,GO:0006396,GO:0006397,GO:0006725,GO:0006807,GO:0008150,GO:0008152,GO:0008380,GO:0009987,GO:0010467,GO:0016070,GO:0016071,GO:0030529,GO:0030532,GO:0032991,GO:0034641,GO:0043170,GO:0043226,GO:0043227,GO:0043229,GO:0043231,GO:0044237,GO:0044238,GO:0044260,GO:0044422,GO:0044424,GO:0044428,GO:…	map03040	fuNOG[21]	01DE0@agarNOG,092PS@basNOG,0PMVF@fuNOG,0XQ3F@NOG,12S0A@opiNOG,KOG2889@euNOG	KOG2889|1.41205275652e-82|278.038970947	A	PRP38 pre-mRNA processing factor 38 (Yeast) domain containing A
Partr_v15_DN22831_c1_g1_i1_m77395	423536.XP_002784278.1	2.9e-26	87.1	PGUG_05599	GO:0003674,GO:0009055	map00620,map01100	euNOG[57]	0XVSZ@NOG,COG5274@NOG,KOG0536@euNOG,KOG0537@euNOG,KOG4232@euNOG	KOG4232|1.43542365578e-14|56.9019470215	I	Fatty acid desaturase
Partr_v15_DN22831_c1_g3_i1_m77397	423536.XP_002784278.1	4.1e-25	83.3	PGUG_05599	GO:0003674,GO:0009055	map00620,map01100	euNOG[57]	0XVSZ@NOG,COG5274@NOG,KOG0536@euNOG,KOG0537@euNOG,KOG4232@euNOG	KOG4232|7.2985719727e-14|54.7064933777	I	Fatty acid desaturase
Partr_v15_DN22835_c0_g1_i1_m77368	6239.T10B11.1	1.2e-38	125.6		GO:0006461,GO:0006996,GO:0007010,GO:0008150,GO:0009653,GO:0009987,GO:0010927,GO:0016043,GO:0022607,GO:0030029,GO:0030036,GO:0030154,GO:0030239,GO:0031032,GO:0031033,GO:0031034,GO:0032502,GO:0032989,GO:0034622,GO:0042692,GO:0043623,GO:0043933,GO:0044085,GO:0044699,GO:0044763,GO:0044767,GO:0048468,GO:0048646,GO:0048856,GO:0048869,GO:0051146,GO:0055001,GO:0055002,GO:0061061,GO:0065003,GO:0070271,GO:…		nemNOG[3]	0A99P@biNOG,0EK3S@chrNOG,0VK68@meNOG,0XFUY@nemNOG,13UCV@opiNOG,18P7J@rhaNOG,COG2154@NOG,KOG4073@euNOG	KOG4073|6.28188908865e-43|151.039306641	K	Pterin-4 alpha-carbinolamine dehydratase dimerization cofactor of hepatocyte nuclear factor 1 alpha
Partr_v15_DN22835_c0_g2_i1_m77370	6239.T10B11.1	2.4e-38	124.4		GO:0006461,GO:0006996,GO:0007010,GO:0008150,GO:0009653,GO:0009987,GO:0010927,GO:0016043,GO:0022607,GO:0030029,GO:0030036,GO:0030154,GO:0030239,GO:0031032,GO:0031033,GO:0031034,GO:0032502,GO:0032989,GO:0034622,GO:0042692,GO:0043623,GO:0043933,GO:0044085,GO:0044699,GO:0044763,GO:0044767,GO:0048468,GO:0048646,GO:0048856,GO:0048869,GO:0051146,GO:0055001,GO:0055002,GO:0061061,GO:0065003,GO:0070271,GO:…		nemNOG[3]	0A99P@biNOG,0EK3S@chrNOG,0VK68@meNOG,0XFUY@nemNOG,13UCV@opiNOG,18P7J@rhaNOG,COG2154@NOG,KOG4073@euNOG	KOG4073|8.81157537012e-42|147.252700806	K	Pterin-4 alpha-carbinolamine dehydratase dimerization cofactor of hepatocyte nuclear factor 1 alpha
Partr_v15_DN22843_c0_g1_i1_m77357	140110.NechaP62259	2,00E-67	220.4	ISU1	GO:0002097,GO:0002098,GO:0003674,GO:0003824,GO:0005488,GO:0005506,GO:0005575,GO:0005622,GO:0005623,GO:0005737,GO:0005739,GO:0005759,GO:0006091,GO:0006139,GO:0006396,GO:0006399,GO:0006400,GO:0006725,GO:0006807,GO:0006873,GO:0006875,GO:0006879,GO:0008033,GO:0008150,GO:0008152,GO:0008198,GO:0009058,GO:0009451,GO:0009987,GO:0010467,GO:0016043,GO:0016070,GO:0016226,GO:0016740,GO:0019538,GO:0019725,GO:…		fuNOG[21]	03RJF@ascNOG,0PNQY@fuNOG,0SCUI@hypNOG,0WWQ4@necNOG,13RD6@opiNOG,19IX2@sordNOG,COG0822@NOG,KOG3361@euNOG	KOG3361|1.71584170198e-74|254.975067139	C	iron-sulfur cluster
Partr_v15_DN22847_c0_g1_i1_m77360	39946.BGIOSGA014048-PA	6.2e-19	64				virNOG[6]	0TWKA@lilNOG,0XR01@NOG,15QMN@poaNOG,1BCPX@strNOG,1DQMJ@virNOG,KOG0595@euNOG	KOG0595|1.7777709506e-31|113.073135376	T	Unc51-like kinase
Partr_v15_DN22859_c0_g1_i1_m77512	486041.XP_001888729.1	3.8e-73	239.4		GO:0002181,GO:0003674,GO:0003735,GO:0005198,GO:0005575,GO:0005622,GO:0005623,GO:0005737,GO:0005829,GO:0005840,GO:0006412,GO:0007275,GO:0008150,GO:0008152,GO:0009058,GO:0009059,GO:0009987,GO:0010467,GO:0015934,GO:0019538,GO:0022625,GO:0022626,GO:0030529,GO:0032501,GO:0032502,GO:0032991,GO:0034645,GO:0043170,GO:0043226,GO:0043228,GO:0043229,GO:0043232,GO:0043581,GO:0044237,GO:0044238,GO:0044249,GO:…	map03010	fuNOG[21]	015P9@agaNOG,01GEA@agarNOG,092N0@basNOG,0PHM4@fuNOG,12QXB@opiNOG,COG2147@NOG,KOG1696@euNOG	KOG1696|1.51798449161e-86|294.265838623	J	ribosomal protein L19
Partr_v15_DN22863_c0_g1_i1_m77503	7955.ENSDARP00000115972	2.1e-26	84.2	NR2C2AP	GO:0005575,GO:0005622,GO:0005623,GO:0005634,GO:0043226,GO:0043227,GO:0043229,GO:0043231,GO:0044424,GO:0044464		fiNOG[1]	0A6QK@biNOG,0DTQ5@chorNOG,0IX85@euNOG,0N8PU@fiNOG,0VHIH@meNOG,11V3C@NOG,13PYC@opiNOG,1D31D@veNOG	0IX85|8.87844950942e-27|97.5417556763	S	Nuclear receptor 2C2-associated protein
Partr_v15_DN22863_c0_g2_i1_m77504	7955.ENSDARP00000115972	4.9e-29	92.6	NR2C2AP	GO:0005575,GO:0005622,GO:0005623,GO:0005634,GO:0043226,GO:0043227,GO:0043229,GO:0043231,GO:0044424,GO:0044464		fiNOG[1]	0A6QK@biNOG,0DTQ5@chorNOG,0IX85@euNOG,0N8PU@fiNOG,0VHIH@meNOG,11V3C@NOG,13PYC@opiNOG,1D31D@veNOG	0IX85|9.76695235731e-30|107.083061218	S	Nuclear receptor 2C2-associated protein
Partr_v15_DN22863_c0_g2_i2_m77505	7955.ENSDARP00000115972	7.4e-29	92.1	NR2C2AP	GO:0005575,GO:0005622,GO:0005623,GO:0005634,GO:0043226,GO:0043227,GO:0043229,GO:0043231,GO:0044424,GO:0044464		fiNOG[1]	0A6QK@biNOG,0DTQ5@chorNOG,0IX85@euNOG,0N8PU@fiNOG,0VHIH@meNOG,11V3C@NOG,13PYC@opiNOG,1D31D@veNOG	0IX85|4.16866359811e-30|108.315246582	S	Nuclear receptor 2C2-associated protein
Partr_v15_DN22864_c0_g1_i1_m77281	6085.XP_002162844	1.5e-111	365.7	RPL15	GO:0000003,GO:0000184,GO:0000956,GO:0002119,GO:0002164,GO:0003674,GO:0003676,GO:0003723,GO:0003735,GO:0005198,GO:0005488,GO:0005575,GO:0005622,GO:0005623,GO:0005737,GO:0005829,GO:0005840,GO:0006139,GO:0006401,GO:0006402,GO:0006412,GO:0006413,GO:0006414,GO:0006415,GO:0006605,GO:0006612,GO:0006613,GO:0006614,GO:0006725,GO:0006807,GO:0006810,GO:0006886,GO:0006915,GO:0007275,GO:0008104,GO:0008150,GO:…	map03010	meNOG[21]	0V6KA@meNOG,12PD8@opiNOG,COG1632@NOG,KOG1678@euNOG	KOG1678|2.77237741506e-142|480.145935059	J	Ribosomal protein L15
Partr_v15_DN22871_c0_g2_i1_m77508	4787.PITG_01752T0	8.9e-262	865.3			map00030,map00710,map01051,map01100,map01110,map01120,map01230	euNOG[57]	14YDT@perNOG,COG0021@NOG,KOG0523@euNOG	KOG0523|8.04205041105e-183|613.700439453	G	Transketolase
Partr_v15_DN22871_c0_g2_i1_m77509	hypothetical protein
Partr_v15_DN22876_c0_g1_i1_m77415	7739.JGI132592	2.8e-43	140.2	DYNLT1	GO:0000003,GO:0000132,GO:0000226,GO:0000278,GO:0000280,GO:0000902,GO:0001917,GO:0002064,GO:0003006,GO:0003674,GO:0003774,GO:0003777,GO:0003824,GO:0005488,GO:0005515,GO:0005575,GO:0005622,GO:0005623,GO:0005737,GO:0005794,GO:0005819,GO:0005856,GO:0005868,GO:0005875,GO:0006139,GO:0006140,GO:0006152,GO:0006163,GO:0006195,GO:0006200,GO:0006725,GO:0006753,GO:0006793,GO:0006796,GO:0006807,GO:0006810,GO:…		meNOG[21]	0A7HX@biNOG,0DUAS@chorNOG,0VICP@meNOG,11NHR@NOG,13SR6@opiNOG,KOG4081@euNOG	KOG4081|2.06409364515e-39|139.237625122	N	Dynein light chain
Partr_v15_DN22878_c0_g1_i1_m77373	402676.XP_002175573.1	2,00E-56	183.5	RPS20	GO:0000462,GO:0002181,GO:0003674,GO:0003735,GO:0005198,GO:0005575,GO:0005622,GO:0005623,GO:0005737,GO:0005829,GO:0005840,GO:0006139,GO:0006364,GO:0006396,GO:0006412,GO:0006725,GO:0006807,GO:0007275,GO:0008150,GO:0008152,GO:0009058,GO:0009059,GO:0009987,GO:0010467,GO:0015935,GO:0016070,GO:0016072,GO:0019538,GO:0022613,GO:0022626,GO:0022627,GO:0030490,GO:0030529,GO:0032501,GO:0032502,GO:0032991,GO:…	map03010	fuNOG[21]	03TKK@ascNOG,0PQ4U@fuNOG,13SUF@opiNOG,COG0051@NOG,KOG0900@euNOG	KOG0900|7.24613656916e-60|206.211151123	J	Ribosomal protein
Partr_v15_DN22881_c0_g1_i1_m77348	54126.PPA07985	3.8e-29	94.4		GO:0000003,GO:0000375,GO:0000377,GO:0000398,GO:0002009,GO:0002119,GO:0002164,GO:0003006,GO:0003674,GO:0003676,GO:0003723,GO:0005488,GO:0006139,GO:0006396,GO:0006397,GO:0006725,GO:0006807,GO:0007275,GO:0007276,GO:0007292,GO:0007548,GO:0008150,GO:0008152,GO:0008380,GO:0008406,GO:0009653,GO:0009790,GO:0009791,GO:0009792,GO:0009888,GO:0009987,GO:0010467,GO:0016070,GO:0016071,GO:0019953,GO:0022414,GO:…	map03040	nemNOG[3]	0B4U2@biNOG,0ENGV@chrNOG,0IQXN@euNOG,0WHCS@meNOG,0XI8V@nemNOG,11NNM@NOG,13DNB@opiNOG	0IQXN|9.88831468146e-42|147.214523315	A	transformer 2
Partr_v15_DN22881_c0_g1_i2_m77349	54126.PPA07985	3.1e-28	91.3		GO:0000003,GO:0000375,GO:0000377,GO:0000398,GO:0002009,GO:0002119,GO:0002164,GO:0003006,GO:0003674,GO:0003676,GO:0003723,GO:0005488,GO:0006139,GO:0006396,GO:0006397,GO:0006725,GO:0006807,GO:0007275,GO:0007276,GO:0007292,GO:0007548,GO:0008150,GO:0008152,GO:0008380,GO:0008406,GO:0009653,GO:0009790,GO:0009791,GO:0009792,GO:0009888,GO:0009987,GO:0010467,GO:0016070,GO:0016071,GO:0019953,GO:0022414,GO:…	map03040	nemNOG[3]	0B4U2@biNOG,0ENGV@chrNOG,0IQXN@euNOG,0WHCS@meNOG,0XI8V@nemNOG,11NNM@NOG,13DNB@opiNOG	0IQXN|2.01276987695e-41|146.125534058	A	transformer 2
Partr_v15_DN22883_c0_g1_i1_m77514	10228.TriadP35520	3,00E-28	93.3	NDUFAB1	GO:0000036,GO:0002119,GO:0002164,GO:0003674,GO:0003824,GO:0003954,GO:0005488,GO:0005504,GO:0005509,GO:0005575,GO:0005622,GO:0005623,GO:0005737,GO:0005739,GO:0005740,GO:0005743,GO:0005746,GO:0005747,GO:0005759,GO:0006082,GO:0006091,GO:0006119,GO:0006120,GO:0006464,GO:0006629,GO:0006631,GO:0006633,GO:0006793,GO:0006796,GO:0006810,GO:0006897,GO:0006898,GO:0007275,GO:0007568,GO:0008137,GO:0008150,GO:…	map00190,map01100,map05010,map05012,map05016	meNOG[21]	0VHMB@meNOG,13UR9@opiNOG,COG0236@NOG,KOG1748@euNOG	KOG1748|1.57989391251e-31|113.343795776	C, I, Q	Carrier of the growing fatty acid chain in fatty acid biosynthesis (By similarity)
Partr_v15_DN22886_c0_g1_i1_m77359	6085.XP_002170810	3.3e-19	62.8	NXT2	GO:0000003,GO:0002119,GO:0002164,GO:0003006,GO:0003674,GO:0005488,GO:0005515,GO:0005575,GO:0005622,GO:0005623,GO:0005634,GO:0005635,GO:0005643,GO:0005654,GO:0005737,GO:0006403,GO:0006405,GO:0006406,GO:0006408,GO:0006409,GO:0006611,GO:0006810,GO:0006886,GO:0006897,GO:0006898,GO:0006909,GO:0006911,GO:0006913,GO:0007275,GO:0007507,GO:0007548,GO:0008104,GO:0008150,GO:0008536,GO:0009790,GO:0009791,GO:…	map03008,map03013,map03015,map05164	meNOG[21]	0VE6T@meNOG,11TWR@NOG,13QPS@opiNOG,KOG4353@euNOG	KOG4353|2.42011464849e-19|73.4981994629	A	Nuclear transport factor 2-like export factor 2
Partr_v15_DN22890_c0_g1_i1_m77350	5306.JGI97030	1.4e-28	93.2				fuNOG[21]	01CV6@agarNOG,0946R@basNOG,0IG4K@euNOG,0PRWU@fuNOG,0XQ23@NOG,12PVF@opiNOG	0IG4K|2.93964158738e-31|112.241073608	T	Rho GTPase activating protein 39
Partr_v15_DN22891_c0_g1_i1_m77291	44689.DDB0230070	1.4e-198	654.5	SAM1	GO:0000003,GO:0000096,GO:0000166,GO:0000287,GO:0000909,GO:0001882,GO:0001883,GO:0003006,GO:0003674,GO:0003824,GO:0004478,GO:0005488,GO:0005507,GO:0005515,GO:0005524,GO:0005575,GO:0005576,GO:0005615,GO:0005618,GO:0005622,GO:0005623,GO:0005634,GO:0005730,GO:0005737,GO:0005829,GO:0005886,GO:0005911,GO:0006082,GO:0006139,GO:0006461,GO:0006520,GO:0006555,GO:0006556,GO:0006575,GO:0006725,GO:0006732,GO:…	map00270,map01100,map01110	euNOG[57]	COG0192@NOG,KOG1506@euNOG	KOG1506|5.96286305374e-247|825.636413574	H	Catalyzes the formation of S-adenosylmethionine from methionine and ATP (By similarity)
Partr_v15_DN22891_c0_g1_i1_m77292	4533.OB01G23320.1	8.5e-73	232.9				virNOG[6]	0JK9U@euNOG,0U5PG@lilNOG,114ST@NOG,1C4UK@strNOG,1EIES@virNOG	0JK9U|1.13467551678e-70|242.235641479	S	NA
Partr_v15_DN22891_c0_g4_i1_m77301	7245.FBpp0261592	1.4e-91	300.5		GO:0003674,GO:0003824,GO:0004478,GO:0006082,GO:0006139,GO:0006520,GO:0006556,GO:0006575,GO:0006725,GO:0006730,GO:0006732,GO:0006790,GO:0006807,GO:0007275,GO:0007423,GO:0007444,GO:0008150,GO:0008152,GO:0008652,GO:0009058,GO:0009108,GO:0009116,GO:0009119,GO:0009163,GO:0009987,GO:0016053,GO:0016740,GO:0016765,GO:0018130,GO:0019438,GO:0019752,GO:0022416,GO:0032501,GO:0032502,GO:0034641,GO:0034654,GO:…	map00270,map01100,map01110	artNOG[6]	032IP@artNOG,09TBA@biNOG,0GUDN@dipNOG,0HXUB@droNOG,0SRNF@inNOG,0V4AF@meNOG,12RB7@opiNOG,COG0192@NOG,KOG1506@euNOG	KOG1506|6.62682337114e-103|349.33807373	H	Catalyzes the formation of S-adenosylmethionine from methionine and ATP (By similarity)
Partr_v15_DN22898_c0_g1_i1_m77345	240176.XP_001828604.1	1.6e-35	115.7	LSM5	GO:0000375,GO:0000377,GO:0000398,GO:0000956,GO:0003674,GO:0003676,GO:0003723,GO:0005488,GO:0005575,GO:0005622,GO:0005623,GO:0005634,GO:0005681,GO:0005688,GO:0005730,GO:0005732,GO:0006139,GO:0006364,GO:0006396,GO:0006397,GO:0006401,GO:0006402,GO:0006725,GO:0006807,GO:0008150,GO:0008152,GO:0008380,GO:0009056,GO:0009057,GO:0009987,GO:0010467,GO:0016070,GO:0016071,GO:0016072,GO:0019439,GO:0022613,GO:…	map03018,map03040	fuNOG[21]	018QV@agaNOG,01F1S@agarNOG,093X1@basNOG,0PQY0@fuNOG,13UDM@opiNOG,COG1958@NOG,KOG1775@euNOG	KOG1775|7.12265388042e-45|157.538360596	A	LSM5 homolog, U6 small nuclear RNA associated (S. cerevisiae)
Partr_v15_DN22898_c0_g1_i2_m77346	526221.XP_003008458.1	6.7e-33	107.6	LSM5	GO:0000375,GO:0000377,GO:0000398,GO:0000956,GO:0003674,GO:0003676,GO:0003723,GO:0005488,GO:0005575,GO:0005622,GO:0005623,GO:0005634,GO:0005681,GO:0005688,GO:0005730,GO:0005732,GO:0006139,GO:0006364,GO:0006396,GO:0006397,GO:0006401,GO:0006402,GO:0006725,GO:0006807,GO:0008150,GO:0008152,GO:0008380,GO:0009056,GO:0009057,GO:0009987,GO:0010467,GO:0016070,GO:0016071,GO:0016072,GO:0019439,GO:0022613,GO:…	map03018,map03040	fuNOG[21]	03TV1@ascNOG,0PQY0@fuNOG,13UDM@opiNOG,COG1958@NOG,KOG1775@euNOG	KOG1775|3.33494802564e-41|145.432922363	A	LSM5 homolog, U6 small nuclear RNA associated (S. cerevisiae)
Partr_v15_DN22898_c0_g1_i3_m77347	526221.XP_003008458.1	7.3e-22	72	LSM5	GO:0000375,GO:0000377,GO:0000398,GO:0000956,GO:0003674,GO:0003676,GO:0003723,GO:0005488,GO:0005575,GO:0005622,GO:0005623,GO:0005634,GO:0005681,GO:0005688,GO:0005730,GO:0005732,GO:0006139,GO:0006364,GO:0006396,GO:0006397,GO:0006401,GO:0006402,GO:0006725,GO:0006807,GO:0008150,GO:0008152,GO:0008380,GO:0009056,GO:0009057,GO:0009987,GO:0010467,GO:0016070,GO:0016071,GO:0016072,GO:0019439,GO:0022613,GO:…	map03018,map03040	fuNOG[21]	03TV1@ascNOG,0PQY0@fuNOG,13UDM@opiNOG,COG1958@NOG,KOG1775@euNOG	KOG1775|7.58033545084e-27|98.5174102783	A	LSM5 homolog, U6 small nuclear RNA associated (S. cerevisiae)
Partr_v15_DN22899_c0_g1_i1_m77425	5306.JGI63293	4.7e-155	509.4	PGUG_04871	GO:0000003,GO:0003674,GO:0003824,GO:0004768,GO:0005575,GO:0005622,GO:0005623,GO:0005737,GO:0005783,GO:0005789,GO:0006082,GO:0006629,GO:0006631,GO:0006633,GO:0006636,GO:0007275,GO:0008150,GO:0008152,GO:0008610,GO:0009055,GO:0009058,GO:0009653,GO:0009987,GO:0012505,GO:0016020,GO:0016021,GO:0016053,GO:0016215,GO:0016491,GO:0016705,GO:0016717,GO:0019752,GO:0019954,GO:0030154,GO:0030176,GO:0030435,GO:…	map01040,map03320	fuNOG[21]	01DX7@agarNOG,092KA@basNOG,0PFS7@fuNOG,12QBP@opiNOG,COG1398@NOG,COG5274@NOG,KOG0537@euNOG,KOG1600@euNOG	0PFS7|5.57081783968e-181|605.613952637	I	Desaturase
Partr_v15_DN22899_c0_g1_i2_m77428	33178.CADATEAP00001395	3.6e-138	453.1	PGUG_04871	GO:0003674,GO:0003824,GO:0004768,GO:0005575,GO:0005622,GO:0005623,GO:0005737,GO:0005783,GO:0005789,GO:0006082,GO:0006629,GO:0006631,GO:0006633,GO:0006636,GO:0007275,GO:0008150,GO:0008152,GO:0008610,GO:0009055,GO:0009058,GO:0009987,GO:0012505,GO:0016020,GO:0016021,GO:0016053,GO:0016215,GO:0016491,GO:0016705,GO:0016717,GO:0019752,GO:0030176,GO:0031090,GO:0031224,GO:0031227,GO:0031300,GO:0031301,GO:…	map01040,map03320	fuNOG[21]	03P5C@ascNOG,0M2S3@euroNOG,0PFS7@fuNOG,12QBP@opiNOG,COG1398@NOG,COG5274@NOG,KOG0537@euNOG,KOG1600@euNOG	0PFS7|9.16232069701e-162|542.253173828	I	Desaturase
Partr_v15_DN22906_c0_g1_i1_m42634	7070.TC007543-PA	0	2140.7				artNOG[6]	0367C@artNOG,09VST@biNOG,0SWPM@inNOG,0VENC@meNOG,12PBX@opiNOG,COG2801@NOG,KOG0017@euNOG	12PBX|2.70123542705e-281|939.672851562	K	to reverse transcriptase
Partr_v15_DN22906_c0_g1_i1_m42635	5507.FOXG_17760P0	6,00E-74	242.7		GO:0003674,GO:0003824,GO:0003964,GO:0005575,GO:0005622,GO:0005623,GO:0005634,GO:0006950,GO:0008150,GO:0008152,GO:0009987,GO:0016740,GO:0016772,GO:0016779,GO:0033554,GO:0034061,GO:0043226,GO:0043227,GO:0043229,GO:0043231,GO:0044424,GO:0044464,GO:0044699,GO:0044763,GO:0050896,GO:0051716		fuNOG[21]	03KPJ@ascNOG,0PGPZ@fuNOG,12PBX@opiNOG,19P7N@sordNOG,COG2801@NOG,KOG0017@euNOG	03KPJ|5.52083936188e-126|425.778839111	L	to reverse transcriptase
Partr_v15_DN22906_c0_g1_i1_m42636	8090.ENSORLP00000023869	7.6e-32	104.2				fiNOG[1]	0A1H9@biNOG,0DP54@chorNOG,0J3P7@euNOG,0N9DN@fiNOG,0VCCS@meNOG,0Y6K0@NOG,13UH2@opiNOG,1CY36@veNOG	0J3P7|6.68362795686e-51|177.073883057	S	leucine zipper, down-regulated in cancer 1
Partr_v15_DN22909_c0_g1_i1_m42620	13684.SNOT_07382	2.3e-52	172	RPL24	GO:0002181,GO:0003674,GO:0003676,GO:0003723,GO:0003735,GO:0005198,GO:0005488,GO:0005575,GO:0005622,GO:0005623,GO:0005737,GO:0005829,GO:0005840,GO:0006412,GO:0008150,GO:0008152,GO:0009058,GO:0009059,GO:0009987,GO:0010467,GO:0015934,GO:0019538,GO:0022625,GO:0022626,GO:0030529,GO:0032991,GO:0034645,GO:0043170,GO:0043226,GO:0043228,GO:0043229,GO:0043232,GO:0044237,GO:0044238,GO:0044249,GO:0044260,GO:…	map03010	fuNOG[21]	03RR6@ascNOG,0H7BX@dotNOG,0PNQT@fuNOG,13R9I@opiNOG,15BUX@pleNOG,COG2075@NOG,KOG1722@euNOG	KOG1722|9.08439162007e-58|198.390380859	J	ribosomal protein L24
Partr_v15_DN22914_c0_g1_i1_m42469	441959.XP_002340401.1	1.2e-28	92.8	FG03946.1	GO:0005575,GO:0005622,GO:0005623,GO:0005737,GO:0044424,GO:0044464		fuNOG[21]	03TP7@ascNOG,0M904@euroNOG,0PQT5@fuNOG,13WAN@opiNOG,COG0526@NOG,KOG0907@euNOG	0PQT5|7.56554640022e-43|150.529602051	O	Thioredoxin
Partr_v15_DN22917_c0_g1_i1_m42523	5306.JGI72905	4.9e-119	391.1	RPS1	GO:0000462,GO:0002181,GO:0003674,GO:0003735,GO:0005198,GO:0005575,GO:0005622,GO:0005623,GO:0005737,GO:0005829,GO:0005840,GO:0006139,GO:0006364,GO:0006396,GO:0006412,GO:0006725,GO:0006807,GO:0007275,GO:0008150,GO:0008152,GO:0009058,GO:0009059,GO:0009987,GO:0010467,GO:0015935,GO:0016070,GO:0016072,GO:0019538,GO:0022613,GO:0022626,GO:0022627,GO:0030490,GO:0030529,GO:0030684,GO:0030686,GO:0032501,GO:…	map03010	fuNOG[21]	01CC8@agarNOG,091GZ@basNOG,0PGZY@fuNOG,12RJA@opiNOG,COG1890@NOG,KOG1628@euNOG	KOG1628|4.11459014523e-134|451.450012207	J	40s ribosomal protein
Partr_v15_DN22920_c0_g1_i1_m42582	33178.CADATEAP00002917	2.4e-30	98.7	FG01352.1	GO:0000322,GO:0000323,GO:0000324,GO:0005575,GO:0005622,GO:0005623,GO:0005737,GO:0005739,GO:0005773,GO:0016020,GO:0016021,GO:0031224,GO:0043226,GO:0043227,GO:0043229,GO:0043231,GO:0044424,GO:0044425,GO:0044444,GO:0044464		fuNOG[21]	03JVK@ascNOG,0IENT@euNOG,0M50U@euroNOG,0MIY4@eurotNOG,0PGXU@fuNOG,0XSRN@NOG,12NFE@opiNOG	0IENT|1.6969422004e-38|136.198135376	U	Solute carrier family 43 member
Partr_v15_DN22920_c0_g1_i2_m42583	33178.CADATEAP00002917	5.1e-30	97.7	FG01352.1	GO:0000322,GO:0000323,GO:0000324,GO:0005575,GO:0005622,GO:0005623,GO:0005737,GO:0005739,GO:0005773,GO:0016020,GO:0016021,GO:0031224,GO:0043226,GO:0043227,GO:0043229,GO:0043231,GO:0044424,GO:0044425,GO:0044444,GO:0044464		fuNOG[21]	03JVK@ascNOG,0IENT@euNOG,0M50U@euroNOG,0MIY4@eurotNOG,0PGXU@fuNOG,0XSRN@NOG,12NFE@opiNOG	0IENT|1.3877280093e-38|136.48664856	U	Solute carrier family 43 member
Partr_v15_DN22923_c0_g1_i1_m42526	3711.Bra015600.1-P	6.2e-73	238.2		GO:0005575,GO:0005623,GO:0005886,GO:0005905,GO:0012505,GO:0016020,GO:0044425,GO:0044464,GO:0071944	map04144,map04721,map04961,map05016	virNOG[6]	0BYUY@braNOG,1BIES@strNOG,1DWBR@virNOG,COG5030@NOG,KOG0935@euNOG	KOG0935|1.16846594797e-88|302.119354248	U	adaptor-related protein complex 2, sigma 1 subunit
Partr_v15_DN22924_c0_g2_i2_m42446	486041.XP_001878752.1	4.4e-58	189.1	CYC1	GO:0003674,GO:0005575,GO:0005622,GO:0005623,GO:0005634,GO:0005737,GO:0005739,GO:0005740,GO:0005743,GO:0005746,GO:0005758,GO:0005829,GO:0006091,GO:0006119,GO:0006122,GO:0006123,GO:0006793,GO:0006796,GO:0008150,GO:0008152,GO:0009055,GO:0009987,GO:0015980,GO:0016020,GO:0016310,GO:0019866,GO:0022900,GO:0022904,GO:0031090,GO:0031966,GO:0031967,GO:0031970,GO:0031974,GO:0031975,GO:0042773,GO:0042775,GO:…	map02020,map04115,map04210,map05010,map05012,map05014,map05016,map05134,map05145,map05152,map05161,map05164,map05168,map05200,map05210,map05222,map05416	fuNOG[21]	01879@agaNOG,01ETX@agarNOG,093A8@basNOG,0PPQA@fuNOG,13SJE@opiNOG,COG3474@NOG,KOG3453@euNOG	KOG3453|1.65861555651e-59|205.208297729	C	Electron carrier protein. The oxidized form of the cytochrome c heme group can accept an electron from the heme group of the cytochrome c1 subunit of cytochrome reductase. Cytochrome c then transfers this electron to the cytochrome oxidase complex, the final protein carrier in the mitochondrial electron-transport chain
Partr_v15_DN22927_c0_g1_i1_m42405	379508.XP_001526543.1	1.3e-35	116	RPB11	GO:0000428,GO:0005575,GO:0005622,GO:0005623,GO:0005634,GO:0005654,GO:0005665,GO:0005737,GO:0005829,GO:0006139,GO:0006351,GO:0006353,GO:0006366,GO:0006369,GO:0006725,GO:0006807,GO:0008150,GO:0008152,GO:0009058,GO:0009059,GO:0009987,GO:0010467,GO:0016070,GO:0016591,GO:0018130,GO:0019438,GO:0030880,GO:0031974,GO:0031981,GO:0032774,GO:0032991,GO:0034641,GO:0034645,GO:0034654,GO:0043170,GO:0043226,GO:…	map00230,map00240,map01100,map03020,map05016,map05169	fuNOG[21]	03TY6@ascNOG,0G4AV@debNOG,0PQZG@fuNOG,13RIV@opiNOG,19B41@saccNOG,COG1761@NOG,KOG4392@euNOG	KOG4392|4.32799590086e-44|154.205474854	K	dna-directed RNA polymerase II
Partr_v15_DN22933_c0_g1_i1_m42579	45157.CMJ005CT	4.8e-44	138.4				euNOG[57]	0JP1Y@euNOG,11HSG@NOG	0JP1Y|2.17362948359e-23|82.9858169556	S	Inherit from NOG: hedgehog protein
Partr_v15_DN22933_c0_g1_i1_m42580	45157.CMJ005CT	8.5e-35	107.7				euNOG[57]	0JP1Y@euNOG,11HSG@NOG	0JP1Y|2.19221092192e-16|60.6284065247	S	Inherit from NOG: hedgehog protein
Partr_v15_DN22933_c0_g1_i1_m42581	hypothetical protein
Partr_v15_DN22934_c0_g1_i2_m42506	4577.GRMZM2G053764_P01	3.5e-59	192	UBC5	GO:0003674,GO:0003824,GO:0004842,GO:0005575,GO:0005622,GO:0005623,GO:0005737,GO:0005829,GO:0006464,GO:0006508,GO:0006511,GO:0008150,GO:0008152,GO:0009056,GO:0009057,GO:0009987,GO:0016567,GO:0016874,GO:0016879,GO:0016881,GO:0019538,GO:0019787,GO:0019941,GO:0030163,GO:0032446,GO:0036211,GO:0043170,GO:0043412,GO:0043632,GO:0044237,GO:0044238,GO:0044248,GO:0044257,GO:0044260,GO:0044265,GO:0044267,GO:…	map04120	virNOG[6]	0TX8S@lilNOG,0XRC5@NOG,15R9G@poaNOG,1BG32@strNOG,1DU0M@virNOG,KOG0416@euNOG	KOG0416|1.24516366919e-37|133.935791016	O	ubiquitin-conjugating enzyme
Partr_v15_DN22946_c0_g1_i1_m42397	431895.XP_001745439.1	2.4e-90	295.7	RPL18	GO:0000003,GO:0000022,GO:0000184,GO:0000226,GO:0000278,GO:0000956,GO:0002119,GO:0002164,GO:0002181,GO:0003674,GO:0003676,GO:0003723,GO:0003735,GO:0005198,GO:0005488,GO:0005575,GO:0005622,GO:0005623,GO:0005737,GO:0005829,GO:0005840,GO:0006139,GO:0006401,GO:0006402,GO:0006412,GO:0006413,GO:0006414,GO:0006415,GO:0006605,GO:0006612,GO:0006613,GO:0006614,GO:0006725,GO:0006807,GO:0006810,GO:0006886,GO:…	map03010	opiNOG[43]	12U4A@opiNOG,COG1727@NOG,KOG1714@euNOG	KOG1714|1.27965776341e-110|374.378295898	J	60S ribosomal protein l18
Partr_v15_DN22956_c0_g1_i1_m42597	39946.BGIOSGA024192-PA	8.3e-27	90.7	OSI_26275			virNOG[6]	0TNXD@lilNOG,15HQW@poaNOG,1BFIB@strNOG,1DTGE@virNOG,COG0657@NOG,KOG1515@euNOG	KOG1515|7.41552822723e-28|101.340942383	V	Carboxylesterase
Partr_v15_DN22986_c0_g1_i2_m42472	88036.EFJ27355	4.4e-30	98.7		GO:0000228,GO:0000811,GO:0005575,GO:0005622,GO:0005623,GO:0005634,GO:0005654,GO:0005694,GO:0006139,GO:0006259,GO:0006260,GO:0006261,GO:0006270,GO:0006725,GO:0006807,GO:0008150,GO:0008152,GO:0009058,GO:0009059,GO:0009987,GO:0031261,GO:0031974,GO:0031981,GO:0032991,GO:0032993,GO:0034641,GO:0034645,GO:0043170,GO:0043226,GO:0043227,GO:0043228,GO:0043229,GO:0043231,GO:0043232,GO:0043233,GO:0044237,GO:…		virNOG[6]	1BR6C@strNOG,1E30D@virNOG,COG5086@NOG,KOG3176@euNOG	KOG3176|1.64715466781e-37|132.854187012	L	GINS complex subunit 4 (Sld5 homolog)
Partr_v15_DN22987_c0_g1_i1_m42633	431895.XP_001744890.1	6.3e-53	172.8	COX10	GO:0000266,GO:0003674,GO:0003824,GO:0004311,GO:0004659,GO:0005575,GO:0005622,GO:0005623,GO:0005737,GO:0005739,GO:0005740,GO:0005743,GO:0006091,GO:0006119,GO:0006123,GO:0006461,GO:0006725,GO:0006778,GO:0006779,GO:0006783,GO:0006784,GO:0006793,GO:0006796,GO:0006807,GO:0006996,GO:0007005,GO:0008150,GO:0008152,GO:0008495,GO:0008535,GO:0009058,GO:0009060,GO:0009987,GO:0015980,GO:0016020,GO:0016021,GO:…	map00190,map00860,map01100,map01110	opiNOG[43]	12SEZ@opiNOG,COG0109@NOG,KOG1380@euNOG	12SEZ|1.15112027174e-76|261.907196045	H	Converts protoheme IX and farnesyl diphosphate to heme O (By similarity)
Partr_v15_DN22988_c0_g1_i1_m42602	4952.XP_503554.1	3.1e-125	410.9	PHB1	GO:0000001,GO:0001302,GO:0005575,GO:0005622,GO:0005623,GO:0005737,GO:0005739,GO:0005740,GO:0005743,GO:0006457,GO:0006996,GO:0007005,GO:0007006,GO:0007007,GO:0007568,GO:0007569,GO:0008150,GO:0008152,GO:0009653,GO:0009892,GO:0009987,GO:0010605,GO:0016020,GO:0016043,GO:0016044,GO:0019222,GO:0019538,GO:0019866,GO:0030162,GO:0031090,GO:0031323,GO:0031324,GO:0031966,GO:0031967,GO:0031975,GO:0032268,GO:…		fuNOG[21]	03IXM@ascNOG,0PFZQ@fuNOG,12QAX@opiNOG,1988P@saccNOG,COG0330@NOG,KOG3083@euNOG	KOG3083|9.45872326831e-149|499.598358154	O	prohibitin
Partr_v15_DN22990_c0_g2_i2_m42379	35128.Thaps29867	1.9e-70	234.2			map00071,map01100,map03320,map04146,map04920	euNOG[57]	COG1022@NOG,KOG1256@euNOG	KOG1256|9.42822417587e-71|241.311264038	I	Acyl-CoA synthetase long-chain family member
Partr_v15_DN22990_c0_g3_i1_m42389	39946.BGIOSGA035446-PA	7.3e-33	109.6	LACS2	GO:0001676,GO:0003674,GO:0003824,GO:0004467,GO:0005575,GO:0005622,GO:0005623,GO:0005737,GO:0005768,GO:0005783,GO:0005911,GO:0006082,GO:0006629,GO:0006631,GO:0006950,GO:0006952,GO:0007275,GO:0008150,GO:0008152,GO:0009058,GO:0009059,GO:0009506,GO:0009607,GO:0009620,GO:0009653,GO:0009791,GO:0009886,GO:0009887,GO:0009987,GO:0010008,GO:0010009,GO:0010015,GO:0010025,GO:0010101,GO:0010102,GO:0010143,GO:…	map00071,map01100,map03320,map04146,map04920	euNOG[57]	COG1022@NOG,KOG1256@euNOG	KOG1256|9.12251743865e-21|75.6307220459	I	Acyl-CoA synthetase long-chain family member
Partr_v15_DN22995_c0_g1_i1_m42502	148305.A4RBZ7	3.7e-31	99.3		GO:0005575,GO:0005622,GO:0005623,GO:0005634,GO:0005737,GO:0005739,GO:0005740,GO:0005758,GO:0005829,GO:0031967,GO:0031970,GO:0031974,GO:0031975,GO:0043226,GO:0043227,GO:0043229,GO:0043231,GO:0044422,GO:0044424,GO:0044429,GO:0044444,GO:0044446,GO:0044464		fuNOG[21]	04E3U@ascNOG,0ITQR@euNOG,0QE8X@fuNOG,123KN@NOG,13G5N@opiNOG	0ITQR|5.99100880219e-35|124.396522522	S	NA
Partr_v15_DN22998_c0_g1_i10_m42552	7029.ACYPI007106-PA	1.6e-20	65.5				artNOG[6]	039VJ@artNOG,0A4DS@biNOG,0IVV1@euNOG,0SWP0@inNOG,0VGHX@meNOG,11B0D@NOG,13MBT@opiNOG	0IVV1|2.35800119494e-25|89.180557251	S	DNA polymerase type B, organellar and viral
Partr_v15_DN22998_c0_g1_i12_m42556	7029.ACYPI007106-PA	5.7e-20	63.5				artNOG[6]	039VJ@artNOG,0A4DS@biNOG,0IVV1@euNOG,0SWP0@inNOG,0VGHX@meNOG,11B0D@NOG,13MBT@opiNOG	0IVV1|1.14747974384e-24|88.2388839722	S	DNA polymerase type B, organellar and viral
Partr_v15_DN22998_c0_g1_i14_m42560	67593.Physo144195	9.1e-65	211.4				euNOG[57]	0IKP3@euNOG,0Z25J@NOG	0IKP3|2.80620610617e-25|83.8926391602	S	protein Hydra magnipapillata
Partr_v15_DN22998_c0_g1_i1_m42541	67593.Physo144195	5.3e-62	202.3				euNOG[57]	0IKP3@euNOG,0Z25J@NOG	0IKP3|1.05469558546e-24|79.5250549316	S	protein Hydra magnipapillata
Partr_v15_DN22998_c0_g1_i2_m42542	67593.Physo144195	8.7e-65	211.5				euNOG[57]	0IKP3@euNOG,0Z25J@NOG	0IKP3|6.22659002375e-26|83.6948623657	S	protein Hydra magnipapillata
Partr_v15_DN22998_c0_g1_i3_m42543	67593.Physo144195	2.6e-60	196.7				euNOG[57]	0IKP3@euNOG,0Z25J@NOG	0IKP3|9.38641331499e-25|84.3617630005	S	protein Hydra magnipapillata
Partr_v15_DN22998_c0_g1_i4_m42544	7029.ACYPI007106-PA	8.1e-20	62.9				artNOG[6]	039VJ@artNOG,0A4DS@biNOG,0IVV1@euNOG,0SWP0@inNOG,0VGHX@meNOG,11B0D@NOG,13MBT@opiNOG	0IVV1|9.5836618366e-25|87.7579574585	S	DNA polymerase type B, organellar and viral
Partr_v15_DN22998_c0_g1_i8_m42548	7029.ACYPI007106-PA	4,00E-20	64.1				artNOG[6]	039VJ@artNOG,0A4DS@biNOG,0IVV1@euNOG,0SWP0@inNOG,0VGHX@meNOG,11B0D@NOG,13MBT@opiNOG	0IVV1|9.34772015451e-25|88.4760513306	S	DNA polymerase type B, organellar and viral
Partr_v15_DN23000_c0_g1_i1_m42454	39416.CAZ82453	5.6e-72	236.7	FG09165.1	GO:0005575,GO:0005622,GO:0005623,GO:0005634,GO:0005856,GO:0007346,GO:0008150,GO:0010389,GO:0010564,GO:0010948,GO:0010972,GO:0043226,GO:0043227,GO:0043228,GO:0043229,GO:0043231,GO:0043232,GO:0044424,GO:0044464,GO:0045786,GO:0045930,GO:0048519,GO:0048523,GO:0050789,GO:0050794,GO:0051726,GO:0065007,GO:1901987,GO:1901988,GO:1901990,GO:1901991		fuNOG[21]	03MHY@ascNOG,0PPHK@fuNOG,0XQVU@NOG,12U3P@opiNOG,KOG2265@euNOG	KOG2265|1.22069575523e-56|195.94039917	T	nudC domain containing
Partr_v15_DN23007_c0_g1_i1_m27176	5180.EDN99533	1.6e-32	107.2	FG10831.1	GO:0000723,GO:0000781,GO:0001516,GO:0003674,GO:0003720,GO:0003824,GO:0003964,GO:0005488,GO:0005515,GO:0005575,GO:0005622,GO:0005623,GO:0005634,GO:0005694,GO:0005697,GO:0005737,GO:0005829,GO:0006082,GO:0006139,GO:0006259,GO:0006457,GO:0006629,GO:0006631,GO:0006633,GO:0006636,GO:0006690,GO:0006692,GO:0006693,GO:0006725,GO:0006807,GO:0006996,GO:0007154,GO:0007165,GO:0008150,GO:0008152,GO:0008610,GO:…		fuNOG[21]	03SYU@ascNOG,0PQIN@fuNOG,121RT@NOG,13SZY@opiNOG,KOG3158@euNOG	KOG3158|2.11078157888e-47|165.32019043	O	Prostaglandin E synthase 3
Partr_v15_DN23012_c0_g2_i2_m27119	7668.SPU_006577tr	7.5e-61	197.8	CXORF26	GO:0005575,GO:0005622,GO:0005623,GO:0005737,GO:0005783,GO:0016528,GO:0016529,GO:0043226,GO:0043227,GO:0043229,GO:0043231,GO:0044424,GO:0044444,GO:0044464		meNOG[21]	09W38@biNOG,0V71M@meNOG,11SHF@NOG,13T4I@opiNOG,KOG4093@euNOG	KOG4093|2.4849113534e-55|191.483444214	C	chromosome X open reading frame 26
Partr_v15_DN23013_c0_g1_i1_m27082	578458.XP_003032597.1	7.9e-48	156.8	PGUG_01174	GO:0005575,GO:0005622,GO:0005623,GO:0005737,GO:0005739,GO:0016020,GO:0043226,GO:0043227,GO:0043229,GO:0043231,GO:0044424,GO:0044444,GO:0044464		fuNOG[21]	017J4@agaNOG,01ETV@agarNOG,092PX@basNOG,0PINJ@fuNOG,11F9W@NOG,12PSW@opiNOG,KOG3156@euNOG	KOG3156|3.5689070704e-50|174.791107178	S	Coiledcoil domain containing
Partr_v15_DN23015_c0_g1_i1_m27046	578458.XP_003038269.1	3.1e-37	122.4	FG07257.1	GO:0000313,GO:0000315,GO:0003674,GO:0003735,GO:0005198,GO:0005575,GO:0005622,GO:0005623,GO:0005737,GO:0005739,GO:0005759,GO:0005761,GO:0005762,GO:0005840,GO:0006091,GO:0006412,GO:0006996,GO:0007005,GO:0008150,GO:0008152,GO:0009058,GO:0009059,GO:0009060,GO:0009295,GO:0009987,GO:0010467,GO:0015934,GO:0015980,GO:0016043,GO:0019538,GO:0030529,GO:0031974,GO:0032543,GO:0032991,GO:0034645,GO:0042645,GO:…	map03010	fuNOG[21]	018AM@agaNOG,01EMU@agarNOG,0941N@basNOG,0PPSM@fuNOG,13SSH@opiNOG,COG0222@NOG,KOG1715@euNOG	KOG1715|3.83403739349e-44|155.031799316	J	Ribosomal protein
Partr_v15_DN23017_c0_g1_i1_m27079	121225.PHUM581480-PA	3.5e-60	196.3		GO:0000413,GO:0003674,GO:0003755,GO:0003824,GO:0005575,GO:0005622,GO:0005623,GO:0005634,GO:0006464,GO:0007154,GO:0007165,GO:0007166,GO:0007167,GO:0007169,GO:0007173,GO:0008150,GO:0008152,GO:0009987,GO:0016853,GO:0016859,GO:0018193,GO:0018208,GO:0019538,GO:0023052,GO:0036211,GO:0038127,GO:0043170,GO:0043226,GO:0043227,GO:0043229,GO:0043231,GO:0043412,GO:0044237,GO:0044238,GO:0044260,GO:0044267,GO:…	map04622	artNOG[6]	037DR@artNOG,0A4VD@biNOG,0SU5G@inNOG,0VFQ2@meNOG,13PTT@opiNOG,COG0760@NOG,KOG3259@euNOG	KOG3259|1.21833020776e-72|249.628173828	O	Peptidyl-prolyl cis-trans isomerase
Partr_v15_DN23017_c0_g1_i2_m27080	7460.GB11128-PA	1.1e-55	182		GO:0000413,GO:0003674,GO:0003755,GO:0003824,GO:0005575,GO:0005622,GO:0005623,GO:0005634,GO:0006464,GO:0007154,GO:0007165,GO:0007166,GO:0007167,GO:0007169,GO:0007173,GO:0008150,GO:0008152,GO:0009987,GO:0016853,GO:0016859,GO:0018193,GO:0018208,GO:0019538,GO:0023052,GO:0036211,GO:0038127,GO:0043170,GO:0043226,GO:0043227,GO:0043229,GO:0043231,GO:0043412,GO:0044237,GO:0044238,GO:0044260,GO:0044267,GO:…	map04622	artNOG[6]	037DR@artNOG,0A4VD@biNOG,0S40H@hymNOG,0SU5G@inNOG,0VFQ2@meNOG,13PTT@opiNOG,COG0760@NOG,KOG3259@euNOG	KOG3259|5.43731240688e-69|237.537765503	O	Peptidyl-prolyl cis-trans isomerase
Partr_v15_DN23018_c0_g1_i1_m26918	45351.NEMVEDRAFT_v1g183837-PA	6.4e-97	319.3		GO:0003674,GO:0003824,GO:0004591,GO:0008150,GO:0008152,GO:0016491,GO:0016624,GO:0016903,GO:0044710,GO:0055114		meNOG[21]	0V5U3@meNOG,12NY2@opiNOG,COG0567@NOG,KOG0450@euNOG	KOG0450|5.73553105583e-124|419.199584961	G	2oxoglutarate dehydrogenase
Partr_v15_DN23023_c0_g1_i1_m27040	5297.EFP76646	3.5e-52	170.3	VPS24	GO:0000003,GO:0000815,GO:0005575,GO:0005622,GO:0005623,GO:0005737,GO:0005768,GO:0006508,GO:0006511,GO:0006605,GO:0006623,GO:0006810,GO:0006886,GO:0006900,GO:0006996,GO:0007032,GO:0007034,GO:0008104,GO:0008150,GO:0008152,GO:0009056,GO:0009057,GO:0009268,GO:0009628,GO:0009653,GO:0009987,GO:0010008,GO:0012505,GO:0015031,GO:0016020,GO:0016043,GO:0016044,GO:0016050,GO:0016192,GO:0016197,GO:0016482,GO:…	map04144	fuNOG[21]	0932Q@basNOG,0PNEV@fuNOG,13K24@opiNOG,COG5491@NOG,KOG3229@euNOG	13K24|6.29121226508e-66|226.507385254	U	Charged multivesicular body protein
Partr_v15_DN23023_c0_g1_i2_m27043	12957.ACEP_00015049-PA	2.8e-63	206.6	VPS24	GO:0000815,GO:0005575,GO:0005622,GO:0005623,GO:0005737,GO:0005768,GO:0006810,GO:0006897,GO:0006909,GO:0008150,GO:0010008,GO:0016020,GO:0016192,GO:0031090,GO:0032991,GO:0043226,GO:0043227,GO:0043229,GO:0043231,GO:0043234,GO:0044422,GO:0044424,GO:0044425,GO:0044440,GO:0044444,GO:0044446,GO:0044464,GO:0044699,GO:0044765,GO:0051179,GO:0051234	map04144	artNOG[6]	0363W@artNOG,0A32V@biNOG,0S4K0@hymNOG,0SSXB@inNOG,0VDXV@meNOG,13K24@opiNOG,COG5491@NOG,KOG3229@euNOG	13K24|7.49653772399e-80|272.301269531	U	Charged multivesicular body protein
Partr_v15_DN23025_c0_g1_i1_m26934	573826.XP_002418079.1	1.5e-34	112.8	ERG28	GO:0003674,GO:0005488,GO:0005515,GO:0005575,GO:0005622,GO:0005623,GO:0005737,GO:0005783,GO:0005789,GO:0006066,GO:0006629,GO:0006694,GO:0006696,GO:0008150,GO:0008152,GO:0008202,GO:0008204,GO:0008610,GO:0009058,GO:0009987,GO:0012505,GO:0016020,GO:0016125,GO:0016126,GO:0016128,GO:0016129,GO:0030674,GO:0031090,GO:0042175,GO:0043226,GO:0043227,GO:0043229,GO:0043231,GO:0044107,GO:0044108,GO:0044237,GO:…		fuNOG[21]	03U5V@ascNOG,0PQX8@fuNOG,11J9X@NOG,13VW3@opiNOG,19B37@saccNOG,KOG3455@euNOG	KOG3455|2.71357170439e-28|102.84488678	G	Chromosome 14 open reading frame 1
Partr_v15_DN23026_c0_g1_i1_m26962	9796.ENSECAP00000010396	5.2e-38	124.9	GTPBP8	GO:0005575,GO:0005622,GO:0005623,GO:0005737,GO:0005739,GO:0043226,GO:0043227,GO:0043229,GO:0043231,GO:0044424,GO:0044444,GO:0044464		maNOG[6]	09X6T@biNOG,0DII8@chorNOG,0UH23@maNOG,0V85G@meNOG,13IP9@opiNOG,1CT8U@veNOG,COG0218@NOG,KOG2486@euNOG	KOG2486|7.14498213025e-53|183.552719116	E	GTP-binding protein
Partr_v15_DN23026_c0_g1_i1_m26963	hypothetical protein
Partr_v15_DN23026_c0_g1_i2_m26964	hypothetical protein
Partr_v15_DN23026_c0_g1_i2_m26965	9103.ENSMGAP00000015170	3.3e-25	83	GTPBP8	GO:0005575,GO:0005622,GO:0005623,GO:0005737,GO:0005739,GO:0043226,GO:0043227,GO:0043229,GO:0043231,GO:0044424,GO:0044444,GO:0044464	map00190,map01100,map03410,map04142,map04145,map04721,map04966,map05110,map05120,map05152,map05323	euNOG[57]	COG0218@NOG,KOG2486@euNOG	KOG2486|3.84800722871e-33|118.274024963	E	GTP-binding protein
Partr_v15_DN23034_c0_g2_i1_m27141	4081.Solyc01g008950.2.1	1.7e-90	292.2			map04020,map04070,map04114,map04270,map04626,map04713,map04720,map04722,map04728,map04740,map04744,map04745,map04910,map04912,map04915,map04916,map04970,map04971,map05010,map05031,map05034,map05133,map05152,map05214	virNOG[6]	1BCCR@strNOG,1DQAN@virNOG,COG5126@NOG,KOG0027@euNOG	1DQAN|3.0735832434e-111|376.128723145	T	Calmodulin mediates the control of a large number of enzymes, ion channels and other proteins by Ca(2 ). Among the enzymes to be stimulated by the calmodulin-Ca(2 ) complex are a number of protein kinases and phosphatases
Partr_v15_DN23034_c0_g3_i1_m27144	4555.Si002816m	1.9e-89	289.2		GO:0005513,GO:0005575,GO:0005622,GO:0005623,GO:0005737,GO:0005773,GO:0005774,GO:0005886,GO:0007154,GO:0007165,GO:0008150,GO:0009593,GO:0009987,GO:0010035,GO:0010038,GO:0010099,GO:0016020,GO:0019722,GO:0019932,GO:0023052,GO:0031090,GO:0035556,GO:0042221,GO:0043226,GO:0043227,GO:0043229,GO:0043231,GO:0044422,GO:0044424,GO:0044437,GO:0044444,GO:0044446,GO:0044464,GO:0044699,GO:0044700,GO:0044763,GO:…	map04020,map04070,map04114,map04270,map04626,map04713,map04720,map04722,map04728,map04740,map04744,map04745,map04910,map04912,map04915,map04916,map04970,map04971,map05010,map05031,map05034,map05133,map05152,map05214	virNOG[6]	0TSRE@lilNOG,15GPB@poaNOG,1BCCR@strNOG,1DQAN@virNOG,COG5126@NOG,KOG0027@euNOG	1DQAN|9.63734538815e-109|367.898712158	T	Calmodulin mediates the control of a large number of enzymes, ion channels and other proteins by Ca(2 ). Among the enzymes to be stimulated by the calmodulin-Ca(2 ) complex are a number of protein kinases and phosphatases
Partr_v15_DN23042_c0_g1_i1_m26896	294747.XP_002549995.1	2.1e-83	273.3	RPL16B	GO:0002181,GO:0003674,GO:0003676,GO:0003723,GO:0003735,GO:0005198,GO:0005488,GO:0005575,GO:0005622,GO:0005623,GO:0005634,GO:0005730,GO:0005737,GO:0005829,GO:0005840,GO:0006412,GO:0008150,GO:0008152,GO:0009058,GO:0009059,GO:0009987,GO:0010467,GO:0015934,GO:0019538,GO:0022625,GO:0022626,GO:0030529,GO:0031974,GO:0031981,GO:0032991,GO:0034645,GO:0043170,GO:0043226,GO:0043227,GO:0043228,GO:0043229,GO:…	map03010	fuNOG[21]	03MB3@ascNOG,0PHKH@fuNOG,12PR4@opiNOG,197RI@saccNOG,COG0102@NOG,KOG3204@euNOG	KOG3204|7.43182317942e-108|365.131072998	J	60s ribosomal protein
Partr_v15_DN23043_c0_g1_i1_m26884	578458.XP_003028259.1	1.1e-41	135.4			map04120	fuNOG[21]	01AF7@agaNOG,01D40@agarNOG,09385@basNOG,0PPPC@fuNOG,13HZY@opiNOG,COG5078@NOG,KOG0423@euNOG	KOG0423|1.7442392433e-49|173.0703125	O	ubiquitin-conjugating enzyme
Partr_v15_DN23043_c0_g1_i3_m26885	6669.DappuP305549	5,00E-61	199.2		GO:0000278,GO:0000280,GO:0002165,GO:0003674,GO:0003824,GO:0004842,GO:0006464,GO:0006508,GO:0006511,GO:0006996,GO:0007049,GO:0007067,GO:0007275,GO:0007444,GO:0007472,GO:0007476,GO:0007552,GO:0007560,GO:0008150,GO:0008152,GO:0009056,GO:0009057,GO:0009653,GO:0009791,GO:0009886,GO:0009887,GO:0009987,GO:0010458,GO:0010498,GO:0016043,GO:0016567,GO:0016874,GO:0016879,GO:0016881,GO:0019538,GO:0019787,GO:…	map04120	artNOG[6]	0341C@artNOG,0A43T@biNOG,0VEYP@meNOG,13HZY@opiNOG,COG5078@NOG,KOG0423@euNOG	KOG0423|1.32833903982e-72|249.023620605	O	ubiquitin-conjugating enzyme
Partr_v15_DN23051_c0_g1_i1_m27027	hypothetical protein
Partr_v15_DN23057_c0_g2_i1_m27123	9258.ENSOANP00000020586	1.1e-53	176.3	COQ4	GO:0005575,GO:0005622,GO:0005623,GO:0005737,GO:0005739,GO:0005740,GO:0005743,GO:0016020,GO:0019866,GO:0031090,GO:0031966,GO:0031967,GO:0031975,GO:0043226,GO:0043227,GO:0043229,GO:0043231,GO:0044422,GO:0044424,GO:0044429,GO:0044444,GO:0044446,GO:0044464		maNOG[6]	09YB7@biNOG,0DJQY@chorNOG,0UJ7A@maNOG,0V98T@meNOG,12U9V@opiNOG,1CUI0@veNOG,COG5031@NOG,KOG3244@euNOG	KOG3244|7.96963746678e-75|255.896606445	H	Component of the coenzyme Q biosynthetic pathway. May play a role in organizing a multi-subunit COQ enzyme complex required for coenzyme Q biosynthesis. Required for steady-state levels of other COQ polypeptides (By similarity)
Partr_v15_DN23065_c0_g1_i1_m26991	6669.DappuP230542	3.7e-70	229	UBCD2	GO:0003674,GO:0003824,GO:0004842,GO:0006464,GO:0008150,GO:0008152,GO:0009987,GO:0010876,GO:0016567,GO:0016874,GO:0016879,GO:0016881,GO:0019538,GO:0019787,GO:0019915,GO:0032446,GO:0033036,GO:0036211,GO:0043170,GO:0043412,GO:0044237,GO:0044238,GO:0044260,GO:0044267,GO:0051179,GO:0070647,GO:0071704	map04120,map04141	artNOG[6]	032R1@artNOG,09VDA@biNOG,0V6C9@meNOG,12P8G@opiNOG,COG5078@NOG,KOG0417@euNOG	12P8G|5.67711674717e-81|276.139221191	O	ubiquitin-conjugating enzyme E2E
Partr_v15_DN23066_c0_g1_i1_m26886	7070.TC007543-PA	3.8e-92	301.2				artNOG[6]	0367C@artNOG,09VST@biNOG,0SWPM@inNOG,0VENC@meNOG,12PBX@opiNOG,COG2801@NOG,KOG0017@euNOG	12PBX|3.38592373929e-47|162.471755981	K	to reverse transcriptase
Partr_v15_DN23068_c0_g1_i1_m27055	400682.PAC_15721267	3.6e-47	154	RPL31	GO:0000003,GO:0000022,GO:0000184,GO:0000226,GO:0000278,GO:0000956,GO:0002119,GO:0002164,GO:0003006,GO:0003674,GO:0003676,GO:0003723,GO:0003735,GO:0005198,GO:0005488,GO:0005575,GO:0005622,GO:0005623,GO:0005737,GO:0005829,GO:0005840,GO:0006139,GO:0006401,GO:0006402,GO:0006412,GO:0006413,GO:0006414,GO:0006415,GO:0006605,GO:0006612,GO:0006613,GO:0006614,GO:0006725,GO:0006807,GO:0006810,GO:0006886,GO:…	map03010	meNOG[21]	0VHE2@meNOG,13RID@opiNOG,COG2097@NOG,KOG0893@euNOG	KOG0893|6.06032688338e-47|164.346389771	J	ribosomal protein
Partr_v15_DN23072_c0_g1_i2_m27050	5180.EDN97625	4.7e-87	285	RPL12	GO:0000027,GO:0002181,GO:0003674,GO:0003735,GO:0005198,GO:0005575,GO:0005622,GO:0005623,GO:0005634,GO:0005730,GO:0005737,GO:0005829,GO:0005840,GO:0006412,GO:0006996,GO:0008150,GO:0008152,GO:0009058,GO:0009059,GO:0009987,GO:0010467,GO:0015934,GO:0016043,GO:0019538,GO:0022607,GO:0022613,GO:0022618,GO:0022625,GO:0022626,GO:0030529,GO:0031974,GO:0031981,GO:0032991,GO:0034622,GO:0034645,GO:0042254,GO:…	map03010	fuNOG[21]	03NT7@ascNOG,0PN4A@fuNOG,13PRV@opiNOG,COG0080@NOG,KOG0886@euNOG	KOG0886|1.07339696132e-95|325.446960449	J	Ribosomal protein L12
Partr_v15_DN23073_c0_g1_i1_m27004	45351.NEMVEDRAFT_v1g127657-PA	8.7e-30	97.5	UQCC	GO:0005575,GO:0005622,GO:0005623,GO:0005737,GO:0005739,GO:0006996,GO:0007030,GO:0007275,GO:0008150,GO:0009790,GO:0009792,GO:0009987,GO:0016023,GO:0016043,GO:0031410,GO:0031982,GO:0031988,GO:0032501,GO:0032502,GO:0040008,GO:0040009,GO:0040010,GO:0043226,GO:0043227,GO:0043229,GO:0043231,GO:0044424,GO:0044444,GO:0044464,GO:0044699,GO:0044707,GO:0044763,GO:0044767,GO:0045927,GO:0048518,GO:0048856,GO:…		meNOG[21]	0V95N@meNOG,11QVY@NOG,12QZU@opiNOG,KOG2873@euNOG	KOG2873|1.37637489641e-45|159.825027466	C	Ubiquinol-cytochrome c reductase complex chaperone
Partr_v15_DN23073_c0_g1_i2_m27006	45351.NEMVEDRAFT_v1g127657-PA	8.6e-30	97.6	UQCC	GO:0005575,GO:0005622,GO:0005623,GO:0005737,GO:0005739,GO:0006996,GO:0007030,GO:0007275,GO:0008150,GO:0009790,GO:0009792,GO:0009987,GO:0016023,GO:0016043,GO:0031410,GO:0031982,GO:0031988,GO:0032501,GO:0032502,GO:0040008,GO:0040009,GO:0040010,GO:0043226,GO:0043227,GO:0043229,GO:0043231,GO:0044424,GO:0044444,GO:0044464,GO:0044699,GO:0044707,GO:0044763,GO:0044767,GO:0045927,GO:0048518,GO:0048856,GO:…		meNOG[21]	0V95N@meNOG,11QVY@NOG,12QZU@opiNOG,KOG2873@euNOG	KOG2873|3.03307070359e-46|161.97567749	C	Ubiquinol-cytochrome c reductase complex chaperone
Partr_v15_DN23074_c0_g1_i1_m27077	4952.XP_499865.1	9.5e-31	100.2	RPA12	GO:0000428,GO:0005575,GO:0005622,GO:0005623,GO:0005634,GO:0005730,GO:0005736,GO:0005737,GO:0005829,GO:0006139,GO:0006351,GO:0006353,GO:0006360,GO:0006363,GO:0006725,GO:0006807,GO:0008150,GO:0008152,GO:0009058,GO:0009059,GO:0009303,GO:0009987,GO:0010467,GO:0016070,GO:0018130,GO:0019438,GO:0030880,GO:0031974,GO:0031981,GO:0032774,GO:0032991,GO:0034641,GO:0034645,GO:0034654,GO:0042790,GO:0043170,GO:…	map00230,map00240,map01100,map03020	fuNOG[21]	03RWP@ascNOG,0PNWW@fuNOG,13UKA@opiNOG,19B3S@saccNOG,COG1594@NOG,KOG2907@euNOG	KOG2907|6.21675834352e-38|134.563247681	K	DNA-dependent RNA polymerase catalyzes the transcription of DNA into RNA using the four ribonucleoside triphosphates as substrates (By similarity)
Partr_v15_DN23074_c0_g2_i1_m27078	4952.XP_499865.1	1.7e-30	100	RPA12	GO:0000428,GO:0005575,GO:0005622,GO:0005623,GO:0005634,GO:0005730,GO:0005736,GO:0005737,GO:0005829,GO:0006139,GO:0006351,GO:0006353,GO:0006360,GO:0006363,GO:0006725,GO:0006807,GO:0008150,GO:0008152,GO:0009058,GO:0009059,GO:0009303,GO:0009987,GO:0010467,GO:0016070,GO:0018130,GO:0019438,GO:0030880,GO:0031974,GO:0031981,GO:0032774,GO:0032991,GO:0034641,GO:0034645,GO:0034654,GO:0042790,GO:0043170,GO:…	map00230,map00240,map01100,map03020	fuNOG[21]	03RWP@ascNOG,0PNWW@fuNOG,13UKA@opiNOG,19B3S@saccNOG,COG1594@NOG,KOG2907@euNOG	KOG2907|4.94654063051e-38|134.940063477	K	DNA-dependent RNA polymerase catalyzes the transcription of DNA into RNA using the four ribonucleoside triphosphates as substrates (By similarity)
Partr_v15_DN23075_c0_g2_i2_m26903	5507.FOXG_11356P0	1,00E-50	165.8				fuNOG[21]	03SNR@ascNOG,0IE9K@euNOG,0PPV7@fuNOG,0SGY7@hypNOG,0XTEP@NOG,12R17@opiNOG,19SUD@sordNOG	0IE9K|7.02553747965e-72|246.120529175	O	cyclin B1 interacting protein 1, E3 ubiquitin protein ligase
Partr_v15_DN23077_c0_g1_i1_m27048	486041.XP_001876977.1	4.9e-102	336	FG07263.1		map00190	fuNOG[21]	0177Q@agaNOG,01E5A@agarNOG,094Y5@basNOG,0PKX2@fuNOG,12S1H@opiNOG,COG1252@NOG,KOG2495@euNOG	KOG2495|3.97567874216e-109|369.573303223	C	Nadh dehydrogenase
Partr_v15_DN23079_c0_g1_i1_m26995	9739.ENSTTRP00000007002	5.4e-26	84.2	RANBP2	GO:0000236,GO:0003674,GO:0005488,GO:0005515,GO:0005575,GO:0005622,GO:0005623,GO:0005634,GO:0005635,GO:0005643,GO:0005737,GO:0005829,GO:0005975,GO:0006464,GO:0006605,GO:0006606,GO:0006810,GO:0006886,GO:0006913,GO:0007049,GO:0007154,GO:0007165,GO:0007166,GO:0008104,GO:0008150,GO:0008152,GO:0008536,GO:0008643,GO:0008645,GO:0009987,GO:0010033,GO:0010827,GO:0012505,GO:0015031,GO:0015749,GO:0015758,GO:…	map03013	maNOG[6]	0A0Q9@biNOG,0DNBH@chorNOG,0URNE@maNOG,0VBKF@meNOG,12N77@opiNOG,1CX8K@veNOG,COG0652@NOG,COG5171@NOG,KOG0864@euNOG,KOG0865@euNOG	0A0Q9|6.14236165109e-11|44.1084442139	U	RAN binding protein 2
Partr_v15_DN23079_c0_g1_i1_m26996	7739.JGI83835	3.8e-164	533.3	RANBP2	GO:0000003,GO:0000226,GO:0000236,GO:0000278,GO:0003006,GO:0003674,GO:0005488,GO:0005515,GO:0005575,GO:0005622,GO:0005623,GO:0005634,GO:0005635,GO:0005643,GO:0005737,GO:0005811,GO:0005829,GO:0005856,GO:0005875,GO:0005975,GO:0006464,GO:0006605,GO:0006606,GO:0006607,GO:0006810,GO:0006886,GO:0006913,GO:0006928,GO:0006996,GO:0006997,GO:0007010,GO:0007017,GO:0007049,GO:0007051,GO:0007052,GO:0007154,GO:…	map03013	meNOG[21]	0A0Q9@biNOG,0DNBH@chorNOG,0VBKF@meNOG,12N77@opiNOG,COG5171@NOG,KOG0864@euNOG	KOG0864|1.50412300435e-49|172.824188232	U	ran binding protein
Partr_v15_DN23079_c1_g1_i1_m27000	7739.JGI83835	1.7e-179	578.3	RANBP2	GO:0000003,GO:0000226,GO:0000236,GO:0000278,GO:0003006,GO:0003674,GO:0005488,GO:0005515,GO:0005575,GO:0005622,GO:0005623,GO:0005634,GO:0005635,GO:0005643,GO:0005737,GO:0005811,GO:0005829,GO:0005856,GO:0005875,GO:0005975,GO:0006464,GO:0006605,GO:0006606,GO:0006607,GO:0006810,GO:0006886,GO:0006913,GO:0006928,GO:0006996,GO:0006997,GO:0007010,GO:0007017,GO:0007049,GO:0007051,GO:0007052,GO:0007154,GO:…	map03013	meNOG[21]	0A0Q9@biNOG,0DNBH@chorNOG,0VBKF@meNOG,12N77@opiNOG,COG5171@NOG,KOG0864@euNOG	0VBKF|1.30796580974e-48|168.914306641	U	RAN binding protein 2
Partr_v15_DN23081_c0_g1_i1_m27106	663202.XP_003025500.1	9.1e-64	207	MDN1	GO:0000003,GO:0000027,GO:0000922,GO:0002119,GO:0002164,GO:0003674,GO:0003824,GO:0005488,GO:0005509,GO:0005515,GO:0005575,GO:0005622,GO:0005623,GO:0005634,GO:0005654,GO:0005730,GO:0005737,GO:0005739,GO:0005815,GO:0005816,GO:0005819,GO:0005856,GO:0006139,GO:0006152,GO:0006163,GO:0006195,GO:0006200,GO:0006364,GO:0006396,GO:0006461,GO:0006725,GO:0006753,GO:0006793,GO:0006796,GO:0006807,GO:0006810,GO:…	map03008	euNOG[57]	COG5271@NOG,KOG1808@euNOG	KOG1808|1.40797409066e-35|123.784660339	I	Nuclear chaperone required for maturation and nuclear export of pre-60S ribosome subunits (By similarity)
Partr_v15_DN23081_c0_g1_i2_m27107	1071381.XP_003684690.1	4.2e-65	213	MIDASIN	GO:0000027,GO:0000922,GO:0003674,GO:0003824,GO:0005488,GO:0005509,GO:0005575,GO:0005622,GO:0005623,GO:0005634,GO:0005654,GO:0005737,GO:0005739,GO:0005815,GO:0005816,GO:0005819,GO:0005856,GO:0006139,GO:0006152,GO:0006163,GO:0006195,GO:0006200,GO:0006364,GO:0006396,GO:0006725,GO:0006753,GO:0006793,GO:0006796,GO:0006807,GO:0006996,GO:0008150,GO:0008152,GO:0009056,GO:0009116,GO:0009117,GO:0009119,GO:…	map03008	fuNOG[21]	03IFF@ascNOG,0PFRP@fuNOG,12PX4@opiNOG,197KT@saccNOG,19DTT@sacNOG,COG5271@NOG,KOG1808@euNOG	KOG1808|7.77342458147e-39|134.52822876	I	Nuclear chaperone required for maturation and nuclear export of pre-60S ribosome subunits (By similarity)
Partr_v15_DN23086_c0_g1_i1_m26875	7070.TC016111-PA	8,00E-26	84.9		GO:0000228,GO:0000811,GO:0005575,GO:0005622,GO:0005623,GO:0005634,GO:0005654,GO:0005694,GO:0007154,GO:0007267,GO:0007275,GO:0007346,GO:0007399,GO:0008150,GO:0009987,GO:0010564,GO:0022008,GO:0023052,GO:0030154,GO:0031261,GO:0031974,GO:0031981,GO:0032501,GO:0032502,GO:0032991,GO:0032993,GO:0043226,GO:0043227,GO:0043228,GO:0043229,GO:0043231,GO:0043232,GO:0043233,GO:0044422,GO:0044424,GO:0044427,GO:…		artNOG[6]	0376W@artNOG,09VNF@biNOG,0SU4T@inNOG,0V6MF@meNOG,13K80@opiNOG,COG5230@NOG,KOG3303@euNOG	KOG3303|2.47524334177e-33|119.055221558	L	DNA replication complex GINS protein
Partr_v15_DN23098_c0_g1_i1_m27052	148305.Q5G5A4	1.9e-83	271.7	RPS23	GO:0000462,GO:0002181,GO:0003674,GO:0003735,GO:0005198,GO:0005575,GO:0005622,GO:0005623,GO:0005634,GO:0005730,GO:0005737,GO:0005829,GO:0005840,GO:0006139,GO:0006364,GO:0006396,GO:0006412,GO:0006417,GO:0006448,GO:0006450,GO:0006725,GO:0006807,GO:0008150,GO:0008152,GO:0009058,GO:0009059,GO:0009889,GO:0009987,GO:0010467,GO:0010468,GO:0010556,GO:0010608,GO:0015935,GO:0016070,GO:0016072,GO:0019222,GO:…	map03010	fuNOG[21]	03R4A@ascNOG,0PMW1@fuNOG,0U81W@magNOG,13PQ5@opiNOG,19M4W@sordNOG,COG0048@NOG,KOG1749@euNOG	KOG1749|1.12853071368e-87|298.581329346	J	Ribosomal protein S23
Partr_v15_DN23102_c0_g1_i1_m44012	hypothetical protein
Partr_v15_DN23105_c1_g1_i1_m44081	7739.JGI119847	3.5e-224	738.9	CCT4	GO:0000003,GO:0000226,GO:0000278,GO:0001666,GO:0002009,GO:0002119,GO:0002164,GO:0002199,GO:0003674,GO:0003824,GO:0005488,GO:0005515,GO:0005575,GO:0005622,GO:0005623,GO:0005634,GO:0005737,GO:0005811,GO:0005813,GO:0005815,GO:0005829,GO:0005832,GO:0005856,GO:0005874,GO:0005875,GO:0006139,GO:0006152,GO:0006163,GO:0006195,GO:0006200,GO:0006457,GO:0006458,GO:0006725,GO:0006753,GO:0006793,GO:0006796,GO:…		meNOG[21]	09Y6J@biNOG,0DQUG@chorNOG,0V942@meNOG,12ND7@opiNOG,COG0459@NOG,KOG0358@euNOG	KOG0358|3.92766095623e-259|864.277770996	O	T-complex protein 1 subunit delta
Partr_v15_DN23109_c0_g1_i1_m43936	294747.XP_002551060.1	4.1e-60	198.3	PGUG_03398	GO:0001522,GO:0003674,GO:0003824,GO:0005575,GO:0005622,GO:0005623,GO:0005634,GO:0005737,GO:0005739,GO:0005829,GO:0006139,GO:0006396,GO:0006399,GO:0006400,GO:0006725,GO:0006766,GO:0006767,GO:0006771,GO:0006807,GO:0008033,GO:0008150,GO:0008152,GO:0009058,GO:0009110,GO:0009231,GO:0009451,GO:0009982,GO:0009987,GO:0010467,GO:0016070,GO:0016787,GO:0016810,GO:0016814,GO:0016853,GO:0016866,GO:0018130,GO:…	map00740,map01100	fuNOG[21]	03IHX@ascNOG,0IU3W@euNOG,0PHG6@fuNOG,13404@opiNOG,199V9@saccNOG,COG0117@NOG,COG0564@NOG,KOG1919@euNOG	KOG1919|5.04762059005e-53|183.968688965	A	RNA pseudouridylate synthase domain containing
Partr_v15_DN23109_c0_g1_i3_m43937	294747.XP_002551060.1	3.4e-60	198.6	PGUG_03398	GO:0001522,GO:0003674,GO:0003824,GO:0005575,GO:0005622,GO:0005623,GO:0005634,GO:0005737,GO:0005739,GO:0005829,GO:0006139,GO:0006396,GO:0006399,GO:0006400,GO:0006725,GO:0006766,GO:0006767,GO:0006771,GO:0006807,GO:0008033,GO:0008150,GO:0008152,GO:0009058,GO:0009110,GO:0009231,GO:0009451,GO:0009982,GO:0009987,GO:0010467,GO:0016070,GO:0016787,GO:0016810,GO:0016814,GO:0016853,GO:0016866,GO:0018130,GO:…	map00740,map01100	fuNOG[21]	03IHX@ascNOG,0IU3W@euNOG,0PHG6@fuNOG,13404@opiNOG,199V9@saccNOG,COG0117@NOG,COG0564@NOG,KOG1919@euNOG	KOG1919|4.23990360631e-53|184.203292847	A	RNA pseudouridylate synthase domain containing
Partr_v15_DN23114_c0_g1_i1_m44169	164328.Phyra84559	1,00E-30	104.9				euNOG[57]	14XV8@perNOG,COG0515@NOG,KOG0192@euNOG	KOG0192|3.00398953915e-30|104.838661194	T	protein kinase kinase kinase
Partr_v15_DN23125_c0_g1_i1_m43946	4950.XP_003683424.1	2.7e-35	115.6	FG05605.1	GO:0002181,GO:0002182,GO:0003674,GO:0003735,GO:0005198,GO:0005575,GO:0005622,GO:0005623,GO:0005737,GO:0005829,GO:0005840,GO:0006412,GO:0006414,GO:0008150,GO:0008152,GO:0009058,GO:0009059,GO:0009987,GO:0010467,GO:0015934,GO:0019538,GO:0022625,GO:0022626,GO:0030529,GO:0032991,GO:0034645,GO:0043170,GO:0043226,GO:0043228,GO:0043229,GO:0043232,GO:0044237,GO:0044238,GO:0044249,GO:0044260,GO:0044267,GO:…	map03010	fuNOG[21]	03UK0@ascNOG,0PRUB@fuNOG,13WA7@opiNOG,19C26@saccNOG,19HN0@sacNOG,COG2058@NOG,KOG3449@euNOG	KOG3449|6.39886371352e-42|147.274581909	J	60S acidic ribosomal protein
Partr_v15_DN23127_c0_g1_i1_m44173	7739.JGI278265	1.6e-112	369.2	PSMB8	GO:0000003,GO:0000022,GO:0000075,GO:0000077,GO:0000082,GO:0000084,GO:0000209,GO:0000226,GO:0000278,GO:0000502,GO:0002119,GO:0002164,GO:0002376,GO:0002474,GO:0002478,GO:0002479,GO:0003674,GO:0003824,GO:0004175,GO:0005575,GO:0005622,GO:0005623,GO:0005634,GO:0005654,GO:0005737,GO:0005829,GO:0005839,GO:0006139,GO:0006464,GO:0006508,GO:0006511,GO:0006521,GO:0006725,GO:0006807,GO:0006915,GO:0006950,GO:…	map03050	meNOG[21]	09VK0@biNOG,0DGUM@chorNOG,0V6J5@meNOG,0XQRP@NOG,12PAC@opiNOG,KOG0175@euNOG	KOG0175|2.07484914853e-144|486.476867676	O	The proteasome is a multicatalytic proteinase complex which is characterized by its ability to cleave peptides with Arg, Phe, Tyr, Leu, and Glu adjacent to the leaving group at neutral or slightly basic pH. The proteasome has an ATP-dependent proteolytic activity (By similarity)
Partr_v15_DN23129_c0_g1_i1_m43907	45351.NEMVEDRAFT_v1g242697-PA	9.2e-80	261.4	RPL13	GO:0000003,GO:0000022,GO:0000184,GO:0000226,GO:0000278,GO:0000956,GO:0002119,GO:0002164,GO:0003674,GO:0003676,GO:0003723,GO:0003735,GO:0005198,GO:0005488,GO:0005575,GO:0005622,GO:0005623,GO:0005737,GO:0005829,GO:0005840,GO:0006139,GO:0006401,GO:0006402,GO:0006412,GO:0006413,GO:0006414,GO:0006415,GO:0006605,GO:0006612,GO:0006613,GO:0006614,GO:0006725,GO:0006807,GO:0006810,GO:0006886,GO:0006915,GO:…	map03010	meNOG[21]	0V5A8@meNOG,137DK@opiNOG,COG4352@NOG,KOG3295@euNOG	KOG3295|9.36695217044e-88|298.879516602	J	60S ribosomal protein L13
Partr_v15_DN23131_c0_g1_i1_m44098	431895.XP_001743170.1	6.3e-23	73.9	RANGRF	GO:0002028,GO:0003674,GO:0005083,GO:0005085,GO:0005087,GO:0005088,GO:0005488,GO:0005515,GO:0005575,GO:0005622,GO:0005623,GO:0005634,GO:0005654,GO:0005737,GO:0005829,GO:0005911,GO:0006403,GO:0006405,GO:0006406,GO:0006605,GO:0006606,GO:0006810,GO:0006886,GO:0006913,GO:0007154,GO:0007165,GO:0007264,GO:0008104,GO:0008150,GO:0008536,GO:0009987,GO:0010959,GO:0014704,GO:0015031,GO:0015931,GO:0016247,GO:…		opiNOG[43]	11I9Z@NOG,13R1V@opiNOG,KOG3329@euNOG	13R1V|1.96994622372e-29|106.257011414	T	Ran guanine nucleotide release factor
Partr_v15_DN23131_c0_g1_i2_m44099	99883.ENSTNIP00000002994	1.7e-22	73.2	RANGRF			fiNOG[1]	09Z5G@biNOG,0DF3X@chorNOG,0N287@fiNOG,0VA2P@meNOG,11I9Z@NOG,13R1V@opiNOG,1CPTR@veNOG,KOG3329@euNOG	KOG3329|6.76708496509e-30|107.932945251	T	RAN guanine nucleotide release factor
Partr_v15_DN23133_c0_g1_i1_m44153	67593.Physo156303	1.5e-141	463.5	NDUFS7	GO:0000003,GO:0000302,GO:0002119,GO:0002164,GO:0003006,GO:0003674,GO:0003824,GO:0003954,GO:0005488,GO:0005575,GO:0005622,GO:0005623,GO:0005737,GO:0005739,GO:0005740,GO:0005743,GO:0005746,GO:0005747,GO:0006091,GO:0006119,GO:0006120,GO:0006461,GO:0006793,GO:0006796,GO:0006950,GO:0006979,GO:0006996,GO:0007005,GO:0007275,GO:0007548,GO:0007568,GO:0008137,GO:0008150,GO:0008152,GO:0008270,GO:0008340,GO:…	map00190,map01100,map05010,map05012,map05016	euNOG[57]	14X4H@perNOG,COG0377@NOG,KOG1687@euNOG	KOG1687|3.50783476831e-112|379.817687988	C	NADH dehydrogenase (Ubiquinone) Fe-S protein 7
Partr_v15_DN23136_c0_g1_i1_m44030	31033.ENSTRUP00000014398	1.1e-47	156.5		GO:0005575,GO:0005622,GO:0005623,GO:0005737,GO:0005768,GO:0005770,GO:0010008,GO:0012505,GO:0016020,GO:0031090,GO:0031902,GO:0043226,GO:0043227,GO:0043229,GO:0043231,GO:0044422,GO:0044424,GO:0044440,GO:0044444,GO:0044446,GO:0044464	map04144	fiNOG[1]	09W21@biNOG,0DHB2@chorNOG,0N4M9@fiNOG,0V706@meNOG,11HN3@NOG,13R0P@opiNOG,1CS15@veNOG,KOG2910@euNOG	KOG2910|5.66107037205e-63|217.443344116	U	Charged multivesicular body protein
Partr_v15_DN23140_c0_g1_i2_m43999	9615.ENSCAFP00000015831	1.6e-26	86.2	CRCP	GO:0000003,GO:0001635,GO:0001653,GO:0001669,GO:0003674,GO:0003824,GO:0003899,GO:0004871,GO:0004872,GO:0004888,GO:0004930,GO:0004948,GO:0005575,GO:0005622,GO:0005623,GO:0005634,GO:0005737,GO:0005886,GO:0006139,GO:0006351,GO:0006383,GO:0006725,GO:0006807,GO:0006810,GO:0006887,GO:0006950,GO:0006952,GO:0006954,GO:0007154,GO:0007165,GO:0007166,GO:0007186,GO:0007218,GO:0007338,GO:0007340,GO:0008150,GO:…		maNOG[6]	0A6MF@biNOG,0CM9T@carNOG,0DTMA@chorNOG,0UUY6@maNOG,0VHFK@meNOG,11TUG@NOG,13WCH@opiNOG,1D2YS@veNOG,KOG4168@euNOG	KOG4168|6.39908774075e-36|128.460281372	K	CGRP receptor component
Partr_v15_DN23140_c0_g1_i3_m44000	7739.JGI128221	4.9e-26	84.6	CRCP	GO:0000003,GO:0000902,GO:0001635,GO:0001653,GO:0001669,GO:0003674,GO:0003824,GO:0003899,GO:0004871,GO:0004872,GO:0004888,GO:0004930,GO:0004948,GO:0005575,GO:0005622,GO:0005623,GO:0005634,GO:0005737,GO:0005886,GO:0006139,GO:0006351,GO:0006383,GO:0006725,GO:0006807,GO:0006810,GO:0006887,GO:0006950,GO:0006952,GO:0006954,GO:0007154,GO:0007165,GO:0007166,GO:0007186,GO:0007218,GO:0007275,GO:0007338,GO:…		meNOG[21]	0A6MF@biNOG,0DTMA@chorNOG,0VHFK@meNOG,11TUG@NOG,13WCH@opiNOG,KOG4168@euNOG	KOG4168|5.71958366316e-35|125.332565308	K	CGRP receptor component
Partr_v15_DN23142_c0_g1_i3_m44192	28377.ENSACAP00000013619	4,00E-38	125.8	RWDD1	GO:0008150,GO:0040008,GO:0040009,GO:0040010,GO:0045927,GO:0048518,GO:0050789,GO:0065007		meNOG[21]	09URR@biNOG,0DG1D@chorNOG,0V5R6@meNOG,0XT0M@NOG,1303Y@opiNOG,1CQQZ@veNOG,KOG4018@euNOG	KOG4018|4.08082119883e-38|134.469161987	S	RWD domain containing
Partr_v15_DN23143_c0_g1_i2_m43894	486041.XP_001883290.1	1.8e-30	100.3	FG01322.1	GO:0000070,GO:0000228,GO:0000278,GO:0000280,GO:0000723,GO:0000793,GO:0000794,GO:0000819,GO:0000922,GO:0003674,GO:0005575,GO:0005622,GO:0005623,GO:0005634,GO:0005654,GO:0005694,GO:0005737,GO:0005815,GO:0005816,GO:0005819,GO:0005856,GO:0005938,GO:0005940,GO:0006139,GO:0006259,GO:0006342,GO:0006355,GO:0006464,GO:0006725,GO:0006807,GO:0006996,GO:0007049,GO:0007059,GO:0007067,GO:0008150,GO:0008152,GO:…	map03013	fuNOG[21]	018S2@agaNOG,01FDW@agarNOG,0947U@basNOG,0PQVP@fuNOG,13UKD@opiNOG,COG5227@NOG,KOG1769@euNOG	KOG1769|5.57669231527e-37|131.721511841	O	smt3 suppressor of mif two 3 homolog
Partr_v15_DN23145_c3_g1_i2_m43923	572307.XP_003881784.1	7.3e-192	635.3	KDELC1	GO:0000003,GO:0003006,GO:0003674,GO:0003756,GO:0003824,GO:0004656,GO:0005488,GO:0005515,GO:0005575,GO:0005576,GO:0005615,GO:0005618,GO:0005622,GO:0005623,GO:0005737,GO:0005768,GO:0005773,GO:0005774,GO:0005783,GO:0005788,GO:0005793,GO:0005794,GO:0005802,GO:0005886,GO:0006082,GO:0006457,GO:0006464,GO:0006520,GO:0006575,GO:0006629,GO:0006807,GO:0006950,GO:0006979,GO:0007275,GO:0008150,GO:0008152,GO:…	map00514,map04141	euNOG[57]	0XT5U@NOG,COG0526@NOG,KOG0190@euNOG,KOG0191@euNOG,KOG2458@euNOG	KOG0190|2.62135615941e-131|428.014343262	O	Protein disulfide isomerase
Partr_v15_DN23148_c0_g1_i1_m44017	15368.BRADI2G53077.1	3.2e-218	709.5		GO:0005575,GO:0005622,GO:0005623,GO:0005737,GO:0005794,GO:0005975,GO:0006464,GO:0006471,GO:0006486,GO:0006810,GO:0006886,GO:0008104,GO:0008150,GO:0008152,GO:0009058,GO:0009059,GO:0009100,GO:0009101,GO:0009987,GO:0015031,GO:0016192,GO:0019538,GO:0033036,GO:0034613,GO:0034645,GO:0036211,GO:0043170,GO:0043226,GO:0043227,GO:0043229,GO:0043231,GO:0043412,GO:0043413,GO:0044237,GO:0044238,GO:0044249,GO:…		virNOG[6]	0TVIB@lilNOG,15SIW@poaNOG,1BDGQ@strNOG,1DRE6@virNOG,COG1100@NOG,KOG0070@euNOG	1DRE6|2.69785189565e-144|485.672180176	U	ADP-ribosylation factor
Partr_v15_DN23148_c0_g1_i2_m44018	15368.BRADI2G53077.1	2.5e-108	346.7		GO:0005575,GO:0005622,GO:0005623,GO:0005737,GO:0005794,GO:0005975,GO:0006464,GO:0006471,GO:0006486,GO:0006810,GO:0006886,GO:0008104,GO:0008150,GO:0008152,GO:0009058,GO:0009059,GO:0009100,GO:0009101,GO:0009987,GO:0015031,GO:0016192,GO:0019538,GO:0033036,GO:0034613,GO:0034645,GO:0036211,GO:0043170,GO:0043226,GO:0043227,GO:0043229,GO:0043231,GO:0043412,GO:0043413,GO:0044237,GO:0044238,GO:0044249,GO:…		virNOG[6]	0TVIB@lilNOG,15SIW@poaNOG,1BDGQ@strNOG,1DRE6@virNOG,COG1100@NOG,KOG0070@euNOG	1DRE6|1.34117750367e-69|239.407089233	U	ADP-ribosylation factor
Partr_v15_DN23148_c0_g1_i3_m44019	15368.BRADI2G53077.1	1.4e-211	687.1		GO:0005575,GO:0005622,GO:0005623,GO:0005737,GO:0005794,GO:0005975,GO:0006464,GO:0006471,GO:0006486,GO:0006810,GO:0006886,GO:0008104,GO:0008150,GO:0008152,GO:0009058,GO:0009059,GO:0009100,GO:0009101,GO:0009987,GO:0015031,GO:0016192,GO:0019538,GO:0033036,GO:0034613,GO:0034645,GO:0036211,GO:0043170,GO:0043226,GO:0043227,GO:0043229,GO:0043231,GO:0043412,GO:0043413,GO:0044237,GO:0044238,GO:0044249,GO:…		virNOG[6]	0TVIB@lilNOG,15SIW@poaNOG,1BDGQ@strNOG,1DRE6@virNOG,COG1100@NOG,KOG0070@euNOG	1DRE6|2.22269735688e-140|472.739837646	U	ADP-ribosylation factor
Partr_v15_DN23151_c0_g2_i1_m43959	4956.XP_002497984.1	3.2e-28	91	PGUG_03186	GO:0001403,GO:0003674,GO:0003824,GO:0006139,GO:0006152,GO:0006163,GO:0006195,GO:0006200,GO:0006508,GO:0006511,GO:0006725,GO:0006753,GO:0006793,GO:0006796,GO:0006807,GO:0007124,GO:0008150,GO:0008152,GO:0009056,GO:0009057,GO:0009116,GO:0009117,GO:0009119,GO:0009123,GO:0009125,GO:0009126,GO:0009128,GO:0009141,GO:0009143,GO:0009144,GO:0009146,GO:0009150,GO:0009154,GO:0009158,GO:0009161,GO:0009164,GO:…		fuNOG[21]	03RVE@ascNOG,0IXT7@euNOG,0PP04@fuNOG,1294C@NOG,13PP6@opiNOG,19AVA@saccNOG,19GRK@sacNOG	0IXT7|2.63893521605e-47|156.465774536	S	Conserved hypothetical protein
Partr_v15_DN23152_c0_g3_i1_m43935	7897.ENSLACP00000010836	5,00E-27	89.2	SMARCB1	GO:0000003,GO:0000278,GO:0000803,GO:0000902,GO:0000904,GO:0000988,GO:0000989,GO:0001700,GO:0001701,GO:0001741,GO:0001824,GO:0001835,GO:0002119,GO:0002164,GO:0002165,GO:0003002,GO:0003006,GO:0003674,GO:0003712,GO:0003713,GO:0005488,GO:0005515,GO:0005575,GO:0005622,GO:0005623,GO:0005634,GO:0005654,GO:0005694,GO:0005730,GO:0006139,GO:0006259,GO:0006281,GO:0006325,GO:0006333,GO:0006337,GO:0006338,GO:…		meNOG[21]	09VD3@biNOG,0DNPF@chorNOG,0VBU5@meNOG,0XSZD@NOG,12RUA@opiNOG,1CXKP@veNOG,KOG1649@euNOG	KOG1649|9.13750442617e-55|189.508407593	B	SWI SNF related matrix associated actin dependent regulator of chromatin subfamily B member 1
Partr_v15_DN23157_c0_g1_i1_m43938	7425.NV14541-PA	6.1e-53	173.3	RPS10	GO:0003674,GO:0003735,GO:0005198,GO:0005575,GO:0005622,GO:0005623,GO:0005737,GO:0005829,GO:0005840,GO:0005856,GO:0005875,GO:0006412,GO:0008150,GO:0008152,GO:0009058,GO:0009059,GO:0009987,GO:0010467,GO:0015630,GO:0015935,GO:0019538,GO:0022626,GO:0022627,GO:0030529,GO:0032991,GO:0034645,GO:0043170,GO:0043226,GO:0043228,GO:0043229,GO:0043232,GO:0043234,GO:0044237,GO:0044238,GO:0044249,GO:0044260,GO:…	map03010	artNOG[6]	0375I@artNOG,0A2FR@biNOG,0S48J@hymNOG,0SU6J@inNOG,0VD1P@meNOG,13R9N@opiNOG,COG5045@NOG,KOG3344@euNOG	KOG3344|1.03459414002e-63|218.247375488	J	Ribosomal protein
Partr_v15_DN23170_c0_g1_i1_m44050	240176.XP_001830732.1	4.2e-120	395	RPS0	GO:0000028,GO:0000447,GO:0000460,GO:0000461,GO:0000462,GO:0000466,GO:0000469,GO:0000478,GO:0000479,GO:0002181,GO:0003674,GO:0003735,GO:0005198,GO:0005575,GO:0005622,GO:0005623,GO:0005634,GO:0005737,GO:0005829,GO:0005840,GO:0006139,GO:0006364,GO:0006396,GO:0006403,GO:0006405,GO:0006407,GO:0006412,GO:0006725,GO:0006807,GO:0006810,GO:0006913,GO:0006996,GO:0008150,GO:0008152,GO:0009058,GO:0009059,GO:…	map03010	fuNOG[21]	015B3@agaNOG,01C2I@agarNOG,092J7@basNOG,0PGPW@fuNOG,12QB0@opiNOG,COG0052@NOG,KOG0830@euNOG	KOG0830|2.33174985605e-127|429.716552734	J	Required for the assembly and or stability of the 40S ribosomal subunit. Required for the processing of the 20S rRNA- precursor to mature 18S rRNA in a late step of the maturation of 40S ribosomal subunits
Partr_v15_DN23181_c0_g1_i1_m43967	208348.PTTG_02603P0	1.8e-52	172.1		GO:0005575,GO:0005576	map00460,map00500,map00940,map01100,map01110	fuNOG[21]	09112@basNOG,0IF0P@euNOG,0PG84@fuNOG,12QUB@opiNOG,COG1472@NOG	0IF0P|1.35039924385e-59|205.575210571	G	Beta-glucosidases are one of a number of cellulolytic enzymes involved in the degradation of cellulosic biomass. Catalyzes the last step releasing glucose from the inhibitory cellobiose (By similarity)
Partr_v15_DN23181_c0_g2_i1_m43969	431895.XP_001745556.1	6.1e-79	259.3			map00460,map00500,map00940,map01100,map01110	opiNOG[43]	0IF0P@euNOG,12QUB@opiNOG,COG1472@NOG	0IF0P|1.94229435952e-104|354.217132568	G	Beta-glucosidases are one of a number of cellulolytic enzymes involved in the degradation of cellulosic biomass. Catalyzes the last step releasing glucose from the inhibitory cellobiose (By similarity)
Partr_v15_DN23181_c0_g3_i1_m43973	431895.XP_001745556.1	1.6e-150	496.5			map00460,map00500,map00940,map01100,map01110	opiNOG[43]	0IF0P@euNOG,12QUB@opiNOG,COG1472@NOG	0IF0P|8.77946423405e-196|656.737976074	G	Beta-glucosidases are one of a number of cellulolytic enzymes involved in the degradation of cellulosic biomass. Catalyzes the last step releasing glucose from the inhibitory cellobiose (By similarity)
Partr_v15_DN23182_c0_g1_i1_m44032	99883.ENSTNIP00000006118	6.1e-96	315.3	ATM	GO:0000075,GO:0000077,GO:0003674,GO:0003824,GO:0006793,GO:0006796,GO:0006915,GO:0006950,GO:0006974,GO:0007154,GO:0007165,GO:0008150,GO:0008152,GO:0008219,GO:0008630,GO:0009987,GO:0010564,GO:0010948,GO:0012501,GO:0016265,GO:0016301,GO:0016310,GO:0016740,GO:0016772,GO:0023052,GO:0031570,GO:0033554,GO:0035556,GO:0044237,GO:0044699,GO:0044700,GO:0044763,GO:0048519,GO:0048523,GO:0050789,GO:0050794,GO:…	map04064,map04110,map04115,map04210,map05166,map05202	fiNOG[1]	0A1GK@biNOG,0DP4B@chorNOG,0N1PZ@fiNOG,0VBJ8@meNOG,0XNPY@NOG,12PHZ@opiNOG,1CY2B@veNOG,KOG0892@euNOG	12PHZ|1.89561002136e-166|559.867492676	L	ataxia telangiectasia mutated
Partr_v15_DN23189_c0_g1_i1_m44176	51453.JGI68436	7.9e-28	87.8				fuNOG[21]	03SUR@ascNOG,0IYGV@euNOG,0PPUN@fuNOG,0SJFD@hypNOG,11W11@NOG,13THJ@opiNOG,19RRX@sordNOG	0IYGV|2.56837262215e-29|106.236473083	S	Inherit from NOG: Tic20-like protein
Partr_v15_DN23191_c0_g2_i1_m44071	61853.ENSNLEP00000022558	7.3e-104	340.4	RPL10L	GO:0000003,GO:0000022,GO:0000027,GO:0000226,GO:0000278,GO:0002119,GO:0002164,GO:0002181,GO:0003674,GO:0003735,GO:0005198,GO:0005575,GO:0005622,GO:0005623,GO:0005634,GO:0005730,GO:0005737,GO:0005773,GO:0005774,GO:0005829,GO:0005840,GO:0006412,GO:0006415,GO:0006996,GO:0007010,GO:0007017,GO:0007049,GO:0007051,GO:0007052,GO:0007098,GO:0007275,GO:0007276,GO:0007283,GO:0008150,GO:0008152,GO:0009058,GO:…	map03010	euNOG[57]	COG0197@NOG,KOG0857@euNOG	KOG0857|1.95100307692e-114|385.13583374	J	Ribosomal protein
Partr_v15_DN23197_c0_g1_i1_m44065	578458.XP_003027700.1	6.3e-109	357.6	RPS6	GO:0000462,GO:0002181,GO:0003674,GO:0003735,GO:0005198,GO:0005575,GO:0005622,GO:0005623,GO:0005737,GO:0005829,GO:0005840,GO:0006139,GO:0006364,GO:0006396,GO:0006412,GO:0006725,GO:0006807,GO:0007275,GO:0008150,GO:0008152,GO:0009058,GO:0009059,GO:0009987,GO:0010467,GO:0015935,GO:0016070,GO:0016072,GO:0019538,GO:0022613,GO:0022626,GO:0022627,GO:0030490,GO:0030529,GO:0030684,GO:0030686,GO:0032040,GO:…	map03010,map04066,map04150,map04151,map04910,map05205	fuNOG[21]	016IF@agaNOG,01DK6@agarNOG,09208@basNOG,0PHTT@fuNOG,12QTR@opiNOG,COG2125@NOG,KOG1646@euNOG	KOG1646|1.94798204718e-119|404.127593994	J	40s ribosomal protein s6
Partr_v15_DN23201_c1_g1_i1_m35223	hypothetical protein
Partr_v15_DN23202_c0_g1_i1_m35148	30611.ENSOGAP00000000658	2,00E-36	118.9	PASK	GO:0002791,GO:0003674,GO:0003824,GO:0004672,GO:0004674,GO:0005488,GO:0005543,GO:0005575,GO:0005622,GO:0005623,GO:0005634,GO:0005737,GO:0005794,GO:0005979,GO:0006109,GO:0006417,GO:0006464,GO:0006468,GO:0006793,GO:0006796,GO:0008150,GO:0008152,GO:0008289,GO:0009889,GO:0009890,GO:0009891,GO:0009892,GO:0009893,GO:0009987,GO:0010468,GO:0010556,GO:0010557,GO:0010558,GO:0010604,GO:0010605,GO:0010608,GO:…		maNOG[6]	09UAZ@biNOG,0DFKM@chorNOG,0UGZ0@maNOG,0V5A5@meNOG,13HNY@opiNOG,16BBC@prNOG,1AYI6@spriNOG,1CQA9@veNOG,COG0515@NOG,KOG1152@euNOG	KOG1152|1.46070311753e-57|198.937927246	T	PAS domain containing serine threonine kinase
Partr_v15_DN23217_c0_g1_i1_m35318	4558.Sb01g021500.1	4.5e-60	196.5		GO:0003674,GO:0003824,GO:0005575,GO:0005622,GO:0005623,GO:0005634,GO:0005737,GO:0008150,GO:0008152,GO:0010309,GO:0016491,GO:0016701,GO:0016702,GO:0043226,GO:0043227,GO:0043229,GO:0043231,GO:0044424,GO:0044464,GO:0044710,GO:0051213,GO:0055114	map00270,map01100	virNOG[6]	0TR2W@lilNOG,15Q6J@poaNOG,1BNXM@strNOG,1E0U9@virNOG,COG1791@NOG,KOG2107@euNOG	KOG2107|2.36724709292e-54|188.369934082	K	Catalyzes the formation of formate and 2-keto-4- methylthiobutyrate (KMTB) from 1,2-dihydroxy-3-keto-5- methylthiopentene (DHK-MTPene) (By similarity)
Partr_v15_DN23223_c0_g1_i1_m35153	hypothetical protein
Partr_v15_DN23225_c0_g1_i1_m35280	59689.scaffold_802559.1	1,00E-84	277.5	UBC7		map04120,map04141,map05012	virNOG[6]	0C5BG@braNOG,1BK0X@strNOG,1DX0U@virNOG,COG5078@NOG,KOG0425@euNOG	KOG0425|3.32581256248e-97|330.089019775	O	ubiquitin-conjugating enzyme
Partr_v15_DN23225_c0_g1_i2_m35281	59689.scaffold_802559.1	1.1e-84	277.5	UBC7		map04120,map04141,map05012	virNOG[6]	0C5BG@braNOG,1BK0X@strNOG,1DX0U@virNOG,COG5078@NOG,KOG0425@euNOG	KOG0425|2.54639770167e-97|330.477233887	O	ubiquitin-conjugating enzyme
Partr_v15_DN23231_c0_g1_i1_m35421	8090.ENSORLP00000002561	6.4e-22	73.4	FAM58A			fiNOG[1]	09VZN@biNOG,0DH8E@chorNOG,0N6GN@fiNOG,0V6Y3@meNOG,12X6Z@opiNOG,1CRYJ@veNOG,COG5333@NOG,KOG0834@euNOG	KOG0834|1.75276944612e-27|99.6843948364	D	Cyclin K
Partr_v15_DN23231_c0_g1_i2_m35423	8090.ENSORLP00000002561	6.7e-22	73.3	FAM58A			fiNOG[1]	09VZN@biNOG,0DH8E@chorNOG,0N6GN@fiNOG,0V6Y3@meNOG,12X6Z@opiNOG,1CRYJ@veNOG,COG5333@NOG,KOG0834@euNOG	KOG0834|1.86387525536e-27|99.5810623169	D	Cyclin K
Partr_v15_DN23232_c0_g1_i1_m35251	40559.EDN20288	2.9e-54	179.5	PGUG_03037	GO:0002181,GO:0003674,GO:0003724,GO:0003824,GO:0004004,GO:0004386,GO:0005575,GO:0005622,GO:0005623,GO:0005737,GO:0005829,GO:0006139,GO:0006152,GO:0006163,GO:0006195,GO:0006200,GO:0006412,GO:0006417,GO:0006725,GO:0006753,GO:0006793,GO:0006796,GO:0006807,GO:0007275,GO:0008026,GO:0008150,GO:0008152,GO:0008186,GO:0009056,GO:0009058,GO:0009059,GO:0009116,GO:0009117,GO:0009119,GO:0009123,GO:0009125,GO:…	map03040	fuNOG[21]	03JBQ@ascNOG,0PGAG@fuNOG,12QFR@opiNOG,COG1204@NOG,KOG0952@euNOG	KOG0952|2.60992052762e-36|127.047309875	A	helicase
Partr_v15_DN23235_c0_g1_i1_m35443	4952.XP_502094.1	6.8e-65	212.3	FG05593.1			fuNOG[21]	03JEI@ascNOG,0IF2I@euNOG,0PFZI@fuNOG,12SJ2@opiNOG,198QS@saccNOG,COG2230@NOG	0IF2I|5.31312231581e-34|121.143852234	M	cyclopropane-fatty-acyl-phospholipid synthase
Partr_v15_DN23241_c0_g1_i1_m35364	65071.PYU1_T010474	6.3e-52	171.3	TAGLN3	GO:0000122,GO:0000278,GO:0000280,GO:0000768,GO:0000902,GO:0000975,GO:0001067,GO:0001725,GO:0002119,GO:0002164,GO:0002376,GO:0002520,GO:0003008,GO:0003012,GO:0003674,GO:0003676,GO:0003677,GO:0003779,GO:0005488,GO:0005509,GO:0005515,GO:0005516,GO:0005523,GO:0005575,GO:0005622,GO:0005623,GO:0005634,GO:0005737,GO:0005768,GO:0005770,GO:0005856,GO:0005865,GO:0005874,GO:0005884,GO:0005911,GO:0005938,GO:…	map04010,map04141,map04668,map04722,map05014	euNOG[57]	COG5199@NOG,KOG2046@euNOG	KOG2046|6.10824868656e-54|186.496856689	Z	Calponin
Partr_v15_DN23244_c0_g1_i2_m35325	486041.XP_001879386.1	1.5e-43	144.7	PGUG_02355	GO:0003674,GO:0005488,GO:0005515,GO:0005575,GO:0005622,GO:0005623,GO:0005634,GO:0005737,GO:0005829,GO:0006457,GO:0006605,GO:0006625,GO:0006810,GO:0006886,GO:0006996,GO:0007031,GO:0007275,GO:0008104,GO:0008150,GO:0008152,GO:0009987,GO:0015031,GO:0016043,GO:0016482,GO:0016558,GO:0017038,GO:0019538,GO:0030544,GO:0031072,GO:0032153,GO:0032501,GO:0032502,GO:0033036,GO:0033365,GO:0034613,GO:0043170,GO:…		fuNOG[21]	015TB@agaNOG,01C4R@agarNOG,091K1@basNOG,0PFZB@fuNOG,12P9G@opiNOG,COG2214@NOG,KOG0691@euNOG	KOG0691|4.48016419311e-36|128.325515747	O	DnaJ (Hsp40) homolog subfamily C member
Partr_v15_DN23244_c0_g1_i3_m35328	486041.XP_001879386.1	1.5e-45	151.3	PGUG_02355	GO:0003674,GO:0005488,GO:0005515,GO:0005575,GO:0005622,GO:0005623,GO:0005634,GO:0005737,GO:0005829,GO:0006457,GO:0006605,GO:0006625,GO:0006810,GO:0006886,GO:0006996,GO:0007031,GO:0007275,GO:0008104,GO:0008150,GO:0008152,GO:0009987,GO:0015031,GO:0016043,GO:0016482,GO:0016558,GO:0017038,GO:0019538,GO:0030544,GO:0031072,GO:0032153,GO:0032501,GO:0032502,GO:0033036,GO:0033365,GO:0034613,GO:0043170,GO:…		fuNOG[21]	015TB@agaNOG,01C4R@agarNOG,091K1@basNOG,0PFZB@fuNOG,12P9G@opiNOG,COG2214@NOG,KOG0691@euNOG	KOG0691|1.67035241148e-35|126.543998718	O	DnaJ (Hsp40) homolog subfamily C member
Partr_v15_DN23246_c0_g1_i1_m35435	5059.CADAFLAP00009152	1.6e-32	106.9	MRPL51	GO:0000313,GO:0000315,GO:0003674,GO:0003735,GO:0005198,GO:0005575,GO:0005622,GO:0005623,GO:0005737,GO:0005739,GO:0005759,GO:0005761,GO:0005762,GO:0005840,GO:0006091,GO:0006412,GO:0006996,GO:0007005,GO:0008150,GO:0008152,GO:0009058,GO:0009059,GO:0009060,GO:0009987,GO:0010467,GO:0015934,GO:0015980,GO:0016043,GO:0019538,GO:0030529,GO:0031974,GO:0032543,GO:0032991,GO:0034645,GO:0043170,GO:0043226,GO:…		fuNOG[21]	03RZT@ascNOG,0M8BY@euroNOG,0PP1D@fuNOG,11S17@NOG,13RZN@opiNOG,KOG3445@euNOG	KOG3445|6.18500090367e-40|140.197235107	J	ribosomal protein
Partr_v15_DN23247_c0_g1_i1_m35436	5059.CADAFLAP00001965	4.1e-39	127.1	CDA2	GO:0000003,GO:0003006,GO:0003674,GO:0003824,GO:0004099,GO:0005575,GO:0005618,GO:0005619,GO:0005623,GO:0005631,GO:0007049,GO:0008150,GO:0008152,GO:0009272,GO:0009277,GO:0009653,GO:0009987,GO:0010927,GO:0016043,GO:0016787,GO:0016810,GO:0016811,GO:0019213,GO:0019953,GO:0022402,GO:0022413,GO:0022414,GO:0022607,GO:0030154,GO:0030312,GO:0030435,GO:0030437,GO:0030476,GO:0031160,GO:0031505,GO:0032502,GO:…	map00520,map01110	fuNOG[21]	03JW7@ascNOG,0IFD5@euNOG,0PGYG@fuNOG,12QMY@opiNOG,COG0726@NOG	0IFD5|1.50364011736e-58|195.085205078	G	chitin deacetylase
Partr_v15_DN23251_c1_g1_i1_m35283	hypothetical protein
Partr_v15_DN23251_c1_g2_i1_m35284	hypothetical protein
Partr_v15_DN23252_c0_g1_i1_m35316	7897.ENSLACP00000009355	1.4e-40	133.1	TAF9B	GO:0000122,GO:0000123,GO:0000124,GO:0000125,GO:0000428,GO:0000975,GO:0000988,GO:0000989,GO:0001067,GO:0001558,GO:0003674,GO:0003676,GO:0003677,GO:0003712,GO:0003713,GO:0003714,GO:0003824,GO:0004017,GO:0005488,GO:0005515,GO:0005575,GO:0005622,GO:0005623,GO:0005634,GO:0005654,GO:0005667,GO:0005669,GO:0006139,GO:0006325,GO:0006351,GO:0006352,GO:0006354,GO:0006355,GO:0006357,GO:0006366,GO:0006367,GO:…	map03008,map03022,map05168	meNOG[21]	09YMW@biNOG,0DK2G@chorNOG,0V9JN@meNOG,13K4H@opiNOG,1CUW8@veNOG,COG5094@NOG,KOG3334@euNOG	KOG3334|1.40758933137e-54|189.62878418	K	RNA polymerase II, TATA box binding protein (TBP)-associated factor
Partr_v15_DN23256_c0_g1_i1_m35355	5270.UM02579P0	7.2e-42	136	RFA2	GO:0000003,GO:0000228,GO:0000722,GO:0000723,GO:0000724,GO:0000725,GO:0000781,GO:0000793,GO:0000794,GO:0003674,GO:0003676,GO:0003677,GO:0003690,GO:0003697,GO:0005488,GO:0005575,GO:0005622,GO:0005623,GO:0005634,GO:0005657,GO:0005662,GO:0005694,GO:0005737,GO:0005829,GO:0006139,GO:0006259,GO:0006260,GO:0006261,GO:0006268,GO:0006269,GO:0006278,GO:0006281,GO:0006289,GO:0006302,GO:0006310,GO:0006312,GO:…	map03030,map03420,map03430,map03440,map03460	fuNOG[21]	093P1@basNOG,0PNZK@fuNOG,12N64@opiNOG,COG5235@NOG,KOG3108@euNOG	0PNZK|5.6103049294e-58|200.217300415	L	replication factor-a protein
Partr_v15_DN23256_c0_g1_i2_m35357	5270.UM02579P0	4.6e-43	140	RFA2	GO:0000003,GO:0000228,GO:0000722,GO:0000723,GO:0000724,GO:0000725,GO:0000781,GO:0000793,GO:0000794,GO:0003674,GO:0003676,GO:0003677,GO:0003690,GO:0003697,GO:0005488,GO:0005575,GO:0005622,GO:0005623,GO:0005634,GO:0005657,GO:0005662,GO:0005694,GO:0005737,GO:0005829,GO:0006139,GO:0006259,GO:0006260,GO:0006261,GO:0006268,GO:0006269,GO:0006278,GO:0006281,GO:0006289,GO:0006302,GO:0006310,GO:0006312,GO:…	map03030,map03420,map03430,map03440,map03460	fuNOG[21]	093P1@basNOG,0PNZK@fuNOG,12N64@opiNOG,COG5235@NOG,KOG3108@euNOG	0PNZK|8.78775986669e-64|219.331115723	L	replication factor-a protein
Partr_v15_DN23257_c1_g1_i1_m35353	7739.JGI127243	1.1e-133	438.1	EIF6	GO:0002119,GO:0002164,GO:0003674,GO:0003676,GO:0003723,GO:0003743,GO:0005488,GO:0005575,GO:0005622,GO:0005623,GO:0005634,GO:0005638,GO:0005652,GO:0005730,GO:0005737,GO:0005829,GO:0005856,GO:0005882,GO:0006412,GO:0006413,GO:0006810,GO:0006897,GO:0006898,GO:0006996,GO:0007275,GO:0008135,GO:0008150,GO:0008152,GO:0009058,GO:0009059,GO:0009790,GO:0009791,GO:0009792,GO:0009987,GO:0010467,GO:0016043,GO:…	map03008	meNOG[21]	09ZFI@biNOG,0DKY3@chorNOG,0V7M2@meNOG,12NJZ@opiNOG,COG1976@NOG,KOG3185@euNOG	KOG3185|1.3684420088e-154|520.533874512	J	Binds to the 60S ribosomal subunit and prevents its association with the 40S ribosomal subunit to form the 80S initiation complex in the cytoplasm
Partr_v15_DN23260_c0_g1_i1_m35193	10228.TriadP23897	1.1e-58	192.6	EBP	GO:0000247,GO:0001501,GO:0002376,GO:0002520,GO:0003674,GO:0003824,GO:0004769,GO:0004871,GO:0004872,GO:0004888,GO:0005215,GO:0005575,GO:0005622,GO:0005623,GO:0005737,GO:0005783,GO:0005789,GO:0005886,GO:0005887,GO:0006066,GO:0006629,GO:0006694,GO:0006695,GO:0006810,GO:0006855,GO:0007154,GO:0007165,GO:0007275,GO:0008150,GO:0008152,GO:0008202,GO:0008203,GO:0008610,GO:0009058,GO:0009987,GO:0012505,GO:…	map00100,map01100,map01110	meNOG[21]	0V9GF@meNOG,101ES@NOG,12Q1R@opiNOG,KOG4826@euNOG	KOG4826|1.06897457812e-70|242.388092041	I	emopamil binding protein (sterol isomerase)
Partr_v15_DN23260_c0_g1_i3_m35195	10228.TriadP23897	3.9e-59	194.1	EBP	GO:0000247,GO:0001501,GO:0002376,GO:0002520,GO:0003674,GO:0003824,GO:0004769,GO:0004871,GO:0004872,GO:0004888,GO:0005215,GO:0005575,GO:0005622,GO:0005623,GO:0005737,GO:0005783,GO:0005789,GO:0005886,GO:0005887,GO:0006066,GO:0006629,GO:0006694,GO:0006695,GO:0006810,GO:0006855,GO:0007154,GO:0007165,GO:0007275,GO:0008150,GO:0008152,GO:0008202,GO:0008203,GO:0008610,GO:0009058,GO:0009987,GO:0012505,GO:…	map00100,map01100,map01110	meNOG[21]	0V9GF@meNOG,101ES@NOG,12Q1R@opiNOG,KOG4826@euNOG	KOG4826|8.14638096551e-71|242.778411865	I	emopamil binding protein (sterol isomerase)
Partr_v15_DN23262_c0_g1_i1_m35450	4113.PGSC0003DMT400081828	4.7e-40	130.8				virNOG[6]	0IHVE@euNOG,1BNFQ@strNOG,1E0A4@virNOG,COG1611@NOG	0IHVE|2.35025697172e-47|165.791412354	S	Cytokinin riboside 5'-monophosphate phosphoribohydrolase
Partr_v15_DN23262_c0_g1_i2_m35451	3218.PP1S13_423V6.1	2.6e-64	210.6	OSI_08151	GO:0005575,GO:0005622,GO:0005623,GO:0005634,GO:0005737,GO:0005829,GO:0043226,GO:0043227,GO:0043229,GO:0043231,GO:0044424,GO:0044444,GO:0044464		virNOG[6]	0IHVE@euNOG,1BCKY@strNOG,1DQII@virNOG,COG1611@NOG	0IHVE|1.88672041331e-82|281.194091797	S	Cytokinin riboside 5'-monophosphate phosphoribohydrolase
Partr_v15_DN23263_c0_g1_i2_m35270	578458.XP_003031993.1	4,00E-19	60.1			map00564,map00565,map00590,map00591,map00592,map00770,map01100,map04010,map04270,map04370,map04664,map04724,map04726,map04730,map04912,map04913	fuNOG[21]	0193E@agaNOG,01HB8@agarNOG,094SA@basNOG,0J54M@euNOG,0PTZF@fuNOG,0Z5VM@NOG,13YSM@opiNOG	0J54M|9.86616959794e-26|93.9408340454	S	Transferase
Partr_v15_DN23264_c0_g1_i2_m35341	486041.XP_001873528.1	6.7e-31	101.4	FG00609.1	GO:0005575,GO:0005622,GO:0005623,GO:0005634,GO:0005737,GO:0005739,GO:0005740,GO:0005758,GO:0005759,GO:0005829,GO:0006082,GO:0006412,GO:0006520,GO:0006549,GO:0006807,GO:0006996,GO:0007005,GO:0008150,GO:0008152,GO:0008652,GO:0009058,GO:0009059,GO:0009081,GO:0009082,GO:0009097,GO:0009987,GO:0010467,GO:0016043,GO:0016053,GO:0019538,GO:0019752,GO:0031967,GO:0031970,GO:0031974,GO:0031975,GO:0032543,GO:…		fuNOG[21]	0183Z@agaNOG,01H4W@agarNOG,093TS@basNOG,0PP4P@fuNOG,13V85@opiNOG,COG0251@NOG,KOG2317@euNOG	KOG2317|2.78427596429e-27|98.7239608765	J	Heat-responsive protein 12
Partr_v15_DN23265_c0_g1_i1_m35461	526221.XP_003003678.1	3,00E-27	87.5	FG05600.1	GO:0005575,GO:0005622,GO:0005623,GO:0005737,GO:0005783,GO:0005787,GO:0005789,GO:0006465,GO:0006518,GO:0006605,GO:0006807,GO:0006810,GO:0006886,GO:0008104,GO:0008150,GO:0008152,GO:0009987,GO:0010467,GO:0012505,GO:0015031,GO:0016020,GO:0016482,GO:0016485,GO:0019538,GO:0031090,GO:0032991,GO:0033036,GO:0033365,GO:0034613,GO:0034641,GO:0042175,GO:0043170,GO:0043226,GO:0043227,GO:0043229,GO:0043231,GO:…	map03060	fuNOG[21]	03TZT@ascNOG,0J0PV@euNOG,0PQTS@fuNOG,125HI@NOG,13V5N@opiNOG	0J0PV|2.16197983586e-36|128.641036987	U	signal peptidase complex
Partr_v15_DN23265_c0_g1_i2_m35462	526221.XP_003003678.1	5.9e-27	86.6	FG05600.1	GO:0005575,GO:0005622,GO:0005623,GO:0005737,GO:0005783,GO:0005787,GO:0005789,GO:0006465,GO:0006518,GO:0006605,GO:0006807,GO:0006810,GO:0006886,GO:0008104,GO:0008150,GO:0008152,GO:0009987,GO:0010467,GO:0012505,GO:0015031,GO:0016020,GO:0016482,GO:0016485,GO:0019538,GO:0031090,GO:0032991,GO:0033036,GO:0033365,GO:0034613,GO:0034641,GO:0042175,GO:0043170,GO:0043226,GO:0043227,GO:0043229,GO:0043231,GO:…	map03060	fuNOG[21]	03TZT@ascNOG,0J0PV@euNOG,0PQTS@fuNOG,125HI@NOG,13V5N@opiNOG	0J0PV|3.96711426976e-36|127.794013977	U	signal peptidase complex
Partr_v15_DN23270_c0_g1_i1_m35247	121225.PHUM035260-PA	2.7e-65	214.9		GO:0003674,GO:0003824,GO:0006950,GO:0006974,GO:0008150,GO:0008152,GO:0009987,GO:0015036,GO:0016491,GO:0016667,GO:0033554,GO:0044699,GO:0044710,GO:0044763,GO:0050896,GO:0051716,GO:0055114		artNOG[6]	0333M@artNOG,0A0DC@biNOG,0SPX7@inNOG,0VB9F@meNOG,0YQ2G@NOG,12TBJ@opiNOG,KOG0908@euNOG	KOG0908|9.53199857993e-84|286.263183594	O	Thioredoxin-like protein
Partr_v15_DN23274_c0_g1_i1_m35159	578458.XP_003038150.1	9.3e-90	294.4	FG00564.1	GO:0000502,GO:0003674,GO:0003676,GO:0003723,GO:0003729,GO:0005488,GO:0005575,GO:0005622,GO:0005623,GO:0005634,GO:0005737,GO:0005829,GO:0005839,GO:0006461,GO:0006508,GO:0006511,GO:0007346,GO:0008150,GO:0008152,GO:0009056,GO:0009057,GO:0009987,GO:0010498,GO:0010499,GO:0012505,GO:0016020,GO:0016043,GO:0019538,GO:0019773,GO:0019941,GO:0022607,GO:0030163,GO:0031597,GO:0032991,GO:0034515,GO:0034622,GO:…	map03050	fuNOG[21]	016NN@agaNOG,01E3P@agarNOG,091EW@basNOG,0PGK8@fuNOG,0XP01@NOG,12P7I@opiNOG,KOG0184@euNOG	KOG0184|5.77099500511e-109|369.18081665	O	The proteasome is a multicatalytic proteinase complex which is characterized by its ability to cleave peptides with Arg, Phe, Tyr, Leu, and Glu adjacent to the leaving group at neutral or slightly basic pH. The proteasome has an ATP-dependent proteolytic activity (By similarity)
Partr_v15_DN23274_c0_g1_i2_m35162	578458.XP_003038150.1	1.3e-90	297.2	FG00564.1	GO:0000502,GO:0003674,GO:0003676,GO:0003723,GO:0003729,GO:0005488,GO:0005575,GO:0005622,GO:0005623,GO:0005634,GO:0005737,GO:0005829,GO:0005839,GO:0006461,GO:0006508,GO:0006511,GO:0007346,GO:0008150,GO:0008152,GO:0009056,GO:0009057,GO:0009987,GO:0010498,GO:0010499,GO:0012505,GO:0016020,GO:0016043,GO:0019538,GO:0019773,GO:0019941,GO:0022607,GO:0030163,GO:0031597,GO:0032991,GO:0034515,GO:0034622,GO:…	map03050	fuNOG[21]	016NN@agaNOG,01E3P@agarNOG,091EW@basNOG,0PGK8@fuNOG,0XP01@NOG,12P7I@opiNOG,KOG0184@euNOG	KOG0184|1.2028504464e-110|374.868560791	O	The proteasome is a multicatalytic proteinase complex which is characterized by its ability to cleave peptides with Arg, Phe, Tyr, Leu, and Glu adjacent to the leaving group at neutral or slightly basic pH. The proteasome has an ATP-dependent proteolytic activity (By similarity)
Partr_v15_DN23275_c0_g1_i1_m35271	7739.JGI84058	6.2e-42	138.2	MCU	GO:0002791,GO:0002793,GO:0003674,GO:0005215,GO:0005216,GO:0005261,GO:0005262,GO:0005575,GO:0005622,GO:0005623,GO:0005737,GO:0005739,GO:0005740,GO:0005743,GO:0006461,GO:0006810,GO:0006811,GO:0006812,GO:0006816,GO:0006839,GO:0006851,GO:0006873,GO:0006874,GO:0006875,GO:0007154,GO:0007165,GO:0008150,GO:0008324,GO:0009987,GO:0010646,GO:0015075,GO:0015085,GO:0015267,GO:0015291,GO:0015292,GO:0016020,GO:…		meNOG[21]	09TPP@biNOG,0DF01@chorNOG,0V4NU@meNOG,0Y3YU@NOG,12SYV@opiNOG,KOG2966@euNOG	KOG2966|8.79391973052e-41|144.007324219	S	Coiled-coil domain containing 109B
Partr_v15_DN23277_c0_g1_i1_m35149	7029.ACYPI007009-PA	6.6e-25	82.8		GO:0008150,GO:0008285,GO:0042127,GO:0048519,GO:0048523,GO:0050789,GO:0050794,GO:0065007	map03018	artNOG[6]	0353U@artNOG,09WU6@biNOG,0SRM4@inNOG,0V7S5@meNOG,0ZZC0@NOG,12RFD@opiNOG,KOG4006@euNOG	KOG4006|6.18536821595e-27|96.4851379395	T	B-cell translocation gene
Partr_v15_DN23280_c0_g1_i1_m35142	436017.A4RYQ4	1.8e-75	247.2	OSI_31954	GO:0005575,GO:0005622,GO:0005623,GO:0005737,GO:0005829,GO:0005886,GO:0016020,GO:0044424,GO:0044444,GO:0044464,GO:0071944	map00030,map00040,map00710,map01100,map01110,map01120,map01230	virNOG[6]	0D9QW@chloroNOG,1E0IK@virNOG,COG0036@NOG,KOG3111@euNOG	KOG3111|4.44480396976e-103|349.692047119	G	ribulose-phosphate 3-epimerase
Partr_v15_DN23281_c0_g1_i1_m35157	8128.ENSONIP00000020080	8.4e-53	173.6	CHAC2			fiNOG[1]	0A1NG@biNOG,0DHZP@chorNOG,0N4B9@fiNOG,0VB8F@meNOG,13N6F@opiNOG,1CSQB@veNOG,COG3703@NOG,KOG3182@euNOG	KOG3182|7.00527814741e-70|240.242874146	P	ChaC, cation transport regulator homolog
Partr_v15_DN23281_c0_g1_i2_m35158	8128.ENSONIP00000020080	1.3e-52	173	CHAC2			fiNOG[1]	0A1NG@biNOG,0DHZP@chorNOG,0N4B9@fiNOG,0VB8F@meNOG,13N6F@opiNOG,1CSQB@veNOG,COG3703@NOG,KOG3182@euNOG	KOG3182|1.740516575e-69|238.817611694	P	ChaC, cation transport regulator homolog
Partr_v15_DN23282_c0_g1_i1_m35320	5270.UM03951P0	1.9e-56	185.5	VMA4	GO:0000166,GO:0000221,GO:0000322,GO:0000323,GO:0000324,GO:0000329,GO:0001882,GO:0001883,GO:0003674,GO:0003824,GO:0005215,GO:0005488,GO:0005524,GO:0005575,GO:0005622,GO:0005623,GO:0005737,GO:0005773,GO:0005774,GO:0006139,GO:0006152,GO:0006163,GO:0006195,GO:0006200,GO:0006725,GO:0006753,GO:0006793,GO:0006796,GO:0006807,GO:0006810,GO:0006811,GO:0006812,GO:0006818,GO:0006873,GO:0006885,GO:0007035,GO:…	map00190,map01100,map04145,map04721,map04966,map05110,map05120,map05323	fuNOG[21]	092XA@basNOG,0PJA9@fuNOG,12Q2D@opiNOG,COG1390@NOG,KOG1664@euNOG	KOG1664|4.54679155597e-67|230.64956665	C	subunit E
Partr_v15_DN23285_c0_g1_i1_m35336	281687.CJA17799	1.5e-43	142.4		GO:0000003,GO:0002119,GO:0002164,GO:0007275,GO:0008150,GO:0009790,GO:0009791,GO:0009792,GO:0032501,GO:0032502,GO:0040007,GO:0044699,GO:0044707,GO:0044767,GO:0048856		nemNOG[3]	0A4HB@biNOG,0EB9K@chrNOG,0VFCA@meNOG,0X71M@nemNOG,118KQ@NOG,13QRD@opiNOG,18FT3@rhaNOG,KOG3318@euNOG	KOG3318|6.75601754661e-53|183.581268311	I	ER membrane protein complex subunit 4
Partr_v15_DN23287_c0_g2_i2_m35155	7739.JGI121552	1.1e-65	213.6	GMFB	GO:0001932,GO:0001933,GO:0003674,GO:0003779,GO:0004857,GO:0004860,GO:0004871,GO:0005488,GO:0005515,GO:0006464,GO:0006468,GO:0006469,GO:0006793,GO:0006796,GO:0007154,GO:0007165,GO:0007275,GO:0007399,GO:0008047,GO:0008092,GO:0008150,GO:0008152,GO:0009892,GO:0009987,GO:0010563,GO:0010605,GO:0016310,GO:0019207,GO:0019210,GO:0019220,GO:0019222,GO:0019538,GO:0019887,GO:0022008,GO:0023052,GO:0030154,GO:…		meNOG[21]	0A08I@biNOG,0DMV3@chorNOG,0VJ63@meNOG,11RK6@NOG,13SJP@opiNOG,KOG1736@euNOG	KOG1736|2.05945766579e-45|159.402389526	W	glia maturation factor
Partr_v15_DN23288_c2_g1_i1_m35352	500485.XP_002557455.1	4.4e-40	130.8	MIA40	GO:0003674,GO:0003824,GO:0005575,GO:0005622,GO:0005623,GO:0005737,GO:0005739,GO:0005740,GO:0005741,GO:0005742,GO:0005743,GO:0005758,GO:0006457,GO:0006605,GO:0006626,GO:0006810,GO:0006839,GO:0006886,GO:0006996,GO:0007005,GO:0008104,GO:0008150,GO:0008152,GO:0009987,GO:0015031,GO:0016020,GO:0016043,GO:0016482,GO:0016491,GO:0017038,GO:0019538,GO:0019866,GO:0019867,GO:0031090,GO:0031966,GO:0031967,GO:…		fuNOG[21]	03SRG@ascNOG,0M86T@euroNOG,0MMYK@eurotNOG,0PQPT@fuNOG,11V0I@NOG,13UCW@opiNOG,KOG4149@euNOG	KOG4149|7.4907790644e-50|173.841964722	O	mitochondrial intermembrane space import and assembly protein
Partr_v15_DN23294_c0_g1_i1_m35401	318829.MGG_18003T0	1.1e-20	68.3	ATP7	GO:0000274,GO:0000276,GO:0003674,GO:0005198,GO:0005575,GO:0005622,GO:0005623,GO:0005634,GO:0005737,GO:0005739,GO:0005740,GO:0005743,GO:0005753,GO:0006139,GO:0006163,GO:0006164,GO:0006461,GO:0006725,GO:0006753,GO:0006754,GO:0006793,GO:0006796,GO:0006807,GO:0006810,GO:0006811,GO:0006812,GO:0006818,GO:0006839,GO:0008150,GO:0008152,GO:0009058,GO:0009116,GO:0009117,GO:0009119,GO:0009123,GO:0009124,GO:…	map00190,map01100,map05010,map05012,map05016	fuNOG[21]	03PXQ@ascNOG,0PN6K@fuNOG,11IHJ@NOG,13J4I@opiNOG,KOG3366@euNOG	KOG3366|2.84643788323e-12|50.3904533386	C	atp synthase
Partr_v15_DN23294_c0_g2_i1_m35402	318829.MGG_18003T0	1.3e-20	68.1	ATP7	GO:0000274,GO:0000276,GO:0003674,GO:0005198,GO:0005575,GO:0005622,GO:0005623,GO:0005634,GO:0005737,GO:0005739,GO:0005740,GO:0005743,GO:0005753,GO:0006139,GO:0006163,GO:0006164,GO:0006461,GO:0006725,GO:0006753,GO:0006754,GO:0006793,GO:0006796,GO:0006807,GO:0006810,GO:0006811,GO:0006812,GO:0006818,GO:0006839,GO:0008150,GO:0008152,GO:0009058,GO:0009116,GO:0009117,GO:0009119,GO:0009123,GO:0009124,GO:…	map00190,map01100,map05010,map05012,map05016	fuNOG[21]	03PXQ@ascNOG,0PN6K@fuNOG,11IHJ@NOG,13J4I@opiNOG,KOG3366@euNOG	KOG3366|7.41325322568e-13|52.3048820496	C	atp synthase
Partr_v15_DN23298_c0_g1_i1_m35313	7955.ENSDARP00000029821	5.9e-62	201.2			map05168	fiNOG[1]	09U9K@biNOG,0DFJ8@chorNOG,0MW9F@fiNOG,0V58S@meNOG,12S1V@opiNOG,1CQ90@veNOG,COG2092@NOG,KOG1668@euNOG	09U9K|1.44695031142e-79|272.654602051	K	Eukaryotic translation elongation factor 1 delta (Guanine nucleotide exchange protein)
Partr_v15_DN23304_c1_g1_i1_m18301	426418.XP_001932691.1	2.3e-36	119.9	SUB7	GO:0000322,GO:0000323,GO:0000324,GO:0000328,GO:0003674,GO:0003824,GO:0004175,GO:0004252,GO:0005575,GO:0005576,GO:0005618,GO:0005619,GO:0005622,GO:0005623,GO:0005737,GO:0005773,GO:0005775,GO:0006508,GO:0007039,GO:0008150,GO:0008152,GO:0008233,GO:0008236,GO:0009056,GO:0009057,GO:0009277,GO:0009987,GO:0010467,GO:0016485,GO:0016787,GO:0017171,GO:0019538,GO:0030163,GO:0030312,GO:0031160,GO:0031974,GO:…		fuNOG[21]	03NC6@ascNOG,0H5DH@dotNOG,0PGE1@fuNOG,13IFF@opiNOG,157G0@pleNOG,COG1404@NOG,KOG1153@euNOG	13IFF|1.25298832809e-56|195.917037964	O	Serine protease
Partr_v15_DN23307_c0_g1_i2_m18380	425265.XP_001732076.1	1.9e-68	224		GO:0000139,GO:0003674,GO:0005488,GO:0005515,GO:0005575,GO:0005622,GO:0005623,GO:0005634,GO:0005737,GO:0005768,GO:0005794,GO:0005798,GO:0005829,GO:0006810,GO:0006886,GO:0006892,GO:0006896,GO:0007034,GO:0008104,GO:0008150,GO:0009987,GO:0012505,GO:0012506,GO:0012510,GO:0015031,GO:0016020,GO:0016023,GO:0016192,GO:0016197,GO:0016482,GO:0030117,GO:0030118,GO:0030119,GO:0030120,GO:0030121,GO:0030125,GO:…		fuNOG[21]	092T6@basNOG,0PN82@fuNOG,13EHI@opiNOG,COG5030@NOG,KOG0934@euNOG	KOG0934|6.95327524196e-86|292.872924805	U	adaptor-related protein complex 1 sigma
Partr_v15_DN23309_c0_g1_i3_m18451	hypothetical protein
Partr_v15_DN23309_c0_g1_i4_m18453	7176.CPIJ001133-PA	5.4e-28	92.4	CKS1B	GO:0000003,GO:0000212,GO:0000226,GO:0000278,GO:0000280,GO:0001932,GO:0002165,GO:0003674,GO:0003824,GO:0004672,GO:0004674,GO:0004693,GO:0005488,GO:0005515,GO:0005575,GO:0005622,GO:0005623,GO:0005634,GO:0006461,GO:0006464,GO:0006468,GO:0006508,GO:0006511,GO:0006793,GO:0006796,GO:0006996,GO:0007010,GO:0007017,GO:0007049,GO:0007051,GO:0007056,GO:0007057,GO:0007067,GO:0007088,GO:0007126,GO:0007127,GO:…	map04111,map05200,map05222	meNOG[21]	0A9B1@biNOG,0VK7V@meNOG,11UAN@NOG,13UCM@opiNOG,KOG3484@euNOG	KOG3484|1.26192086264e-35|127.510978699	D	(regulatory) subunit
Partr_v15_DN23311_c1_g1_i1_m18270	5270.UM01318P0	9,00E-55	178.8	FG07292.1	GO:0002181,GO:0003674,GO:0003735,GO:0005198,GO:0005575,GO:0005622,GO:0005623,GO:0005634,GO:0005737,GO:0005829,GO:0005840,GO:0006412,GO:0008150,GO:0008152,GO:0009058,GO:0009059,GO:0009987,GO:0010467,GO:0015935,GO:0019538,GO:0022626,GO:0022627,GO:0030529,GO:0032991,GO:0034645,GO:0043170,GO:0043226,GO:0043227,GO:0043228,GO:0043229,GO:0043231,GO:0043232,GO:0044237,GO:0044238,GO:0044249,GO:0044260,GO:…	map03010	fuNOG[21]	09322@basNOG,0PN3M@fuNOG,13R1F@opiNOG,COG1358@NOG,KOG3406@euNOG	KOG3406|1.57507970654e-55|192.19418335	J	40s ribosomal protein s12
Partr_v15_DN23311_c1_g1_i2_m18271	486041.XP_001876873.1	5.6e-49	159.8	FG07292.1	GO:0002181,GO:0003674,GO:0003735,GO:0005198,GO:0005575,GO:0005622,GO:0005623,GO:0005634,GO:0005737,GO:0005829,GO:0005840,GO:0006412,GO:0008150,GO:0008152,GO:0009058,GO:0009059,GO:0009987,GO:0010467,GO:0015935,GO:0019538,GO:0022626,GO:0022627,GO:0030529,GO:0032991,GO:0034645,GO:0043170,GO:0043226,GO:0043227,GO:0043228,GO:0043229,GO:0043231,GO:0043232,GO:0044237,GO:0044238,GO:0044249,GO:0044260,GO:…	map03010	fuNOG[21]	017Q7@agaNOG,01CJ6@agarNOG,09322@basNOG,0PN3M@fuNOG,13R1F@opiNOG,COG1358@NOG,KOG3406@euNOG	KOG3406|1.48522078471e-49|172.601089478	J	40s ribosomal protein s12
Partr_v15_DN23314_c0_g1_i1_m18290	135651.CBN01912.1	1.3e-130	428		GO:0000003,GO:0000226,GO:0000278,GO:0002119,GO:0002164,GO:0003674,GO:0005488,GO:0005515,GO:0006461,GO:0006915,GO:0006996,GO:0007010,GO:0007017,GO:0007049,GO:0007051,GO:0007052,GO:0007275,GO:0007276,GO:0007292,GO:0008150,GO:0008219,GO:0009790,GO:0009791,GO:0009792,GO:0009987,GO:0012501,GO:0016043,GO:0016265,GO:0019953,GO:0022402,GO:0022414,GO:0022607,GO:0031109,GO:0032501,GO:0032502,GO:0032504,GO:…	map03008,map03013,map05166,map05169	nemNOG[3]	09W02@biNOG,0EFV3@chrNOG,0V6YH@meNOG,0XBP5@nemNOG,0XNRS@NOG,12NEU@opiNOG,18K2S@rhaNOG,KOG0096@euNOG	KOG0096|3.37597317679e-117|396.341064453	U	GTP-binding nuclear protein
Partr_v15_DN23320_c0_g1_i1_m18246	283643.XP_775066.1	5.2e-53	173.2	ATP23	GO:0003674,GO:0003824,GO:0004175,GO:0004222,GO:0005575,GO:0005622,GO:0005623,GO:0005737,GO:0005739,GO:0005740,GO:0005743,GO:0005758,GO:0006461,GO:0006996,GO:0007005,GO:0007275,GO:0008150,GO:0008152,GO:0008233,GO:0008237,GO:0009987,GO:0010467,GO:0016020,GO:0016043,GO:0016485,GO:0016787,GO:0019538,GO:0019866,GO:0022607,GO:0031090,GO:0031966,GO:0031967,GO:0031970,GO:0031974,GO:0031975,GO:0032501,GO:…		fuNOG[21]	0935G@basNOG,0PMGW@fuNOG,11IRG@NOG,12Q8Q@opiNOG,KOG3314@euNOG	KOG3314|2.20455680291e-61|211.593231201	L	Has a dual role in the assembly of mitochondrial ATPase. Acts as a protease that removes N-terminal residues of mitochondrial ATPase CF(0) subunit 6 at the intermembrane space side. Also involved in the correct assembly of the membrane- embedded ATPase CF(0) particle, probably mediating association of subunit 6 with the subunit 9 ring (By similarity)
Partr_v15_DN23323_c0_g1_i1_m18501	486041.XP_001876767.1	5,00E-77	252.8	PGUG_02119	GO:0000502,GO:0005575,GO:0005622,GO:0005623,GO:0005634,GO:0005737,GO:0005829,GO:0005838,GO:0006508,GO:0006511,GO:0007346,GO:0008150,GO:0008152,GO:0008541,GO:0009056,GO:0009057,GO:0009987,GO:0019538,GO:0019941,GO:0022624,GO:0030163,GO:0031597,GO:0032991,GO:0034515,GO:0043170,GO:0043226,GO:0043227,GO:0043229,GO:0043231,GO:0043234,GO:0043632,GO:0044237,GO:0044238,GO:0044248,GO:0044257,GO:0044260,GO:…	map03050,map05169	fuNOG[21]	016FF@agaNOG,01BSX@agarNOG,09329@basNOG,0PI8S@fuNOG,0XXP2@NOG,13J5X@opiNOG,KOG3151@euNOG	KOG3151|2.24300334761e-64|220.128936768	O	26S proteasome, non-ATPase regulatory subunit
Partr_v15_DN23327_c0_g1_i1_m18258	88036.EFJ12366	9,00E-36	116.3	AKT1		map04010,map04012,map04020,map04062,map04066,map04113,map04114,map04150,map04151,map04210,map04270,map04310,map04340,map04370,map04380,map04510,map04530,map04540,map04620,map04630,map04660,map04662,map04664,map04666,map04668,map04713,map04720,map04722,map04723,map04724,map04725,map04726,map04727,map04728,map04740,map04742,map04910,map04911,map04912,map04913,map04914,map04915,map04916,map04920,map…	euNOG[57]	0XNPH@NOG,KOG0690@euNOG	KOG0690|3.52498319316e-53|185.040390015	T	AGC family protein kinase
Partr_v15_DN23334_c0_g1_i2_m18377	hypothetical protein
Partr_v15_DN23337_c0_g1_i1_m18534	7739.JGI114409	1.1e-84	278.1	EIF2B1	GO:0000166,GO:0001882,GO:0001883,GO:0003674,GO:0003676,GO:0003723,GO:0003743,GO:0005085,GO:0005488,GO:0005515,GO:0005525,GO:0005575,GO:0005622,GO:0005623,GO:0005737,GO:0005829,GO:0005850,GO:0005851,GO:0005886,GO:0006412,GO:0006413,GO:0006417,GO:0006446,GO:0006950,GO:0007154,GO:0007267,GO:0007275,GO:0007399,GO:0007417,GO:0008135,GO:0008150,GO:0008152,GO:0009058,GO:0009059,GO:0009266,GO:0009408,GO:…	map03013	meNOG[21]	0A1T2@biNOG,0DIHB@chorNOG,0VBX6@meNOG,12TAJ@opiNOG,COG1184@NOG,KOG1466@euNOG	KOG1466|8.37606408294e-105|354.996704102	J	Translation initiation factor
Partr_v15_DN23338_c0_g1_i1_m18502	69293.ENSGACP00000001648	3.5e-65	213.4		GO:0005575,GO:0005622,GO:0005623,GO:0005634,GO:0043226,GO:0043227,GO:0043229,GO:0043231,GO:0044424,GO:0044464	map05034,map05322	fiNOG[1]	0A7F9@biNOG,0DTT0@chorNOG,0N7XV@fiNOG,0VI9V@meNOG,13R2C@opiNOG,1D327@veNOG,COG5262@NOG,KOG1756@euNOG	13R2C|1.571747636e-91|311.790588379	B	Histone H2A
Partr_v15_DN23338_c0_g2_i1_m18503	7897.ENSLACP00000004398	8.3e-56	182.9		GO:0000228,GO:0000785,GO:0000790,GO:0005575,GO:0005622,GO:0005623,GO:0005634,GO:0005694,GO:0005737,GO:0005811,GO:0031974,GO:0031981,GO:0043226,GO:0043227,GO:0043228,GO:0043229,GO:0043231,GO:0043232,GO:0043233,GO:0044422,GO:0044424,GO:0044427,GO:0044428,GO:0044444,GO:0044446,GO:0044454,GO:0044464,GO:0070013	map05034,map05203,map05322	meNOG[21]	0A6NN@biNOG,0DTN9@chorNOG,0VI9I@meNOG,11NV5@NOG,13R30@opiNOG,1D300@veNOG,KOG1744@euNOG	0VI9I|8.86027610457e-80|273.373199463	B	Core component of nucleosome. Nucleosomes wrap and compact DNA into chromatin, limiting DNA accessibility to the cellular machineries which require DNA as a template. Histones thereby play a central role in transcription regulation, DNA repair, DNA replication and chromosomal stability. DNA accessibility is regulated via a complex set of post-translational modifications of histones, also called h…
Partr_v15_DN23340_c0_g1_i1_m18490	29850.GGTG_10094T0	2.4e-34	112.6	FG00898.1	GO:0005575,GO:0005622,GO:0005623,GO:0005737,GO:0005783,GO:0005789,GO:0006810,GO:0006888,GO:0006950,GO:0008150,GO:0009987,GO:0012505,GO:0016020,GO:0016021,GO:0016192,GO:0016482,GO:0031090,GO:0031224,GO:0033554,GO:0042175,GO:0043226,GO:0043227,GO:0043229,GO:0043231,GO:0044422,GO:0044424,GO:0044425,GO:0044432,GO:0044444,GO:0044446,GO:0044464,GO:0044699,GO:0044763,GO:0044765,GO:0046907,GO:0048193,GO:…	map04141	fuNOG[21]	03M46@ascNOG,0PH90@fuNOG,0U7MP@magNOG,13J7T@opiNOG,19ZYW@sordNOG,COG5374@NOG,KOG1962@euNOG	KOG1962|2.13231189946e-36|129.585968018	U	b-cell receptor-associated protein
Partr_v15_DN23343_c1_g1_i4_m18416	40559.EDN22075	1.9e-111	364.6	RHO1	GO:0000003,GO:0000131,GO:0000148,GO:0000166,GO:0000935,GO:0001882,GO:0001883,GO:0003674,GO:0003824,GO:0003924,GO:0004871,GO:0005488,GO:0005525,GO:0005575,GO:0005622,GO:0005623,GO:0005634,GO:0005737,GO:0005739,GO:0005740,GO:0005741,GO:0005777,GO:0005794,GO:0005829,GO:0005886,GO:0005933,GO:0005934,GO:0005935,GO:0005937,GO:0006109,GO:0006139,GO:0006152,GO:0006163,GO:0006184,GO:0006195,GO:0006725,GO:…	map04062,map04144,map04270,map04310,map04350,map04360,map04510,map04520,map04530,map04660,map04670,map04722,map04810,map04972,map05100,map05130,map05133,map05152,map05200,map05203,map05205,map05210	fuNOG[21]	03I9V@ascNOG,0PFAP@fuNOG,12N37@opiNOG,COG1100@NOG,KOG0393@euNOG	12N37|1.04024300842e-121|410.368286133	S	ras homolog family member
Partr_v15_DN23345_c0_g1_i1_m18351	45157.CMK012CT	1.7e-34	114.7	YPEL2	GO:0002165,GO:0005575,GO:0005622,GO:0005623,GO:0005634,GO:0005730,GO:0007275,GO:0007399,GO:0007417,GO:0007420,GO:0007444,GO:0007472,GO:0007476,GO:0007552,GO:0007560,GO:0008150,GO:0009653,GO:0009791,GO:0009886,GO:0009887,GO:0009966,GO:0009968,GO:0010627,GO:0010646,GO:0010648,GO:0010741,GO:0023051,GO:0023057,GO:0031641,GO:0031644,GO:0031974,GO:0031981,GO:0032501,GO:0032502,GO:0035107,GO:0035114,GO:…		euNOG[57]	11VJ1@NOG,KOG3399@euNOG	KOG3399|5.26240263867e-40|141.696075439	U	Yippee-like
Partr_v15_DN23345_c0_g1_i2_m18352	45157.CMK012CT	1.5e-34	114.9	YPEL2	GO:0002165,GO:0005575,GO:0005622,GO:0005623,GO:0005634,GO:0005730,GO:0007275,GO:0007399,GO:0007417,GO:0007420,GO:0007444,GO:0007472,GO:0007476,GO:0007552,GO:0007560,GO:0008150,GO:0009653,GO:0009791,GO:0009886,GO:0009887,GO:0009966,GO:0009968,GO:0010627,GO:0010646,GO:0010648,GO:0010741,GO:0023051,GO:0023057,GO:0031641,GO:0031644,GO:0031974,GO:0031981,GO:0032501,GO:0032502,GO:0035107,GO:0035114,GO:…		euNOG[57]	11VJ1@NOG,KOG3399@euNOG	KOG3399|2.91009206855e-40|142.541213989	U	Yippee-like
Partr_v15_DN23354_c0_g1_i2_m18504	5059.CADAFLAP00009838	1.2e-59	194.9	RPS26	GO:0002181,GO:0003674,GO:0003735,GO:0005198,GO:0005575,GO:0005622,GO:0005623,GO:0005737,GO:0005829,GO:0005840,GO:0006403,GO:0006405,GO:0006407,GO:0006412,GO:0006810,GO:0006913,GO:0008150,GO:0008152,GO:0009058,GO:0009059,GO:0009987,GO:0010467,GO:0015931,GO:0015935,GO:0016482,GO:0019538,GO:0022613,GO:0022626,GO:0022627,GO:0030529,GO:0032991,GO:0033036,GO:0034645,GO:0042254,GO:0043170,GO:0043226,GO:…	map03010	fuNOG[21]	03RW8@ascNOG,0PQ6S@fuNOG,13SKP@opiNOG,COG4830@NOG,KOG1768@euNOG	KOG1768|1.20970822977e-65|225.807617188	J	Ribosomal protein s26
Partr_v15_DN23356_c0_g1_i1_m18248	379508.XP_001523127.1	2.6e-104	342.6	TRM8	GO:0001510,GO:0003674,GO:0003824,GO:0005575,GO:0005622,GO:0005623,GO:0005634,GO:0005730,GO:0005737,GO:0006139,GO:0006396,GO:0006399,GO:0006400,GO:0006725,GO:0006807,GO:0008033,GO:0008150,GO:0008152,GO:0008168,GO:0008173,GO:0008175,GO:0008176,GO:0008757,GO:0009451,GO:0009452,GO:0009987,GO:0010467,GO:0016070,GO:0016423,GO:0016740,GO:0016741,GO:0030488,GO:0031974,GO:0031981,GO:0032259,GO:0032991,GO:…		fuNOG[21]	03IIV@ascNOG,0G12H@debNOG,0PFK1@fuNOG,12NAP@opiNOG,198VE@saccNOG,COG0220@NOG,KOG3115@euNOG	KOG3115|3.93798789375e-126|425.941345215	J	Catalyzes the formation of N(7)-methylguanine at position 46 (m7G46) in tRNA (By similarity)
Partr_v15_DN23363_c0_g1_i1_m18284	8083.ENSXMAP00000016679	4.3e-27	89.4	TAF11		map03022	fiNOG[1]	0A02C@biNOG,0DMMY@chorNOG,0N0RI@fiNOG,0V9J3@meNOG,13SU1@opiNOG,1CU40@veNOG,COG5251@NOG,KOG3219@euNOG	KOG3219|1.17772906855e-34|123.437728882	K	TAF11 RNA polymerase II, TATA box binding protein (TBP)-associated factor
Partr_v15_DN23363_c0_g1_i2_m18287	8083.ENSXMAP00000016679	3.6e-27	89.9	TAF11		map03022	fiNOG[1]	0A02C@biNOG,0DMMY@chorNOG,0N0RI@fiNOG,0V9J3@meNOG,13SU1@opiNOG,1CU40@veNOG,COG5251@NOG,KOG3219@euNOG	KOG3219|1.63442783395e-34|122.987968445	K	TAF11 RNA polymerase II, TATA box binding protein (TBP)-associated factor
Partr_v15_DN23364_c0_g1_i2_m18437	7739.JGI116778	6.3e-33	107.9	POLR2D	GO:0000075,GO:0000077,GO:0000123,GO:0000375,GO:0000377,GO:0000398,GO:0000428,GO:0003674,GO:0003682,GO:0003824,GO:0003899,GO:0005488,GO:0005515,GO:0005575,GO:0005622,GO:0005623,GO:0005634,GO:0005654,GO:0005665,GO:0005671,GO:0005694,GO:0005700,GO:0005705,GO:0006139,GO:0006259,GO:0006281,GO:0006283,GO:0006289,GO:0006325,GO:0006351,GO:0006352,GO:0006354,GO:0006366,GO:0006367,GO:0006368,GO:0006370,GO:…	map00230,map00240,map01100,map03020,map05016,map05169	meNOG[21]	0A455@biNOG,0DRQ2@chorNOG,0VIJD@meNOG,13SB0@opiNOG,COG5250@NOG,KOG2351@euNOG	KOG2351|8.37855014242e-41|143.943893433	K	polymerase (RNA) II (DNA directed) polypeptide D
Partr_v15_DN23364_c0_g1_i3_m18439	hypothetical protein
Partr_v15_DN23368_c0_g1_i1_m18251	7029.ACYPI002076-PA	9.5e-44	141.9	EPPB9			artNOG[6]	037YR@artNOG,0A2UK@biNOG,0SUXZ@inNOG,0V75B@meNOG,0XP62@NOG,12PRE@opiNOG,KOG4027@euNOG	KOG4027|2.69326091212e-49|171.406524658	O	B9 protein domain 1
Partr_v15_DN23368_c0_g1_i3_m18253	3055.EDP01232	1.6e-53	173.8	B9D1	GO:0000902,GO:0001654,GO:0001701,GO:0002065,GO:0003674,GO:0004871,GO:0004872,GO:0004888,GO:0005488,GO:0005515,GO:0005575,GO:0005622,GO:0005623,GO:0005737,GO:0005813,GO:0005815,GO:0005856,GO:0005929,GO:0005930,GO:0005932,GO:0006996,GO:0007154,GO:0007165,GO:0007166,GO:0007224,GO:0007275,GO:0007423,GO:0007507,GO:0007568,GO:0007610,GO:0008104,GO:0008150,GO:0008158,GO:0008340,GO:0009653,GO:0009790,GO:…		euNOG[57]	0XP62@NOG,KOG4027@euNOG	KOG4027|1.33597237798e-63|218.516540527	O	B9 protein domain 1
Partr_v15_DN23375_c0_g1_i1_m18345	4896.SPAC6B12.09.1	1.3e-58	193.3	TRM10	GO:0001510,GO:0003674,GO:0003824,GO:0005575,GO:0005622,GO:0005623,GO:0005634,GO:0005730,GO:0005737,GO:0006139,GO:0006396,GO:0006399,GO:0006400,GO:0006725,GO:0006807,GO:0008033,GO:0008150,GO:0008152,GO:0008168,GO:0008173,GO:0008175,GO:0008757,GO:0009019,GO:0009451,GO:0009987,GO:0010467,GO:0016070,GO:0016423,GO:0016740,GO:0016741,GO:0030488,GO:0031974,GO:0031981,GO:0032259,GO:0034470,GO:0034641,GO:…		fuNOG[21]	03IK3@ascNOG,0PKY7@fuNOG,11JE4@NOG,12NH3@opiNOG,KOG2967@euNOG	KOG2967|2.5761453189e-87|297.235137939	U	tRNA methyltransferase 10 homolog
Partr_v15_DN23375_c0_g1_i2_m18348	402676.XP_002176063.1	2.5e-58	192.3	TRM10	GO:0001510,GO:0003674,GO:0003824,GO:0005575,GO:0005622,GO:0005623,GO:0005634,GO:0005730,GO:0005737,GO:0006139,GO:0006396,GO:0006399,GO:0006400,GO:0006725,GO:0006807,GO:0008033,GO:0008150,GO:0008152,GO:0008168,GO:0008173,GO:0008175,GO:0008757,GO:0009019,GO:0009451,GO:0009987,GO:0010467,GO:0016070,GO:0016423,GO:0016740,GO:0016741,GO:0030488,GO:0031974,GO:0031981,GO:0032259,GO:0034470,GO:0034641,GO:…		fuNOG[21]	03IK3@ascNOG,0PKY7@fuNOG,11JE4@NOG,12NH3@opiNOG,KOG2967@euNOG	KOG2967|5.40983037556e-87|296.21484375	U	tRNA methyltransferase 10 homolog
Partr_v15_DN23376_c0_g1_i1_m18434	7070.TC007364-PA	4.4e-126	414.9	RPS2	GO:0000228,GO:0003674,GO:0003735,GO:0005198,GO:0005575,GO:0005622,GO:0005623,GO:0005634,GO:0005694,GO:0005730,GO:0005737,GO:0005829,GO:0005840,GO:0006412,GO:0008150,GO:0008152,GO:0009058,GO:0009059,GO:0009987,GO:0010467,GO:0015935,GO:0019538,GO:0022626,GO:0022627,GO:0030529,GO:0031974,GO:0031981,GO:0032991,GO:0034645,GO:0043170,GO:0043226,GO:0043227,GO:0043228,GO:0043229,GO:0043231,GO:0043232,GO:…	map03010	artNOG[6]	034SI@artNOG,0A0IM@biNOG,0SQ91@inNOG,0V67Q@meNOG,13HIA@opiNOG,COG0098@NOG,KOG0877@euNOG	KOG0877|6.65401771103e-117|395.357452393	J	Ribosomal protein
Partr_v15_DN23380_c1_g1_i1_m18432	hypothetical protein
Partr_v15_DN23382_c0_g1_i1_m18334	5306.JGI76577	7.7e-83	270.2	TIF51	GO:0002181,GO:0002182,GO:0002184,GO:0003674,GO:0003676,GO:0003723,GO:0003743,GO:0003746,GO:0005488,GO:0005575,GO:0005576,GO:0005622,GO:0005623,GO:0005634,GO:0005730,GO:0005737,GO:0005739,GO:0005829,GO:0005840,GO:0006412,GO:0006413,GO:0006414,GO:0006415,GO:0006417,GO:0006446,GO:0006448,GO:0006449,GO:0006452,GO:0008135,GO:0008150,GO:0008152,GO:0009058,GO:0009059,GO:0009889,GO:0009891,GO:0009893,GO:…		fuNOG[21]	01DYG@agarNOG,092P3@basNOG,0PMXH@fuNOG,13PPF@opiNOG,COG0231@NOG,KOG3271@euNOG	13PPF|1.39888032297e-91|311.341064453	J	eukaryotic translation initiation factor
Partr_v15_DN23385_c0_g1_i1_m18493	486041.XP_001875361.1	5.4e-32	105.1				fuNOG[21]	017RI@agaNOG,01H8J@agarNOG,0943Q@basNOG,0PS3R@fuNOG,11RNS@NOG,13MFT@opiNOG,KOG4718@euNOG	KOG4718|1.96736867517e-51|178.805435181	B	non-SMC element 1 homolog (S. cerevisiae)
Partr_v15_DN23385_c0_g1_i2_m18495	486041.XP_001875361.1	1,00E-31	104.2				fuNOG[21]	017RI@agaNOG,01H8J@agarNOG,0943Q@basNOG,0PS3R@fuNOG,11RNS@NOG,13MFT@opiNOG,KOG4718@euNOG	KOG4718|1.18491329395e-51|179.548065186	B	non-SMC element 1 homolog (S. cerevisiae)
Partr_v15_DN23385_c0_g1_i3_m18498	486041.XP_001875361.1	1.2e-31	103.8				fuNOG[21]	017RI@agaNOG,01H8J@agarNOG,0943Q@basNOG,0PS3R@fuNOG,11RNS@NOG,13MFT@opiNOG,KOG4718@euNOG	KOG4718|1.65174524255e-51|179.057006836	B	non-SMC element 1 homolog (S. cerevisiae)
Partr_v15_DN23385_c0_g1_i4_m18500	486041.XP_001875361.1	6.7e-32	104.7				fuNOG[21]	017RI@agaNOG,01H8J@agarNOG,0943Q@basNOG,0PS3R@fuNOG,11RNS@NOG,13MFT@opiNOG,KOG4718@euNOG	KOG4718|2.74180204356e-51|178.314910889	B	non-SMC element 1 homolog (S. cerevisiae)
Partr_v15_DN23387_c0_g1_i1_m18531	45351.NEMVEDRAFT_v1g167406-PA	2.4e-21	70.4	GOLT1B	GO:0000003,GO:0000139,GO:0002119,GO:0002164,GO:0003006,GO:0003674,GO:0004871,GO:0005575,GO:0005622,GO:0005623,GO:0005737,GO:0005783,GO:0005794,GO:0006810,GO:0007154,GO:0007165,GO:0007275,GO:0007548,GO:0008150,GO:0009790,GO:0009791,GO:0009792,GO:0009966,GO:0009967,GO:0009987,GO:0010627,GO:0010646,GO:0010647,GO:0010740,GO:0012505,GO:0016020,GO:0018996,GO:0022414,GO:0023051,GO:0023052,GO:0023056,GO:…		meNOG[21]	0VJ88@meNOG,13TCR@opiNOG,COG5120@NOG,KOG1743@euNOG	KOG1743|1.58068502039e-24|90.3690261841	U	golgi transport
Partr_v15_DN23387_c0_g1_i2_m18532	45351.NEMVEDRAFT_v1g167406-PA	1.6e-54	178.4	GOLT1B	GO:0000003,GO:0000139,GO:0002119,GO:0002164,GO:0003006,GO:0003674,GO:0004871,GO:0005575,GO:0005622,GO:0005623,GO:0005737,GO:0005783,GO:0005794,GO:0006810,GO:0007154,GO:0007165,GO:0007275,GO:0007548,GO:0008150,GO:0009790,GO:0009791,GO:0009792,GO:0009966,GO:0009967,GO:0009987,GO:0010627,GO:0010646,GO:0010647,GO:0010740,GO:0012505,GO:0016020,GO:0018996,GO:0022414,GO:0023051,GO:0023052,GO:0023056,GO:…		meNOG[21]	0VJ88@meNOG,13TCR@opiNOG,COG5120@NOG,KOG1743@euNOG	KOG1743|2.00504456416e-59|205.648330688	U	golgi transport
Partr_v15_DN23387_c0_g1_i3_m18533	45351.NEMVEDRAFT_v1g167406-PA	2.6e-56	184	GOLT1B	GO:0000003,GO:0000139,GO:0002119,GO:0002164,GO:0003006,GO:0003674,GO:0004871,GO:0005575,GO:0005622,GO:0005623,GO:0005737,GO:0005783,GO:0005794,GO:0006810,GO:0007154,GO:0007165,GO:0007275,GO:0007548,GO:0008150,GO:0009790,GO:0009791,GO:0009792,GO:0009966,GO:0009967,GO:0009987,GO:0010627,GO:0010646,GO:0010647,GO:0010740,GO:0012505,GO:0016020,GO:0018996,GO:0022414,GO:0023051,GO:0023052,GO:0023056,GO:…		meNOG[21]	0VJ88@meNOG,13TCR@opiNOG,COG5120@NOG,KOG1743@euNOG	KOG1743|5.91837251632e-60|207.460388184	U	golgi transport
Partr_v15_DN23390_c0_g1_i1_m18262	4641.GSMUA_Achr11P25680_001	6.1e-23	74.4			map03030	virNOG[6]	0J0SE@euNOG,0TYAN@lilNOG,126TY@NOG,1BR17@strNOG,1E2V6@virNOG	0J0SE|5.40438415227e-27|97.8300094604	S	ribonuclease H2 subunit C
Partr_v15_DN23390_c0_g1_i2_m18263	4641.GSMUA_Achr11P25680_001	1.2e-24	79.9			map03030	virNOG[6]	0J0SE@euNOG,0TYAN@lilNOG,126TY@NOG,1BR17@strNOG,1E2V6@virNOG	0J0SE|5.99887640704e-29|104.268539429	S	ribonuclease H2 subunit C
Partr_v15_DN23390_c0_g1_i4_m18265	4641.GSMUA_Achr11P25680_001	1.1e-23	76.9			map03030	virNOG[6]	0J0SE@euNOG,0TYAN@lilNOG,126TY@NOG,1BR17@strNOG,1E2V6@virNOG	0J0SE|2.2734083231e-27|99.049659729	S	ribonuclease H2 subunit C
Partr_v15_DN23390_c0_g1_i6_m18267	hypothetical protein
Partr_v15_DN23392_c0_g1_i2_m18269	6085.XP_002154235	2.4e-25	84	SF3A1	GO:0000003,GO:0000226,GO:0000245,GO:0000278,GO:0000280,GO:0000375,GO:0000377,GO:0000381,GO:0000389,GO:0000398,GO:0002009,GO:0003006,GO:0003674,GO:0003676,GO:0003723,GO:0005488,GO:0005515,GO:0005575,GO:0005622,GO:0005623,GO:0005634,GO:0005654,GO:0005681,GO:0005684,GO:0005686,GO:0006139,GO:0006376,GO:0006396,GO:0006397,GO:0006725,GO:0006807,GO:0006810,GO:0006897,GO:0006898,GO:0006928,GO:0006996,GO:…	map03040	meNOG[21]	0V914@meNOG,0XPNW@NOG,12QX2@opiNOG,KOG0007@euNOG	KOG0007|1.73275471833e-13|54.0136489868	A	splicing factor
Partr_v15_DN23395_c0_g1_i2_m18300	294746.XP_001485871.1	2.7e-18	60.6	PFDN4	GO:0003674,GO:0005488,GO:0005515,GO:0005575,GO:0005622,GO:0005623,GO:0005634,GO:0005737,GO:0005739,GO:0005829,GO:0006457,GO:0006458,GO:0006461,GO:0007021,GO:0008092,GO:0008150,GO:0008152,GO:0009987,GO:0015631,GO:0016043,GO:0016272,GO:0019538,GO:0022607,GO:0032991,GO:0034622,GO:0040027,GO:0040028,GO:0043170,GO:0043226,GO:0043227,GO:0043229,GO:0043231,GO:0043234,GO:0043623,GO:0043933,GO:0044085,GO:…		euNOG[57]	COG1382@NOG,KOG1760@euNOG	KOG1760|9.10581254979e-23|77.4022827148	O	prefoldin subunit 4
Partr_v15_DN23398_c0_g1_i1_m18525	644223.XP_002492383.1	1.2e-103	339.9	PGUG_00255	GO:0003674,GO:0003824,GO:0004042,GO:0004358,GO:0005575,GO:0005622,GO:0005623,GO:0005737,GO:0005739,GO:0005759,GO:0006082,GO:0006520,GO:0006525,GO:0006526,GO:0006536,GO:0006591,GO:0006592,GO:0006807,GO:0008080,GO:0008150,GO:0008152,GO:0008652,GO:0009058,GO:0009064,GO:0009084,GO:0009987,GO:0016053,GO:0016407,GO:0016410,GO:0016740,GO:0016746,GO:0016747,GO:0019752,GO:0031974,GO:0043226,GO:0043227,GO:…	map00330,map01100,map01110,map01210,map01230	fuNOG[21]	03K3Y@ascNOG,0PH6D@fuNOG,13GW7@opiNOG,197X0@saccNOG,19EQQ@sacNOG,COG1364@NOG,KOG2786@euNOG	KOG2786|2.43560485452e-149|502.452270508	E	Catalyzes two activities which are involved in the cyclic version of arginine biosynthesis the synthesis of acetylglutamate from glutamate and acetyl-CoA, and of ornithine by transacetylation between acetylornithine and glutamate (By similarity)
Partr_v15_DN23398_c0_g1_i2_m18527	578455.XP_003648891.1	5.3e-27	87	PGUG_00255	GO:0003674,GO:0003824,GO:0004042,GO:0004358,GO:0005575,GO:0005622,GO:0005623,GO:0005737,GO:0005739,GO:0005759,GO:0006082,GO:0006520,GO:0006525,GO:0006526,GO:0006536,GO:0006591,GO:0006592,GO:0006807,GO:0008080,GO:0008150,GO:0008152,GO:0008652,GO:0009058,GO:0009064,GO:0009084,GO:0009987,GO:0016053,GO:0016407,GO:0016410,GO:0016740,GO:0016746,GO:0016747,GO:0019752,GO:0031974,GO:0043226,GO:0043227,GO:…	map00330,map01100,map01110,map01210,map01230	fuNOG[21]	03K3Y@ascNOG,0CUDV@chaNOG,0PH6D@fuNOG,13GW7@opiNOG,19PX8@sordNOG,1AAF7@sorNOG,COG1364@NOG,KOG2786@euNOG	KOG2786|7.67038249587e-29|103.497848511	E	Catalyzes two activities which are involved in the cyclic version of arginine biosynthesis the synthesis of acetylglutamate from glutamate and acetyl-CoA, and of ornithine by transacetylation between acetylornithine and glutamate (By similarity)
Partr_v15_DN23401_c0_g2_i1_m52502	4555.Si023278m	5.5e-38	123.8		GO:0005575,GO:0005622,GO:0005623,GO:0005634,GO:0005654,GO:0005730,GO:0005737,GO:0008150,GO:0009893,GO:0010468,GO:0010604,GO:0010628,GO:0016604,GO:0019222,GO:0031974,GO:0031981,GO:0032991,GO:0035145,GO:0043226,GO:0043227,GO:0043228,GO:0043229,GO:0043231,GO:0043232,GO:0043233,GO:0043234,GO:0044422,GO:0044424,GO:0044428,GO:0044446,GO:0044451,GO:0044464,GO:0048518,GO:0050789,GO:0060255,GO:0065007,GO:…	map03013,map03015,map03040	virNOG[6]	0TWWS@lilNOG,11IHM@NOG,15TU1@poaNOG,1BRC7@strNOG,1E36A@virNOG,KOG0130@euNOG	KOG0130|1.12740278597e-44|157.066345215	A	RNA binding motif protein 8A
Partr_v15_DN23401_c0_g2_i2_m52504	4555.Si023278m	2.3e-38	125.2		GO:0005575,GO:0005622,GO:0005623,GO:0005634,GO:0005654,GO:0005730,GO:0005737,GO:0008150,GO:0009893,GO:0010468,GO:0010604,GO:0010628,GO:0016604,GO:0019222,GO:0031974,GO:0031981,GO:0032991,GO:0035145,GO:0043226,GO:0043227,GO:0043228,GO:0043229,GO:0043231,GO:0043232,GO:0043233,GO:0043234,GO:0044422,GO:0044424,GO:0044428,GO:0044446,GO:0044451,GO:0044464,GO:0048518,GO:0050789,GO:0060255,GO:0065007,GO:…	map03013,map03015,map03040	virNOG[6]	0TWWS@lilNOG,11IHM@NOG,15TU1@poaNOG,1BRC7@strNOG,1E36A@virNOG,KOG0130@euNOG	KOG0130|3.44865213251e-44|155.508621216	A	RNA binding motif protein 8A
Partr_v15_DN23402_c0_g1_i1_m52380	578458.XP_003030693.1	2.4e-86	282.9	ERD2	GO:0003674,GO:0005048,GO:0005488,GO:0005575,GO:0005622,GO:0005623,GO:0005737,GO:0005783,GO:0005789,GO:0005794,GO:0006621,GO:0006810,GO:0006886,GO:0006888,GO:0008104,GO:0008150,GO:0009405,GO:0009987,GO:0012505,GO:0015031,GO:0016020,GO:0016021,GO:0016192,GO:0016482,GO:0030176,GO:0031090,GO:0031224,GO:0031227,GO:0031300,GO:0031301,GO:0032507,GO:0033036,GO:0033218,GO:0033365,GO:0034613,GO:0035437,GO:…	map05110	fuNOG[21]	0163C@agaNOG,01BQP@agarNOG,091VF@basNOG,0PKGJ@fuNOG,12SCW@opiNOG,COG5196@NOG,KOG3106@euNOG	12SCW|2.25315083398e-104|353.964599609	U	Required for the retention of luminal endoplasmic reticulum proteins. Determines the specificity of the luminal ER protein retention system. Also required for normal vesicular traffic through the Golgi (By similarity)
Partr_v15_DN23402_c0_g1_i2_m52381	5306.JGI74376	1.7e-77	254	ERD2	GO:0003674,GO:0005048,GO:0005488,GO:0005575,GO:0005622,GO:0005623,GO:0005737,GO:0005783,GO:0005789,GO:0005794,GO:0006621,GO:0006810,GO:0006886,GO:0006888,GO:0008104,GO:0008150,GO:0009405,GO:0009987,GO:0012505,GO:0015031,GO:0016020,GO:0016021,GO:0016192,GO:0016482,GO:0030176,GO:0031090,GO:0031224,GO:0031227,GO:0031300,GO:0031301,GO:0032507,GO:0033036,GO:0033218,GO:0033365,GO:0034613,GO:0035437,GO:…	map05110	fuNOG[21]	01BQP@agarNOG,091VF@basNOG,0PKGJ@fuNOG,12SCW@opiNOG,COG5196@NOG,KOG3106@euNOG	12SCW|1.06430090557e-89|305.376434326	U	Required for the retention of luminal endoplasmic reticulum proteins. Determines the specificity of the luminal ER protein retention system. Also required for normal vesicular traffic through the Golgi (By similarity)
Partr_v15_DN23403_c0_g1_i1_m52603	9823.ENSSSCP00000009860	3.6e-75	246.6	ENOPH1	GO:0000096,GO:0000097,GO:0003674,GO:0003824,GO:0005575,GO:0005622,GO:0005623,GO:0005634,GO:0005737,GO:0005829,GO:0006082,GO:0006520,GO:0006555,GO:0006576,GO:0006595,GO:0006790,GO:0006793,GO:0006796,GO:0006807,GO:0008150,GO:0008152,GO:0008652,GO:0009058,GO:0009066,GO:0009067,GO:0009086,GO:0009308,GO:0009987,GO:0016053,GO:0016311,GO:0016787,GO:0016788,GO:0016791,GO:0019509,GO:0019752,GO:0034641,GO:…	map00270	maNOG[6]	09WKV@biNOG,0DHWD@chorNOG,0UK6X@maNOG,0V7JH@meNOG,13M8H@opiNOG,1CSM2@veNOG,COG4229@NOG,KOG2630@euNOG	KOG2630|3.56562570418e-103|350.062927246	E	Bifunctional enzyme that catalyzes the enolization of 2,3-diketo-5-methylthiopentyl-1-phosphate (DK-MTP-1-P) into the intermediate 2-hydroxy-3-keto-5-methylthiopentenyl-1-phosphate (HK-MTPenyl-1-P), which is then dephosphorylated to form the acireductone 1,2-dihydroxy-3-keto-5-methylthiopentene (DHK-MTPene) (By similarity)
Partr_v15_DN23405_c0_g1_i1_m52621	5141.EFNCRP00000007638	6.3e-22	72.2	COX4	GO:0003674,GO:0005488,GO:0005575,GO:0005622,GO:0005623,GO:0005737,GO:0005739,GO:0005740,GO:0005743,GO:0005746,GO:0005751,GO:0006091,GO:0006119,GO:0006123,GO:0006793,GO:0006796,GO:0007275,GO:0008150,GO:0008152,GO:0008270,GO:0009060,GO:0009987,GO:0015980,GO:0016020,GO:0016021,GO:0016310,GO:0019866,GO:0022900,GO:0022904,GO:0031090,GO:0031224,GO:0031966,GO:0031967,GO:0031975,GO:0032501,GO:0032502,GO:…	map00190,map00910,map01100,map04260,map05010,map05012,map05016	fuNOG[21]	03R67@ascNOG,0PR50@fuNOG,11XEM@NOG,13V6M@opiNOG,19RDK@sordNOG,1ABIJ@sorNOG,KOG3352@euNOG	KOG3352|8.1331707885e-18|68.3792419434	C	cytochrome C oxidase
Partr_v15_DN23408_c0_g1_i1_m52443	31033.ENSTRUP00000022298	2.5e-70	230.3	PSMB2	GO:0005575,GO:0005622,GO:0005623,GO:0005634,GO:0005737,GO:0043226,GO:0043227,GO:0043229,GO:0043231,GO:0044424,GO:0044464	map03050	fiNOG[1]	09YWX@biNOG,0DKC4@chorNOG,0N65Q@fiNOG,0V9UP@meNOG,12SW3@opiNOG,1CV60@veNOG,COG0638@NOG,KOG0177@euNOG	KOG0177|2.62798642303e-67|231.334243774	O	The proteasome is a multicatalytic proteinase complex which is characterized by its ability to cleave peptides with Arg, Phe, Tyr, Leu, and Glu adjacent to the leaving group at neutral or slightly basic pH. The proteasome has an ATP-dependent proteolytic activity (By similarity)
Partr_v15_DN23412_c0_g1_i1_m52623	13037.EHJ74129	1.4e-24	80.5			map03008	meNOG[21]	0ANIN@biNOG,0W3S1@meNOG,0XPP9@NOG,12YVG@opiNOG,KOG2054@euNOG	KOG2054|1.34565164785e-34|122.817008972	T	Nucleolar protein
Partr_v15_DN23413_c0_g1_i1_m52356	7222.FBpp0152391	6.2e-21	68.8				artNOG[6]	037VI@artNOG,0A2KZ@biNOG,0GZ1S@dipNOG,0I06M@droNOG,0SUR3@inNOG,0VDH0@meNOG,11WBQ@NOG,12RDH@opiNOG,KOG2827@euNOG	KOG2827|1.8549945104e-32|116.542503357	H	SDE2 telomere maintenance homolog (S. pombe)
Partr_v15_DN23414_c0_g2_i3_m52454	hypothetical protein
Partr_v15_DN23415_c0_g1_i1_m52392	5059.CADAFLAP00012054	2,00E-22	73.7	COX13	GO:0003674,GO:0005575,GO:0005622,GO:0005623,GO:0005737,GO:0005739,GO:0005740,GO:0005743,GO:0005746,GO:0005751,GO:0006091,GO:0006461,GO:0006996,GO:0007005,GO:0007275,GO:0008150,GO:0008152,GO:0009060,GO:0009987,GO:0015980,GO:0016020,GO:0016021,GO:0016043,GO:0019222,GO:0019866,GO:0022607,GO:0030234,GO:0031090,GO:0031224,GO:0031966,GO:0031967,GO:0031975,GO:0032501,GO:0032502,GO:0032991,GO:0034622,GO:…	map00190,map01100,map04260,map05010,map05012,map05016	fuNOG[21]	03RQ6@ascNOG,0M8GG@euroNOG,0MNTA@eurotNOG,0PNPT@fuNOG,1253X@NOG,13UWI@opiNOG,KOG3469@euNOG	KOG3469|2.31388078187e-21|80.0588302612	C	Cytochrome c oxidase polypeptide VIa
Partr_v15_DN23415_c0_g1_i3_m52394	5059.CADAFLAP00012054	2.7e-22	73.3	COX13	GO:0003674,GO:0005575,GO:0005622,GO:0005623,GO:0005737,GO:0005739,GO:0005740,GO:0005743,GO:0005746,GO:0005751,GO:0006091,GO:0006461,GO:0006996,GO:0007005,GO:0007275,GO:0008150,GO:0008152,GO:0009060,GO:0009987,GO:0015980,GO:0016020,GO:0016021,GO:0016043,GO:0019222,GO:0019866,GO:0022607,GO:0030234,GO:0031090,GO:0031224,GO:0031966,GO:0031967,GO:0031975,GO:0032501,GO:0032502,GO:0032991,GO:0034622,GO:…	map00190,map01100,map04260,map05010,map05012,map05016	fuNOG[21]	03RQ6@ascNOG,0M8GG@euroNOG,0MNTA@eurotNOG,0PNPT@fuNOG,1253X@NOG,13UWI@opiNOG,KOG3469@euNOG	KOG3469|3.0199596781e-21|79.6717834473	C	Cytochrome c oxidase polypeptide VIa
Partr_v15_DN23421_c0_g1_i3_m52587	67593.Physo134574	7,00E-119	389.2				euNOG[57]	14WU2@perNOG,COG5126@NOG,KOG0034@euNOG,KOG0044@euNOG,KOG1870@euNOG	KOG0034|1.86747047779e-67|231.875228882	T	calcineurin
Partr_v15_DN23421_c0_g1_i4_m52588	67593.Physo134574	4.5e-108	351.4				euNOG[57]	14WU2@perNOG,COG5126@NOG,KOG0034@euNOG,KOG0044@euNOG,KOG1870@euNOG	KOG0034|4.6613000858e-47|164.609054565	T	calcineurin
Partr_v15_DN23423_c0_g2_i1_m52482	hypothetical protein
Partr_v15_DN23423_c0_g2_i2_m52486	hypothetical protein
Partr_v15_DN23429_c0_g1_i1_m52535	7719.ENSCINP00000004450	1.1e-55	181.5	RRS1	GO:0000003,GO:0000070,GO:0000228,GO:0000278,GO:0000280,GO:0000793,GO:0000794,GO:0000819,GO:0002119,GO:0002164,GO:0003006,GO:0005575,GO:0005622,GO:0005623,GO:0005634,GO:0005694,GO:0005730,GO:0005737,GO:0005783,GO:0006928,GO:0006996,GO:0007049,GO:0007059,GO:0007067,GO:0007080,GO:0007275,GO:0007548,GO:0008150,GO:0008406,GO:0009790,GO:0009791,GO:0009792,GO:0009987,GO:0016043,GO:0016477,GO:0022402,GO:…		meNOG[21]	09YBZ@biNOG,0DR4K@chorNOG,0VECN@meNOG,13HDT@opiNOG,COG5225@NOG,KOG1765@euNOG	0VECN|7.62243173272e-74|252.467208862	J	RRS1 ribosome biogenesis regulator homolog (S. cerevisiae)
Partr_v15_DN23435_c0_g2_i1_m52690	39946.BGIOSGA009737-PA	1.1e-108	355.2		GO:0003674,GO:0005488,GO:0005575,GO:0005622,GO:0005623,GO:0005737,GO:0005739,GO:0005740,GO:0005743,GO:0005746,GO:0005747,GO:0016020,GO:0019866,GO:0030964,GO:0031090,GO:0031966,GO:0031967,GO:0031975,GO:0032991,GO:0043167,GO:0043169,GO:0043226,GO:0043227,GO:0043229,GO:0043231,GO:0043234,GO:0044422,GO:0044424,GO:0044425,GO:0044429,GO:0044444,GO:0044446,GO:0044455,GO:0044464,GO:0045271,GO:0046872,GO:…	map00190,map01100,map05010,map05012,map05016	virNOG[6]	0TVG5@lilNOG,15SGA@poaNOG,1BMHG@strNOG,1DV6W@virNOG,COG1143@NOG,KOG3256@euNOG	KOG3256|1.17289772413e-102|346.277954102	C	NADH dehydrogenase (Ubiquinone) Fe-S protein 8, 23kDa (NADH-coenzyme Q reductase)
Partr_v15_DN23439_c0_g1_i1_m52655	240176.XP_001831666.1	1.6e-35	116.7	TIM23	GO:0003674,GO:0005048,GO:0005215,GO:0005488,GO:0005575,GO:0005622,GO:0005623,GO:0005737,GO:0005739,GO:0005740,GO:0005743,GO:0005744,GO:0006605,GO:0006626,GO:0006810,GO:0006839,GO:0006886,GO:0006996,GO:0007005,GO:0008104,GO:0008150,GO:0008320,GO:0008565,GO:0009987,GO:0015031,GO:0015266,GO:0015267,GO:0015399,GO:0015405,GO:0015450,GO:0016020,GO:0016021,GO:0016043,GO:0016482,GO:0017038,GO:0019866,GO:…		fuNOG[21]	016M5@agaNOG,01BWB@agarNOG,093FD@basNOG,0PGJA@fuNOG,12P4T@opiNOG,COG5596@NOG,KOG3324@euNOG	KOG3324|3.24326232996e-47|165.006271362	U	mitochondrial import inner membrane translocase, subunit
Partr_v15_DN23439_c0_g1_i2_m52658	240176.XP_001831666.1	3.1e-35	115.8	TIM23	GO:0003674,GO:0005048,GO:0005215,GO:0005488,GO:0005575,GO:0005622,GO:0005623,GO:0005737,GO:0005739,GO:0005740,GO:0005743,GO:0005744,GO:0006605,GO:0006626,GO:0006810,GO:0006839,GO:0006886,GO:0006996,GO:0007005,GO:0008104,GO:0008150,GO:0008320,GO:0008565,GO:0009987,GO:0015031,GO:0015266,GO:0015267,GO:0015399,GO:0015405,GO:0015450,GO:0016020,GO:0016021,GO:0016043,GO:0016482,GO:0017038,GO:0019866,GO:…		fuNOG[21]	016M5@agaNOG,01BWB@agarNOG,093FD@basNOG,0PGJA@fuNOG,12P4T@opiNOG,COG5596@NOG,KOG3324@euNOG	KOG3324|4.30710913813e-47|164.597381592	U	mitochondrial import inner membrane translocase, subunit
Partr_v15_DN23448_c0_g1_i1_m52646	7739.JGI93978	1.8e-61	204.6			map04145,map04962,map05132	euNOG[57]	0XS55@NOG,KOG3595@euNOG	KOG3595|1.36249506033e-81|275.842010498	Z	heavy chain
[truncated: 9,635 more rows]
