# Supplementary material for: Global transcriptome analysis of the aphelid Paraphelidium tribonemae supports the phagotrophic origin of fungi
Source: Commun Biol. 2018 Dec 19;1:231. doi: 10.1038/s42003-018-0235-z (PMC6299283; doi:10.1038/s42003-018-0235-z)
Supplement: Supplementary file 4 — Supplementary Data 2 [file 42003_2018_235_MOESM4_ESM.xlsx]

## Sheet: Table S2
Supplementary Table 2. Statistical support and alternative topology tests of phylogenomic analyses. Summary of bayesian (BI) and Maximum Likelihood (ML) phylogenomic results for each of the datasets combining three amino acid matrices (SCPD, 93 single copy protein domains (Torruella et al 2015); BMC, 53 conserved microsporidian genes (Capella-Gutiérrez et al, 2012); GBE, 259 Amphiamblysprotein ma…
dataset	BI Cat+Poisson (pp)	ML best model	ML +C60 (UFBOOT)
SCPD49sp22976aa	A+F 0.66	LG+R8	A+F 96
SCPD36sp24413aa	A+F 0.88	LG+R7	A+F 95
BMC49sp15744aa	A+F 1.00	LG+F+R7	A+F 100
BMC36sp16840aa	A+F 1.00	LG+R6	A+F 100
GBE49sp84810aa	A+F 0.51	LG+F+R8	A+F 100
GBE36sp96640aa	A+F 1.00	LG+R7	A+F 100
SCPD49sp22976aa	logL	deltaL	bp-RELL	p-KH	p-SH	c-ELW	p-AU
A+F	-997097.587	0.000	0.7210	0.8060	1.0000	0.7178	0.9040
O	-997125.749	28.162	0.0860	0.1200	0.3040	0.0852	0.1057
A+B	-997117.482	19.894	0.1870	0.1940	0.4520	0.1909	0.2165
A+C	-997150.147	52.560	0.0060	0.0210	0.0570	0.0061	0.0263
A+BC	-997157.351	59.763	0.0000	0.0000	0.0390	0.0000	0.0137
BMC49sp15744aa	logL	deltaL	bp-RELL	p-KH	p-SH	c-ELW	p-AU
A+F	-828874.013	0.000	0.8550	0.8740	1.0000	0.8564	0.8998
O	-828927.388	53.375	0.0050	0.0060	0.0920	0.0047	0.0039
A+B	-828901.646	27.633	0.1400	0.1260	0.3110	0.1389	0.1275
A+C	-828928.046	54.033	0.0000	0.0000	0.0490	0.0000	0.0011
A+BC	-828975.725	101.712	0.0000	0.0000	0.0010	0.0000	0.0062
GBE49sp84810aa	logL	deltaL	bp-RELL	p-KH	p-SH	c-ELW	p-AU
A+F	-4107941.346	0.000	1.0000	1.0000	1.0000	1.0000	0.9999
O	-4108151.347	210.001	0.0000	0.0000	0.0040	0.0000	0.0000
A+B	-4108187.124	245.778	0.0000	0.0000	0.0000	0.0000	0.0000
A+C	-4108216.832	275.486	0.0000	0.0000	0.0000	0.0000	0.0004
A+BC	-4108379.491	438.145	0.0000	0.0000	0.0000	0.0000	0.0000
SCPD49 Subsets	A+F	O	A+B	A+C	A+BC
22,976 aa	96.3%	3.7%	4.2%	0%	0.1%
21,828 aa	98.2%	1.8%	2.3%	0%	0%
20,679 aa	98.6%	1.4%	3.3%	0.2%	0%
19,530 aa	99.7%	0.3%	1.4%	0%	0.1%
18,381 aa	100%	0	2%	0%	0%
17,232 aa	99.9%	0.1%	0.7%	0%	0.2%
16,084 aa	99.8%	0.2%	0.2%	0%	0%
14,935 aa	99%	0.8%	0.3%	0%	0%
13,786 aa	94.6%	3.6%	0.5%	0%	0%
12,637 aa	90.2%	4.8%	1.5%	0%	0%
11,488 aa	58.9%	1.05%	0%	0%	0%
10,340 aa	21.5%	1.27%	0.2%	0%	0.1%
9,191 aa	13.1%	3.7%	0%	0%	0.2%
8,042 aa	18.9%	8.7%	0.1%	0%	0%
6,893 aa	69.9%	21%	0%	0%	0.1%
5,744 aa	18.2%	77.8%	0%	0%	0%
4,596 aa	6.2%	0%	7.5%	0%	0%
3,447 aa	77.1%	0%	43.9%	0%	17.5%
2,298 aa	0%	6.8%	0%	0%	0%
1,149 aa	0%	0%	0%	0%	0%
BMC49 Subsets	A+F	O	A+B	A+C	A+BC
15,744 aa	1	0	0.036	0	0
14,957 aa	1	0	0.064	0	0
14,170 aa	1	0	0.038	0	0
13,383 aa	0.999	0.001	0.029	0	0
12,596 aa	0.999	0.001	0.002	0	0
11,808 aa	1	0	0	0	0
11,021 aa	0.999	0.001	0	0	0
10,234 aa	0.999	0	0.002	0	0
9,447 aa	0.98	0.02	0	0	0
8,660 aa	0.99	0.01	0	0	0
7,872 aa	0.966	0.031	0	0	0
7,085 aa	0.97	0.019	0.001	0	0
6,298 aa	0.943	0.048	0	0.001	0
5,511 aa	0.793	0.193	0	0.002	0
4,724 aa	0.865	0.102	0.004	0.008	0
3,936 aa	0.8	0.129	0	0.011	0
3,149 aa	0.118	0.448	0.002	0.003	0.019
2,362 aa	0.001	0.001	0	0	0
1,575 aa	0	0	0	0	0
788 aa	0	0	0	0	0
GBE49 Subsets	A+F	O	A+B	A+C	A+BC
84,810 aa	1	0	0	0	0
80,572 aa	1	0	0	0	0
76,331 aa	1	0	0	0	0
72,091 aa	1	0	0	0	0
67,850 aa	1	0	0	0	0
63,608 aa	1	0	0	0	0
59,367 aa	1	0	0	0	0
55,127 aa	1	0	0	0	0
50,886 aa	1	0	0	0	0
46,646 aa	1	0	0	0	0
42,405 aa	1	0	0	0	0
38,165 aa	1	0	0	0	0
33,924 aa	0.997	0.003	0	0	0
29,684 aa	0.981	0.019	0	0	0
25,443 aa	0.996	0.004	0.001	0	0
21,203 aa	0.995	0.003	0	0	0.009
16,962 aa	0.944	0.052	0	0.006	0
12,722 aa	0.013	0.023	0	0	0
8,481 aa	0.906	0.003	0.002	0	0
4,241 aa	0	0	0	0	0
