# Supplementary material for: Global transcriptome analysis of the aphelid Paraphelidium tribonemae supports the phagotrophic origin of fungi
Source: Commun Biol. 2018 Dec 19;1:231. doi: 10.1038/s42003-018-0235-z (PMC6299283; doi:10.1038/s42003-018-0235-z)
Supplement: Supplementary file 5 — Supplementary Data 3 [file 42003_2018_235_MOESM5_ESM.xlsx]

## Sheet: Table S3
Supplementary Table 3. Proteins involved in primary metabolism present in various eukaryotic genomes compared in this work. Primary metabolism-related proteins are based on eggNOG classification. Full species names for acronyms are listed in Methods.
eggNOG group	Aca_ca	All_ma	Amp_sp	Ant_lo	Bat_de	Bla_br	Cap_ow	Cat_an	Chr_pe	Cop_ci	Cor_li	Dic_pu	Enc_cu	Enc_in	Ent_bi	Ent_hi	Fon_al	Gan_pr	Ich_ho	Lei_ma	Mit_da	Mon_br	Mor_ve	Nae_gr	Nem_pa	Nos_ce	Par_at	Par_sa	Par_tr	Phy_in	Pla_fa	Pol_pa	Roz_al	Sal_ro	Sch_po	Sph_ar	Spi_pu	The_tr	Tox_go	Try_br	Ust_ma
KOG0016	1	2	0	0	0	1	3	1	0	1	2	0	0	0	0	0	0	6	0	0	0	1	1	0	0	0	4	0	1	2	0	0	1	0	0	0	2	1	0	0	1
KOG0017	48	7	33	1	1	0	14	4	191	2	1	8	0	0	0	4	0	4	20	0	4	4	6	2	0	12	20	0	44	133	3	32	16	95	9	4	2	1	11	0	29
KOG0021	1	2	0	0	2	1	1	1	1	1	1	1	0	0	0	0	2	1	1	1	0	1	1	1	0	1	2	1	1	0	1	1	1	1	1	1	1	1	1	1	1
KOG0022	0	3	0	0	1	1	1	0	1	1	1	1	0	0	0	0	1	1	1	0	0	2	1	1	0	0	1	1	1	1	0	0	0	1	2	1	0	0	0	0	2
KOG0023	2	6	0	0	0	1	0	1	1	2	3	6	0	0	0	0	0	1	0	1	2	1	7	3	0	0	1	0	1	31	0	3	2	0	1	2	3	1	0	0	6
KOG0024	0	2	1	0	0	0	2	1	1	6	1	0	0	1	0	3	0	3	0	1	0	3	1	1	0	0	0	0	4	7	0	0	2	3	2	1	3	0	0	0	5
KOG0025	1	7	0	0	2	3	1	3	5	1	3	1	0	0	0	0	1	0	1	2	4	1	1	1	0	0	0	1	1	1	0	1	2	2	1	2	1	1	0	2	0
KOG0026	1	2	0	0	1	1	1	1	1	1	2	0	0	0	0	0	0	1	1	0	0	2	1	0	0	0	2	0	2	1	0	0	0	2	1	1	1	0	0	0	1
KOG0029	6	7	0	0	1	1	0	1	3	0	4	4	0	0	0	0	2	1	1	0	0	2	2	2	0	0	8	0	0	2	1	2	2	0	1	0	2	1	3	0	2
KOG0036	2	4	0	0	2	2	0	2	1	1	1	2	0	0	0	0	0	5	1	1	0	3	4	2	0	0	1	0	2	0	1	1	0	1	1	1	1	4	0	1	1
KOG0039	2	19	0	0	5	9	1	8	4	9	7	3	0	0	0	1	1	12	0	1	4	2	9	11	0	0	1	0	8	15	0	3	5	5	2	7	8	6	0	1	6
KOG0042	1	2	0	1	1	1	1	1	1	1	1	0	1	1	0	0	1	0	0	1	2	0	1	3	1	1	1	1	3	1	1	1	2	1	1	1	1	1	1	1	1
KOG0047	2	0	0	0	0	0	2	0	1	4	0	2	0	0	0	0	0	0	0	0	2	1	2	2	0	0	3	1	0	2	0	1	0	0	1	0	0	0	1	0	0
KOG0053	1	13	0	0	6	2	4	3	3	4	3	3	0	0	0	4	1	5	3	4	2	3	4	4	0	0	6	1	5	3	0	1	2	1	3	3	3	1	1	1	3
KOG0054	9	73	3	0	18	50	7	39	10	13	10	8	0	0	0	21	3	7	3	9	2	11	52	11	0	0	19	4	32	42	2	13	8	9	4	33	13	10	4	2	12
KOG0055	1	20	0	0	3	7	3	3	7	14	1	5	2	3	3	57	5	17	7	4	2	2	7	21	0	1	16	0	17	17	3	6	3	4	2	10	8	0	5	2	5
KOG0056	0	0	0	0	0	0	0	0	0	0	0	1	0	0	0	0	0	0	0	0	0	0	0	0	0	0	1	0	0	2	0	0	0	0	0	1	0	0	0	0	0
KOG0057	1	7	0	0	2	3	2	3	2	2	3	1	0	0	0	0	3	2	2	1	4	3	4	1	0	0	3	0	6	2	2	2	3	2	2	6	3	1	2	1	2
KOG0058	3	2	0	0	1	1	3	2	3	2	3	6	0	0	0	0	3	2	1	1	2	4	0	5	0	0	9	0	2	1	3	6	1	3	1	8	0	4	2	2	1
KOG0059	2	11	0	0	13	9	5	19	20	1	1	10	0	0	0	3	2	3	1	12	0	6	9	6	0	0	9	0	7	18	0	9	5	8	0	7	3	10	0	2	1
KOG0060	3	4	0	0	0	1	1	1	1	0	2	4	0	0	0	0	1	1	0	3	0	1	1	4	0	0	6	1	3	1	0	2	4	1	0	2	1	2	1	3	0
KOG0061	23	12	5	4	6	9	14	8	31	3	15	15	5	6	1	4	12	17	6	9	8	8	12	25	5	4	37	5	31	19	1	10	4	9	1	23	8	14	6	4	3
KOG0062	2	4	1	0	4	2	0	2	5	4	4	2	1	1	0	2	1	5	1	1	2	3	10	2	0	2	6	0	6	4	1	2	7	1	3	10	4	2	1	1	4
KOG0064	3	4	0	0	2	3	3	3	0	2	3	1	0	0	0	0	3	2	0	0	2	1	3	0	0	0	7	1	3	0	0	0	8	1	0	0	3	4	0	0	2
KOG0065	10	0	0	0	0	0	3	0	2	4	2	16	0	0	0	0	0	5	1	0	0	0	3	0	0	0	1	0	0	80	0	13	0	3	2	1	2	0	0	0	4
KOG0068	1	2	0	0	2	1	0	1	1	2	0	1	0	0	0	3	0	4	0	1	0	1	4	1	0	0	3	1	2	9	0	1	0	1	1	2	1	1	1	0	1
KOG0069	1	0	0	0	0	0	2	0	1	3	0	4	0	0	0	0	0	4	0	0	0	2	4	1	0	0	0	0	0	10	0	0	0	5	2	0	1	0	0	0	5
KOG0089	3	2	0	0	1	1	0	1	1	1	0	3	0	0	0	0	0	1	0	2	0	1	1	2	0	0	1	0	1	30	0	3	0	0	1	1	1	1	0	1	1
KOG0134	1	4	0	0	0	0	1	0	0	6	1	9	0	0	0	0	0	1	0	4	0	3	2	13	0	0	0	0	0	23	0	4	0	2	3	3	0	1	0	0	3
KOG0135	3	0	0	0	0	0	2	0	0	0	1	7	0	0	0	0	0	0	0	0	0	0	1	7	0	0	2	0	0	0	0	12	2	0	0	0	0	0	1	0	0
KOG0136	8	13	0	0	1	5	3	7	3	1	5	1	0	0	0	0	2	0	1	0	2	1	12	0	0	0	18	1	6	10	0	1	2	1	0	4	4	5	1	0	6
KOG0137	1	3	0	0	0	1	2	1	2	3	5	1	0	0	0	0	2	2	0	1	0	1	3	1	0	0	2	0	4	2	0	1	1	1	0	2	4	2	0	1	2
KOG0138	2	2	0	0	1	1	1	1	0	1	1	2	0	0	0	0	0	1	0	0	2	1	1	1	0	0	1	1	1	1	0	2	0	1	0	0	1	0	1	0	1
KOG0139	0	3	0	0	2	3	2	2	1	1	1	1	0	0	0	0	1	3	1	2	4	1	2	1	0	0	2	0	7	3	0	1	2	2	0	1	1	2	0	1	2
KOG0140	1	4	0	0	3	2	2	2	2	0	3	1	0	0	0	0	2	3	0	1	0	3	3	1	0	0	4	2	3	1	0	1	4	2	0	1	1	2	0	0	1
KOG0141	0	1	0	0	3	0	1	1	2	3	2	1	0	0	0	0	0	7	3	1	2	2	1	0	0	0	1	0	2	1	0	0	1	2	0	4	1	2	1	1	2
KOG0142	1	2	0	0	1	0	1	1	1	1	1	1	1	1	0	0	1	1	0	0	2	1	1	1	0	1	1	1	2	1	0	1	2	1	1	1	1	1	0	0	1
KOG0143	1	3	0	0	1	0	0	1	2	6	4	7	0	0	0	0	0	16	0	2	0	2	7	1	0	0	1	0	0	9	0	2	0	1	2	2	5	0	0	5	5
KOG0156	0	14	0	0	0	3	0	4	0	66	0	52	0	0	0	0	0	0	0	0	0	0	0	0	0	0	0	0	0	0	0	28	0	0	0	0	0	0	0	0	4
KOG0157	12	49	0	0	3	21	5	17	2	38	13	2	0	0	0	0	4	27	2	3	0	5	26	25	0	0	30	0	6	30	0	2	4	6	1	10	5	5	0	1	9
KOG0158	2	2	0	0	2	0	0	2	0	21	1	0	0	0	0	0	0	24	0	0	0	0	5	24	0	0	2	0	0	0	0	0	0	0	0	0	1	0	1	0	4
KOG0159	0	11	0	0	0	1	0	4	0	0	0	0	0	0	0	0	0	0	0	0	0	0	1	17	0	0	0	0	0	0	0	0	0	0	0	0	1	1	0	0	0
KOG0169	1	7	0	0	1	1	9	1	3	3	2	1	0	0	0	0	2	2	4	3	0	7	1	4	0	0	8	0	2	0	1	1	0	6	1	4	1	1	1	1	2
KOG0172	5	6	0	0	3	3	5	4	3	3	4	2	0	0	0	3	1	3	1	0	4	3	3	3	0	0	8	1	5	1	0	2	2	4	1	5	3	3	0	0	2
KOG0186	0	2	0	0	1	1	0	1	2	1	1	1	0	0	0	0	1	2	1	1	4	1	2	1	0	0	1	0	1	1	0	1	2	1	1	1	1	1	1	1	1
KOG0189	0	0	0	0	0	0	0	0	0	1	0	0	0	0	0	0	0	1	1	0	0	1	1	0	0	0	1	0	0	1	0	0	0	1	1	0	1	0	0	0	1
KOG0202	2	10	1	0	3	3	8	7	1	4	2	1	0	0	0	1	2	4	1	3	2	2	8	3	0	0	5	2	20	20	2	1	6	2	2	2	7	1	2	2	4
KOG0203	1	6	0	0	3	3	2	4	3	1	2	3	0	0	0	0	0	7	0	0	2	4	4	5	0	0	4	2	8	2	0	3	6	6	0	1	4	2	0	0	2
KOG0204	2	10	1	0	3	3	4	3	3	1	1	3	0	0	0	9	1	7	2	4	2	3	4	5	0	0	4	1	3	5	0	6	3	2	1	8	3	6	2	2	1
KOG0205	2	0	0	0	0	0	1	0	7	2	1	1	0	0	0	0	1	0	1	2	2	0	2	0	0	0	10	0	1	4	0	1	0	0	2	6	1	1	2	1	2
KOG0206	6	18	0	0	4	7	5	5	4	3	2	5	1	1	1	17	3	4	2	4	2	2	4	15	1	1	15	1	15	8	4	5	1	2	3	7	6	5	5	3	2
KOG0207	3	5	0	0	2	2	4	2	2	1	3	3	0	0	0	0	1	1	2	1	2	2	3	3	0	0	5	0	3	6	1	3	6	4	1	5	3	3	3	1	2
KOG0208	1	4	3	0	4	2	2	6	2	1	1	2	1	1	3	0	1	3	2	0	6	1	3	5	1	1	9	1	4	17	2	2	4	1	2	6	2	0	3	0	3
KOG0209	2	3	1	1	1	1	1	1	1	1	1	1	1	1	1	1	1	1	2	1	4	2	1	1	1	1	3	1	4	2	1	1	2	2	1	3	1	2	1	1	1
KOG0210	0	1	2	2	1	1	2	1	1	1	1	1	1	1	1	8	1	0	4	2	4	0	1	1	1	1	5	1	4	0	1	1	1	0	1	4	1	0	1	1	1
KOG0222	1	3	0	0	0	1	1	1	1	2	0	3	0	0	0	0	0	0	0	0	0	0	0	1	0	0	0	0	2	1	0	1	0	0	0	0	0	0	0	0	3
KOG0223	3	2	1	1	1	1	1	1	0	0	1	3	0	1	2	0	0	4	0	5	2	2	3	2	1	1	4	1	2	0	0	7	0	2	0	4	2	3	1	0	2
KOG0224	0	10	0	0	1	3	2	1	0	2	0	0	0	0	0	0	0	0	1	1	0	0	3	0	0	0	0	0	1	21	1	0	0	0	1	3	1	0	0	3	4
KOG0225	0	2	0	0	1	1	1	1	1	1	1	1	1	1	0	0	1	1	1	1	2	1	1	1	1	1	1	1	2	1	1	1	2	1	1	1	1	1	1	1	1
KOG0228	1	0	0	0	0	0	3	0	0	0	0	0	0	0	0	0	0	1	0	6	0	1	0	0	0	0	0	0	0	3	0	0	0	1	2	0	0	1	0	0	2
KOG0231	11	8	0	0	6	3	0	3	6	0	4	1	0	0	0	0	0	2	1	11	0	10	0	10	0	0	2	0	9	21	0	1	0	7	0	0	4	7	4	7	0
KOG0232	1	4	2	0	2	2	1	2	1	2	1	2	0	1	0	1	2	2	1	4	4	1	2	3	2	1	2	1	5	2	1	1	4	1	2	2	2	2	2	2	1
KOG0233	1	2	1	2	1	1	1	1	1	1	1	1	1	1	1	2	1	1	0	1	0	1	1	1	0	0	1	1	1	1	1	1	2	0	1	1	1	1	1	1	0
KOG0234	4	7	0	0	2	3	2	3	2	2	4	2	0	0	0	0	3	4	4	4	4	1	4	1	0	0	5	1	4	3	0	2	4	1	3	5	3	1	0	4	2
KOG0235	1	1	0	0	0	1	0	1	0	0	0	1	0	0	0	0	0	2	0	0	0	1	0	0	0	0	0	0	0	5	1	1	0	1	1	1	0	1	1	0	1
KOG0236	5	4	0	1	3	2	2	2	1	3	5	5	1	1	1	0	1	5	1	1	0	4	6	0	2	1	2	1	4	18	0	6	2	3	3	2	6	5	2	0	2
KOG0237	1	2	0	0	1	1	1	1	1	1	1	1	0	0	0	0	0	1	0	0	0	1	1	0	0	0	3	0	3	1	0	1	0	0	1	1	1	0	0	0	1
KOG0238	2	7	0	0	2	3	3	1	2	1	2	2	0	0	0	0	2	2	0	2	0	2	2	2	0	0	3	3	6	3	0	2	3	2	0	3	2	1	0	2	2
KOG0252	4	7	0	0	2	4	1	2	8	2	3	1	0	0	0	1	0	3	1	0	0	0	8	0	0	0	0	0	1	7	0	1	0	0	5	1	4	0	1	0	4
KOG0253	0	0	0	0	2	0	2	0	5	6	2	0	0	0	0	0	0	0	0	0	0	2	1	3	0	0	2	0	0	4	0	0	2	3	1	0	0	0	0	0	3
KOG0255	1	0	0	0	0	0	0	0	0	14	0	0	0	0	0	1	1	13	0	0	0	0	2	0	0	0	1	0	0	3	0	0	0	0	16	2	2	0	0	0	15
KOG0256	0	0	0	0	0	0	0	0	0	3	1	2	0	0	0	0	0	3	0	0	0	1	1	1	0	0	1	0	3	0	0	1	0	1	0	1	2	0	0	0	1
KOG0257	3	2	0	0	1	1	1	1	2	3	3	1	0	0	0	1	1	1	0	1	0	4	1	3	0	0	3	0	1	6	0	1	0	4	1	4	2	2	0	1	3
KOG0258	2	4	0	0	1	1	1	1	1	1	1	1	0	0	0	3	1	1	1	1	2	2	2	1	0	0	1	1	3	2	0	2	6	2	1	1	1	2	1	1	0
KOG0259	1	2	0	0	1	1	1	1	1	0	1	1	0	0	0	0	1	0	0	1	0	1	1	1	0	0	2	1	2	1	0	1	0	1	0	1	1	1	0	0	0
KOG0278	1	0	0	0	0	0	1	0	1	1	1	1	0	0	0	0	0	0	1	1	0	1	1	0	0	0	0	0	0	1	0	1	0	1	0	1	1	0	0	0	1
KOG0280	2	2	1	0	1	1	1	1	1	1	1	1	0	1	1	1	1	1	0	0	0	1	1	0	0	1	1	1	2	1	1	1	2	1	1	2	1	1	1	0	1
KOG0293	1	5	0	0	1	1	0	4	1	2	1	1	0	0	0	2	0	1	1	0	0	1	4	2	0	0	2	1	9	4	1	2	4	1	0	1	0	2	1	0	1
KOG0301	2	2	1	1	1	1	1	1	1	1	1	1	1	1	1	1	1	1	0	1	0	1	1	1	1	1	2	1	2	1	1	1	2	1	1	1	1	0	1	1	2
KOG0316	1	1	0	0	1	1	1	1	1	1	0	1	0	0	0	2	1	0	0	0	2	1	1	2	0	0	2	1	3	1	1	1	0	1	1	2	1	0	1	0	1
KOG0325	0	2	0	0	1	1	1	1	1	1	1	0	0	0	0	0	0	1	0	1	2	0	1	0	0	0	1	0	1	1	0	1	2	1	1	1	1	0	1	2	1
KOG0368	1	2	0	0	1	1	2	1	1	1	2	2	0	0	0	0	1	1	5	1	0	1	1	1	2	0	1	1	1	3	2	1	0	1	0	1	1	1	2	1	1
KOG0369	0	0	0	0	0	0	0	0	0	0	0	0	0	0	0	4	0	0	0	0	0	0	0	1	0	0	0	0	1	2	0	0	0	0	0	0	0	0	1	0	0
KOG0370	2	7	0	0	1	1	3	2	2	2	2	1	0	0	0	0	1	3	4	1	0	2	4	2	0	0	7	0	9	14	1	1	0	2	1	2	2	0	1	1	0
KOG0372	5	4	1	1	2	2	0	2	0	1	0	1	0	2	1	6	1	2	1	4	0	0	2	3	1	2	5	0	1	2	1	1	4	0	1	1	2	3	1	4	2
KOG0380	3	5	1	1	3	3	3	2	4	1	1	3	1	1	0	0	2	1	0	0	4	1	2	3	1	1	5	1	8	1	1	3	4	1	2	0	2	2	2	0	1
KOG0382	1	0	0	0	0	0	1	1	2	0	1	0	0	0	0	0	0	0	2	0	0	0	0	1	0	0	0	0	0	18	0	0	0	0	0	2	1	1	0	0	0
KOG0391	1	2	0	0	0	1	1	2	1	0	0	5	0	0	1	0	1	0	1	1	0	0	1	6	0	0	2	0	0	2	1	12	0	11	0	3	0	1	1	1	0
KOG0399	2	2	0	0	1	1	2	1	2	1	1	0	0	0	0	0	0	1	2	0	0	1	2	1	0	0	0	0	1	3	1	0	0	0	1	3	2	0	0	0	1
KOG0405	0	2	0	0	1	1	1	1	2	1	2	1	0	0	0	0	0	1	2	1	0	2	1	0	2	0	1	1	3	2	2	1	2	3	1	1	1	2	2	1	1
KOG0410	0	0	0	0	0	0	0	0	1	0	0	0	0	0	0	0	0	0	0	0	0	1	0	0	0	0	0	0	0	0	1	0	0	1	0	0	0	0	1	0	0
KOG0411	1	2	1	0	1	1	2	1	1	1	1	1	2	2	1	1	1	0	0	0	2	0	1	1	1	1	3	1	2	1	1	1	2	1	1	2	1	1	1	0	1
KOG0430	5	0	0	0	1	0	3	0	2	0	0	1	0	0	0	0	0	2	0	0	0	1	1	5	0	0	0	1	4	1	0	1	0	1	0	3	0	3	0	0	1
KOG0441	3	2	0	0	1	1	2	1	1	1	1	9	0	0	0	0	1	2	1	0	0	0	2	1	0	0	1	0	2	1	0	1	0	0	0	1	3	3	0	0	0
KOG0449	1	2	0	0	1	1	1	1	1	1	1	2	0	0	0	0	1	2	1	0	2	1	1	0	0	0	1	1	1	0	0	1	2	0	1	1	1	0	0	0	1
KOG0450	2	5	0	0	2	2	2	2	2	2	2	1	0	0	0	0	2	3	1	2	4	3	3	1	0	0	4	2	4	2	1	1	2	3	1	1	2	2	1	2	1
KOG0451	0	0	0	0	0	0	0	0	0	0	0	1	0	0	0	0	0	0	0	0	0	0	0	1	0	0	0	0	1	2	0	1	2	0	0	0	0	0	0	0	0
KOG0453	3	6	0	0	2	2	3	3	3	3	3	1	0	0	0	0	1	3	2	0	6	3	4	3	0	0	5	1	6	2	0	1	2	2	2	4	3	1	0	0	3
KOG0454	0	0	0	0	0	0	0	0	0	1	0	0	0	0	0	0	0	1	1	0	0	0	0	0	0	0	0	0	0	0	0	0	0	0	1	1	1	0	0	0	1
KOG0455	0	2	0	0	1	1	0	1	0	1	0	0	0	0	0	0	0	0	0	1	0	1	1	0	0	0	0	0	2	0	0	0	0	1	1	0	1	0	0	0	1
KOG0456	0	4	0	0	1	1	2	1	1	2	1	0	0	0	0	0	0	1	1	0	0	1	2	1	0	0	0	2	1	1	0	0	0	1	1	1	2	0	1	0	1
KOG0470	1	2	0	0	1	1	1	1	1	1	1	1	0	0	0	4	1	3	1	0	0	2	2	0	0	0	1	1	3	0	0	1	4	2	0	3	2	2	3	0	1
KOG0471	2	0	0	0	0	0	0	0	5	3	0	2	0	0	0	9	0	0	0	0	0	2	0	1	0	0	1	0	0	0	0	2	0	2	6	0	1	1	1	0	1
KOG0474	5	9	0	0	0	2	3	2	2	0	1	4	0	0	0	0	0	0	1	3	0	4	0	0	0	0	0	0	8	3	0	5	0	1	1	4	1	2	0	3	0
KOG0475	26	24	0	0	4	8	2	21	1	8	2	0	0	0	0	1	9	26	3	3	0	4	11	1	0	0	2	0	0	1	0	0	2	4	1	1	5	5	5	0	2
KOG0476	1	0	0	0	0	0	2	0	2	0	2	2	0	0	0	5	0	0	1	0	0	2	0	7	0	0	0	0	0	9	0	2	0	1	0	8	0	2	1	0	0
KOG0496	0	0	0	0	0	0	2	0	0	0	0	2	0	0	0	0	1	0	0	0	0	4	0	0	0	0	0	0	0	2	0	5	0	2	0	0	0	0	0	0	1
KOG0497	1	2	0	0	2	1	1	1	1	1	1	1	0	0	0	0	1	1	1	1	0	1	1	1	0	0	2	0	3	0	0	1	0	1	1	3	1	1	0	1	1
KOG0498	1	6	0	0	3	1	0	4	13	0	1	0	0	0	0	2	0	3	1	0	0	2	1	3	0	0	3	0	1	32	0	1	1	2	0	3	7	5	0	0	0
KOG0499	4	5	0	0	0	2	0	3	2	1	0	0	0	0	0	1	0	0	0	0	0	0	0	0	0	0	1	0	0	0	0	2	0	1	0	0	0	0	0	0	0
KOG0500	0	27	0	0	1	9	0	10	8	0	2	0	0	0	0	1	0	4	0	0	0	2	0	4	0	0	0	0	0	37	0	0	1	1	0	0	4	4	0	0	0
KOG0501	0	0	0	0	0	0	0	0	0	0	0	0	0	0	0	0	0	0	0	0	0	0	0	0	0	0	0	0	0	1	0	0	0	0	0	0	0	0	0	0	0
KOG0503	1	2	0	0	1	1	1	1	1	1	1	1	0	0	0	6	2	1	1	2	2	1	1	1	0	0	1	1	5	1	0	1	2	1	4	2	1	1	1	0	1
KOG0504	54	11	1	0	9	9	32	31	24	71	16	9	0	1	1	9	5	26	13	5	2	25	12	11	0	1	32	9	22	48	1	87	42	39	3	39	9	63	5	5	5
KOG0506	2	0	0	0	1	1	2	1	1	0	2	1	0	0	0	0	0	1	2	0	0	1	0	1	0	0	0	0	1	0	0	1	0	4	0	3	1	1	0	0	0
KOG0513	5	0	0	0	0	0	0	0	0	0	0	1	0	0	0	1	0	0	0	0	0	1	0	1	0	0	0	0	0	0	1	1	0	0	0	0	0	2	1	0	0
KOG0522	1	0	0	0	0	0	4	0	2	0	1	1	0	0	0	1	1	1	0	0	0	2	1	0	0	0	5	1	4	5	0	1	0	2	0	1	1	0	0	0	0
KOG0523	1	5	1	1	1	1	1	1	1	2	1	1	1	1	0	7	1	2	1	1	2	1	2	2	1	1	1	1	2	1	2	1	2	1	1	1	1	1	2	1	1
KOG0524	1	2	0	1	1	1	1	1	1	1	1	1	1	1	0	0	1	1	1	1	2	1	2	1	1	1	1	1	0	1	1	1	2	1	1	2	1	1	1	1	1
KOG0525	1	2	0	0	1	1	1	1	1	1	1	1	0	0	0	0	1	1	0	1	2	1	1	1	0	0	1	1	2	1	1	0	2	1	0	1	1	1	1	1	0
KOG0534	5	12	0	0	2	4	1	5	8	4	5	2	0	0	0	0	1	4	3	11	4	1	9	4	0	1	3	0	11	6	1	1	2	3	2	5	8	6	1	11	3
KOG0535	1	0	0	0	1	0	1	0	1	2	1	1	0	0	0	0	0	3	0	0	0	0	3	1	0	0	1	0	3	3	0	1	0	0	0	1	4	1	1	0	2
KOG0536	0	2	0	0	0	1	0	1	1	2	1	1	0	1	0	0	1	1	0	1	0	0	1	3	1	0	1	0	1	1	1	1	2	1	2	1	1	2	1	1	1
KOG0537	5	10	0	0	5	5	5	4	7	11	3	10	0	0	0	0	6	17	2	6	2	2	11	7	0	0	6	1	15	2	1	7	1	2	3	4	14	6	1	2	6
KOG0538	0	0	0	0	1	0	1	0	1	3	1	1	0	0	0	0	0	4	0	0	0	0	1	0	0	0	3	0	4	2	0	1	0	1	1	0	1	1	0	0	3
KOG0539	0	4	0	0	1	1	1	1	1	1	0	1	0	0	0	0	2	1	0	1	2	1	3	1	0	0	1	1	3	0	0	1	2	1	1	1	2	0	1	0	1
KOG0540	0	3	0	0	2	2	2	2	2	2	2	1	0	0	0	0	1	1	3	2	0	1	1	2	0	0	2	2	7	2	0	1	2	2	0	2	2	0	1	1	3
KOG0553	0	4	1	0	1	1	2	1	1	4	1	2	0	1	0	1	1	0	2	2	2	1	1	3	0	0	4	0	2	0	0	1	1	1	1	1	1	1	0	2	1
KOG0557	2	2	0	0	1	1	1	1	2	3	2	2	0	0	0	0	1	1	2	2	2	2	2	2	0	0	4	1	7	3	1	2	2	1	2	2	2	2	1	2	2
KOG0558	1	2	0	0	1	1	1	1	1	1	1	1	0	0	0	0	1	1	0	1	2	1	1	1	0	0	2	1	3	1	1	1	2	1	0	1	1	1	1	1	1
KOG0559	1	2	0	0	1	1	1	0	1	1	1	1	0	0	0	0	1	1	1	1	2	2	2	0	0	0	1	1	3	3	1	1	2	1	1	1	1	1	2	1	1
KOG0560	0	0	0	0	0	0	0	0	1	1	1	0	0	0	0	0	0	1	1	0	0	1	1	0	0	0	10	0	0	2	0	0	0	1	0	1	1	0	0	0	1
KOG0562	2	2	0	0	0	1	4	2	0	1	1	1	0	0	0	0	0	1	1	1	0	1	0	0	0	0	0	0	1	0	0	0	2	1	1	1	3	1	0	1	1
KOG0563	2	4	1	1	1	1	1	1	1	1	1	1	1	1	1	0	0	2	1	1	2	2	2	1	1	1	0	1	2	2	1	1	2	3	3	1	3	1	2	1	1
KOG0564	1	1	0	0	1	2	2	2	2	2	2	1	0	0	0	0	1	1	2	1	0	1	4	1	0	0	5	0	5	4	0	1	0	1	0	2	1	1	0	0	2
KOG0566	0	3	1	0	1	2	1	1	2	1	1	1	1	1	1	0	1	0	1	0	2	1	2	0	0	1	2	1	3	0	0	1	6	1	2	1	1	0	0	0	1
KOG0567	1	2	1	0	1	1	1	1	1	1	1	1	1	1	1	0	1	1	0	1	2	1	1	1	1	1	1	1	3	1	1	0	2	1	1	1	1	1	1	1	1
KOG0569	0	12	1	1	0	4	1	5	5	1	0	0	0	1	1	0	2	2	1	0	6	1	3	0	1	1	1	0	1	22	0	0	2	1	0	5	1	0	0	0	1
KOG0571	1	2	0	0	0	1	2	1	1	1	1	6	0	0	0	0	0	1	1	0	0	0	1	1	0	0	2	0	2	1	1	1	2	0	1	1	2	0	1	0	1
KOG0572	1	2	0	0	1	1	0	1	0	1	0	1	0	0	0	0	0	1	0	0	0	1	2	0	0	0	0	0	1	1	0	1	0	0	1	0	1	0	0	0	1
KOG0573	0	2	1	0	1	1	1	1	1	1	1	1	1	1	0	1	1	1	1	1	2	1	1	3	0	1	1	1	5	1	1	1	2	1	1	1	1	1	0	1	1
KOG0599	0	0	0	0	0	0	0	0	1	0	1	0	0	0	0	0	0	0	1	0	0	0	0	1	0	0	0	0	0	0	0	0	0	0	0	2	0	1	4	0	0
KOG0602	0	2	2	1	1	1	0	1	0	2	0	1	1	1	0	0	0	2	0	0	2	1	2	0	2	3	6	2	5	3	0	1	4	1	1	0	3	1	0	0	2
KOG0622	0	6	0	0	1	1	4	1	1	1	1	3	0	0	0	1	1	1	0	1	0	3	2	5	0	0	2	0	7	5	1	3	0	4	1	1	2	1	1	1	1
KOG0623	0	2	0	0	1	1	1	0	0	1	0	0	0	0	0	0	0	1	1	0	0	1	1	0	0	0	0	0	1	1	0	0	0	1	1	2	1	0	0	0	1
KOG0625	1	2	0	0	1	1	1	1	1	1	1	1	0	0	0	1	0	2	0	1	0	1	1	1	0	0	1	0	3	1	0	1	2	1	1	0	1	0	1	0	1
KOG0626	0	2	0	0	0	1	0	0	1	2	0	0	0	0	0	0	0	0	0	0	0	0	0	1	0	0	0	0	1	22	0	0	0	0	0	2	0	0	0	0	0
KOG0628	0	0	0	0	0	0	1	0	2	1	1	0	0	0	0	0	1	1	0	2	0	0	0	1	0	0	5	0	0	2	0	0	1	0	0	2	0	0	0	1	1
KOG0629	1	3	0	0	1	1	2	1	2	0	1	0	0	0	0	0	0	0	0	0	0	1	1	1	0	0	3	0	0	0	0	0	0	1	0	0	0	0	0	0	2
KOG0630	0	0	0	0	0	0	0	0	1	0	0	0	0	0	0	0	0	0	0	0	0	0	0	0	0	0	1	0	0	0	0	0	0	0	0	0	1	0	0	0	0
KOG0631	2	1	0	0	1	1	12	1	2	1	1	1	0	0	0	1	0	2	1	0	0	2	2	1	0	0	4	0	3	3	0	1	0	3	1	2	2	1	1	1	1
KOG0632	1	7	0	0	1	2	0	2	1	0	0	1	0	0	0	0	3	1	1	0	0	1	2	2	0	0	1	1	1	2	0	3	2	0	1	0	2	0	0	0	0
KOG0633	1	2	0	0	1	1	1	1	1	2	1	0	0	0	0	0	0	1	0	0	0	1	1	0	0	0	1	0	2	1	0	0	0	1	1	1	1	1	0	0	1
KOG0634	2	3	0	0	1	1	2	1	1	4	1	4	0	0	0	0	1	4	1	0	0	1	2	2	0	0	6	0	2	2	0	3	1	1	2	1	2	1	1	0	2
KOG0635	1	0	0	0	0	0	0	0	0	1	0	1	0	0	0	1	1	1	0	0	2	1	1	0	0	0	1	0	1	0	0	1	2	1	1	0	1	0	1	0	1
KOG0636	0	0	0	0	0	0	1	0	1	1	0	1	0	0	0	1	1	1	1	0	0	0	1	0	0	0	1	0	2	0	0	1	2	0	1	1	1	0	1	0	1
KOG0637	0	3	0	0	1	1	0	2	9	1	1	1	0	0	0	3	0	1	2	0	0	0	1	1	0	0	0	0	2	5	0	2	0	0	1	2	2	3	0	0	1
KOG0638	1	2	0	0	1	1	1	1	1	0	1	3	0	0	0	0	1	1	0	0	2	1	1	2	0	0	1	1	2	2	0	3	2	1	0	1	1	1	0	0	0
KOG0657	0	4	0	0	0	1	1	0	1	2	0	1	1	1	1	4	0	0	2	4	0	0	2	2	1	1	0	1	1	10	1	1	2	2	2	5	1	1	2	3	1
KOG0672	0	11	0	0	3	46	5	76	0	3	1	1	0	0	0	3	0	1	1	1	2	1	1	1	0	0	2	1	3	1	1	1	2	2	1	1	1	1	1	1	1
KOG0673	3	3	1	0	2	1	2	2	1	1	2	0	2	2	1	0	1	1	1	1	2	1	2	1	1	0	3	3	0	1	1	0	2	2	1	1	2	1	1	1	1
KOG0682	1	8	0	0	1	2	2	2	6	4	2	3	0	0	0	0	0	4	0	0	0	4	4	4	0	0	2	0	5	4	0	4	0	2	3	2	2	0	0	0	2
KOG0683	3	0	0	0	1	0	0	0	4	4	2	2	0	0	0	0	1	2	1	1	0	1	2	2	0	0	1	1	1	2	1	2	0	1	0	2	2	0	1	1	2
KOG0684	5	2	0	0	2	1	2	1	3	8	1	1	0	0	0	0	1	5	1	1	0	3	1	3	0	0	2	0	2	0	0	1	2	3	0	1	2	1	0	1	3
KOG0685	1	0	0	0	0	0	0	0	1	0	1	0	0	0	0	0	0	0	0	0	0	1	0	0	0	0	1	0	0	0	0	0	0	1	0	0	0	0	0	0	0
KOG0692	1	2	0	0	1	1	1	1	1	1	1	0	0	0	0	0	1	1	1	0	0	1	1	0	0	0	4	0	5	1	0	0	0	1	1	1	1	0	1	0	2
KOG0693	1	2	0	0	2	1	1	1	1	1	1	1	0	0	0	4	1	1	0	1	4	1	2	1	0	0	1	0	3	1	1	1	2	0	0	1	1	1	0	1	1
KOG0707	1	6	1	1	2	4	2	4	3	1	2	1	1	1	1	1	2	3	1	2	2	3	2	2	1	1	1	1	5	1	1	1	2	4	1	1	3	2	1	2	1
KOG0711	1	2	0	1	1	1	1	1	1	1	1	4	1	1	0	0	1	1	0	1	2	1	1	1	0	2	1	1	1	1	1	1	2	1	1	1	1	2	1	1	1
KOG0725	5	6	0	0	1	3	5	2	4	18	11	6	0	0	0	2	1	19	1	1	0	12	11	7	0	0	8	1	4	10	0	6	2	10	4	7	3	2	2	0	18
KOG0747	3	2	0	0	1	1	1	1	1	0	1	2	0	0	0	3	2	1	1	1	0	1	1	0	0	0	2	0	8	4	0	1	1	0	1	2	2	2	0	0	0
KOG0749	2	3	0	0	1	2	1	2	2	1	1	3	0	0	0	0	1	1	1	3	2	2	5	12	0	0	3	1	3	1	1	3	4	1	1	4	2	1	3	2	1
KOG0750	0	1	0	0	1	1	0	1	0	1	0	0	0	0	0	0	0	1	0	1	0	0	2	0	0	0	1	0	1	2	0	0	0	0	1	0	2	0	0	1	1
KOG0751	4	5	0	0	2	2	2	2	2	1	0	2	0	0	0	0	1	1	2	0	0	1	3	5	0	0	2	2	4	4	0	2	4	0	0	3	1	1	0	0	1
KOG0752	10	4	0	0	2	2	7	2	5	2	5	5	0	0	0	1	3	3	2	2	4	2	5	2	0	0	4	1	7	7	1	4	4	3	3	4	2	6	2	2	2
KOG0753	5	1	0	0	1	1	2	0	1	0	0	1	0	0	0	2	2	1	0	0	0	3	1	1	0	0	5	0	0	2	0	1	2	3	0	2	0	4	0	0	1
KOG0754	1	2	0	0	1	1	0	1	0	1	1	1	0	0	0	0	0	2	0	0	2	1	2	1	0	0	1	1	2	0	0	1	2	1	1	0	1	3	0	0	1
KOG0755	2	4	0	0	2	2	1	2	3	1	1	1	0	0	0	0	0	3	2	1	0	2	2	0	0	0	5	1	1	1	0	1	0	2	0	3	2	0	0	0	1
KOG0756	3	9	0	0	2	3	2	4	2	4	1	1	0	0	0	0	1	3	0	0	2	1	5	0	0	0	3	1	4	4	1	1	4	1	2	2	5	0	1	0	5
KOG0757	3	3	0	0	1	2	1	1	2	2	2	2	0	0	0	0	1	1	1	2	6	1	1	1	0	0	1	1	4	1	0	2	2	1	1	2	2	0	0	2	1
KOG0758	8	8	0	0	4	5	8	6	5	3	8	3	0	0	0	0	5	6	1	3	8	2	5	5	0	1	11	1	12	3	0	2	3	4	2	3	9	8	0	2	4
KOG0759	6	2	0	0	0	0	5	1	4	2	3	1	0	0	0	0	1	4	1	8	0	3	1	3	0	0	2	0	4	2	1	0	0	7	0	3	1	1	1	1	2
KOG0760	1	2	0	0	1	1	1	1	1	1	1	2	0	0	0	1	1	1	1	1	2	1	0	1	0	0	2	1	2	1	1	1	2	1	1	1	4	1	1	1	1
KOG0761	1	2	0	0	1	2	1	1	1	1	1	2	0	0	0	0	1	1	1	0	0	1	1	1	0	0	1	1	2	2	1	0	2	1	1	1	1	1	1	0	1
KOG0762	4	7	0	0	0	2	1	1	0	2	0	1	0	0	0	0	1	1	1	2	0	2	2	1	0	0	1	0	0	4	0	2	6	1	0	2	1	2	0	2	2
KOG0763	3	2	0	0	0	1	0	2	0	2	2	0	0	0	0	0	0	1	0	0	0	1	2	0	0	0	2	0	2	0	0	0	4	2	0	1	2	0	0	0	1
KOG0764	2	4	0	0	2	2	3	2	1	2	1	1	0	0	0	0	2	2	0	2	2	2	2	4	0	0	2	2	4	1	1	2	4	1	1	2	2	1	0	2	2
KOG0765	2	2	0	0	1	1	4	1	2	0	1	1	0	0	0	0	0	0	1	3	0	1	2	2	0	0	3	1	1	1	0	1	2	1	0	1	1	3	0	2	0
KOG0766	1	3	0	0	1	1	1	1	1	1	1	0	0	0	0	0	1	1	0	0	0	1	1	2	0	0	1	1	1	1	0	0	2	1	1	0	1	0	1	0	1
KOG0767	4	4	1	0	1	1	1	1	1	1	1	2	0	0	0	0	1	2	3	3	2	1	2	3	0	0	4	2	2	4	1	2	0	1	1	1	2	1	1	2	2
KOG0768	2	3	0	0	1	2	1	2	2	1	2	0	0	0	0	0	1	1	1	1	2	1	2	0	0	0	1	2	2	1	1	0	4	1	2	2	2	1	1	1	2
KOG0769	1	4	0	0	2	3	0	4	0	3	0	1	0	0	0	0	0	4	0	0	0	0	3	1	0	0	2	0	5	3	0	1	4	0	0	0	3	1	2	0	3
KOG0770	1	0	0	0	1	0	1	0	1	0	0	1	0	0	0	0	0	1	0	0	0	0	2	2	0	0	1	0	1	2	2	1	0	0	1	0	2	0	1	0	0
KOG0776	1	2	0	0	1	1	0	1	2	2	2	1	0	0	0	5	0	1	1	1	0	0	1	1	0	0	1	0	3	1	1	2	0	0	2	1	1	0	1	1	1
KOG0777	1	3	0	1	1	1	1	3	1	1	1	1	0	0	0	0	1	1	1	1	0	2	1	1	0	0	1	0	1	1	0	1	0	2	0	1	1	1	0	0	1
KOG0782	1	0	0	0	0	0	1	0	1	0	0	1	0	0	0	0	1	0	2	0	0	1	0	0	0	0	0	0	0	0	0	0	0	1	0	0	0	0	1	0	0
KOG0784	0	2	0	0	1	1	1	1	1	1	0	1	0	0	0	0	1	1	0	0	2	1	2	0	0	0	2	1	4	0	0	2	2	2	1	0	1	0	0	0	1
KOG0785	2	4	0	0	2	2	2	2	2	2	1	1	0	0	0	0	1	2	0	0	4	3	2	3	0	0	4	1	5	0	0	1	4	2	2	1	2	0	0	0	3
KOG0786	0	1	0	0	0	0	0	1	0	1	0	0	0	0	0	2	0	1	0	0	0	0	0	0	0	0	0	0	0	1	0	0	0	0	1	1	1	0	0	0	2
KOG0788	1	5	0	0	1	1	1	1	2	1	1	1	0	0	0	0	1	1	1	1	0	1	1	1	0	0	1	0	0	1	0	1	0	1	1	1	1	1	0	1	1
KOG0795	1	3	0	0	0	1	1	1	1	1	2	0	0	0	0	0	0	1	1	0	0	1	1	0	0	0	0	0	1	1	0	0	0	0	1	1	1	0	0	0	1
KOG0799	0	0	0	0	2	0	0	0	5	0	2	3	0	0	0	0	0	0	0	0	0	1	0	0	0	0	1	0	3	0	0	3	0	2	0	1	1	0	0	0	0
KOG0805	0	0	0	0	0	0	0	0	0	0	0	0	0	0	0	0	0	0	0	0	0	0	0	0	0	0	0	0	0	0	0	0	0	0	0	0	0	0	0	0	1
KOG0806	1	4	0	0	1	2	4	2	7	2	2	2	0	0	0	1	1	2	2	2	0	3	2	4	0	0	1	1	5	2	0	2	0	4	3	2	2	3	1	1	3
KOG0807	1	1	0	0	0	0	0	0	1	0	1	1	0	0	0	0	1	0	0	0	0	1	1	1	0	0	1	0	1	0	0	1	0	0	1	1	0	2	0	0	1
KOG0808	1	0	0	0	0	0	1	0	1	0	0	1	0	0	0	0	0	0	1	0	0	0	0	1	0	0	0	0	0	0	0	1	0	0	0	1	0	1	0	0	0
KOG0814	0	0	0	0	0	0	0	0	0	1	0	1	0	0	0	0	0	0	0	0	0	1	0	2	0	0	0	0	0	0	0	1	0	2	0	1	0	0	0	0	0
KOG0817	3	6	0	0	1	4	4	3	2	2	4	1	0	0	0	0	1	0	0	3	2	2	3	2	0	0	2	1	4	6	33	1	3	1	1	1	3	1	1	2	2
KOG0831	8	11	0	0	1	4	2	4	3	1	3	1	0	0	0	0	2	3	3	3	0	3	2	0	0	0	3	1	1	16	0	1	0	4	1	7	5	2	2	2	1
KOG0833	0	2	0	0	1	1	1	1	1	1	0	1	0	0	0	1	1	0	0	1	2	1	2	1	0	1	1	0	0	0	0	1	2	0	1	0	0	0	1	1	1
KOG0872	2	2	0	0	1	1	6	1	0	1	2	3	0	0	0	0	2	3	1	1	0	3	3	2	0	0	3	0	2	1	0	3	0	4	1	2	1	2	0	1	1
KOG0873	5	4	0	0	1	5	2	3	4	1	6	6	0	0	0	0	1	12	2	0	0	2	2	8	0	0	9	0	1	0	0	3	0	1	0	1	3	6	0	0	2
KOG0874	1	0	0	0	0	0	0	0	0	1	0	0	0	0	0	0	0	2	0	0	0	0	2	0	0	0	0	0	0	0	0	0	0	0	1	1	1	0	0	0	1
KOG0876	0	2	0	1	1	1	1	1	1	2	1	2	1	1	0	1	1	1	0	4	4	1	2	4	1	1	1	2	3	2	2	2	4	1	3	2	1	1	3	4	2
KOG0888	1	13	1	0	4	5	3	6	7	1	5	3	1	1	0	1	1	5	1	3	2	5	3	4	1	1	5	2	3	7	2	3	8	4	1	4	5	5	4	3	3
KOG0913	0	2	0	0	0	1	1	0	1	0	0	0	0	0	0	0	0	0	0	0	0	0	0	0	0	0	0	1	2	0	0	0	0	0	0	0	1	0	0	0	0
KOG0945	1	0	0	0	1	0	1	0	1	1	0	1	0	0	0	0	0	0	1	0	0	0	2	0	0	0	1	0	1	1	0	1	0	2	1	2	2	1	0	0	0
KOG0975	1	4	0	0	2	1	2	1	2	2	2	1	0	0	0	0	2	4	0	1	2	2	2	1	0	0	2	1	3	1	0	1	2	3	1	3	2	1	1	2	3
KOG1014	1	2	0	0	1	1	1	1	1	2	2	5	1	1	0	0	1	6	1	2	0	3	1	0	1	0	1	1	4	0	0	3	2	4	1	2	2	1	0	2	3
KOG1018	1	3	1	0	1	1	0	1	1	1	1	2	1	1	1	2	1	1	1	1	2	0	1	2	1	0	1	1	2	2	1	1	0	1	2	1	1	0	2	1	2
KOG1021	3	2	0	0	0	0	7	0	4	0	5	0	0	0	0	0	1	2	1	0	0	1	1	1	0	0	6	1	0	0	0	0	0	13	0	6	0	1	0	0	0
KOG1022	1	0	0	0	1	0	1	0	0	0	4	0	0	0	0	0	0	0	0	0	0	0	0	0	0	0	0	0	0	0	0	0	0	0	0	1	0	0	0	0	0
KOG1030	3	2	0	0	0	1	0	3	0	0	1	1	0	0	0	2	0	0	0	0	0	2	0	6	0	0	3	0	2	4	0	0	1	3	0	0	0	5	0	0	0
KOG1032	2	3	1	0	2	2	5	2	1	1	2	4	0	0	0	0	1	3	5	0	0	1	2	0	1	0	11	1	6	1	0	5	0	1	1	3	4	0	1	0	1
KOG1046	5	11	1	1	3	3	4	4	6	1	1	5	2	2	1	2	1	2	4	3	6	1	6	5	1	2	5	1	1	4	1	5	4	2	1	4	2	3	3	3	1
KOG1047	1	2	0	0	1	1	1	1	2	1	1	1	0	0	0	0	0	1	3	0	2	1	2	1	0	0	3	5	2	5	0	1	2	1	1	2	1	1	0	0	1
KOG1050	3	11	1	3	3	2	0	2	0	3	0	3	2	2	0	0	0	3	0	0	6	0	6	1	1	2	8	3	10	9	0	4	3	0	5	0	3	0	1	0	3
KOG1052	2	0	0	0	0	0	0	0	2	0	0	0	0	0	0	0	1	0	0	0	0	0	0	0	0	0	0	0	0	0	0	0	0	1	0	0	0	1	0	0	0
KOG1065	3	0	0	0	0	0	2	0	2	2	0	1	0	0	0	0	1	2	1	0	0	2	1	4	0	0	2	2	2	10	0	3	2	2	3	3	2	1	0	0	1
KOG1066	2	3	0	0	1	1	2	1	1	1	1	1	0	0	0	4	1	2	1	2	0	9	1	4	0	0	4	1	4	2	0	1	2	5	1	4	1	5	1	2	2
KOG1096	1	4	0	0	1	1	1	1	1	1	1	1	0	0	0	9	1	1	1	4	2	1	2	1	1	0	4	0	2	1	1	1	1	1	1	1	1	1	2	4	1
KOG1097	3	0	0	0	1	0	3	0	3	2	2	2	0	0	0	3	1	1	0	2	0	1	0	3	0	0	0	0	3	2	1	3	0	3	2	1	1	1	2	1	2
KOG1102	4	0	0	0	0	0	3	0	3	1	2	6	0	0	0	10	0	0	1	2	4	1	1	2	0	0	1	1	0	3	1	4	2	1	2	4	1	1	3	2	1
KOG1110	1	6	0	0	2	3	1	3	3	5	2	1	0	0	0	0	2	3	2	2	0	1	4	2	0	0	2	1	3	3	0	0	6	2	1	2	3	1	1	1	2
KOG1112	1	2	2	0	1	1	2	1	3	1	2	1	1	1	2	0	1	2	2	1	2	1	2	1	1	2	4	1	3	1	1	1	2	1	1	1	1	1	1	1	1
KOG1115	0	0	0	0	0	0	0	0	1	0	1	0	0	0	0	0	0	0	1	0	0	1	0	0	0	0	0	0	0	0	0	0	0	1	0	2	0	0	0	0	0
KOG1116	3	2	0	0	0	2	3	2	1	1	3	3	0	0	0	3	1	1	1	0	0	2	3	2	0	0	5	1	2	5	0	2	0	3	1	1	4	2	0	0	1
KOG1119	0	2	0	0	0	1	1	1	1	1	1	1	0	0	0	0	0	1	0	1	2	1	1	1	0	0	1	0	0	1	1	0	2	1	1	1	1	1	1	1	1
KOG1120	1	2	0	0	1	1	1	1	1	1	1	1	0	0	0	0	1	1	1	1	2	1	2	1	0	0	1	0	0	1	2	1	2	1	1	1	1	1	2	1	1
KOG1124	4	9	1	0	8	5	2	6	6	0	3	1	1	1	0	5	1	4	0	2	0	7	1	9	0	1	6	1	7	6	0	1	4	9	1	2	8	4	0	2	0
KOG1154	1	2	0	0	1	1	0	1	0	1	1	0	0	0	0	0	2	1	0	1	0	1	1	0	0	0	2	0	0	4	0	0	0	1	1	0	1	2	1	0	1
KOG1158	6	5	0	2	2	2	3	2	4	2	3	5	1	1	1	0	3	4	5	3	4	3	4	5	1	1	5	0	1	10	2	4	5	2	4	4	5	3	3	3	2
KOG1159	2	2	1	1	1	1	2	1	1	1	1	1	1	1	1	0	1	1	1	1	2	1	1	1	1	1	2	1	1	1	1	1	1	1	0	3	1	1	1	1	1
KOG1160	0	0	0	0	0	0	0	0	1	0	0	0	0	0	0	0	0	0	1	2	2	1	1	0	0	0	0	0	1	1	1	0	2	1	1	1	1	0	2	2	0
KOG1161	0	4	0	0	2	2	0	2	13	2	3	1	1	1	1	0	1	2	4	1	2	0	8	0	1	1	1	0	4	1	1	1	2	0	2	11	2	1	1	1	2
KOG1169	6	0	0	0	1	0	1	0	2	0	2	0	0	0	0	8	0	2	1	2	0	1	0	0	0	0	1	0	0	1	2	0	0	0	0	4	3	2	2	1	0
KOG1170	0	0	0	0	0	0	0	0	0	0	1	0	0	0	0	0	0	0	0	0	0	1	0	0	0	0	0	0	0	0	0	0	0	1	0	0	0	1	1	0	0
KOG1171	0	0	0	0	0	0	0	0	0	0	1	1	0	0	0	0	0	0	0	0	0	1	0	1	0	0	1	0	0	4	0	1	0	0	0	0	0	0	0	0	0
KOG1172	1	0	0	0	0	0	1	0	4	1	1	1	0	0	0	0	0	0	0	0	0	0	0	1	0	0	1	0	3	0	0	0	0	0	1	3	1	0	0	0	1
KOG1175	0	10	1	1	2	3	2	4	2	3	1	26	1	1	0	0	1	5	0	2	2	1	3	4	1	2	3	1	8	7	1	3	4	2	1	2	2	1	3	1	4
KOG1176	3	6	0	0	1	0	2	3	2	14	3	51	0	0	0	15	0	9	2	4	0	3	1	5	1	0	4	0	7	10	4	21	2	4	1	7	3	1	0	1	12
KOG1177	0	0	0	0	0	0	0	0	0	1	0	0	0	0	0	3	0	0	0	1	0	0	0	3	0	0	0	0	0	1	0	0	0	0	0	0	0	0	0	1	1
KOG1178	1	5	0	0	3	2	2	2	3	3	2	3	0	0	0	2	0	2	2	1	0	3	2	3	0	0	6	0	4	3	0	0	1	4	2	3	6	2	2	0	6
KOG1179	0	0	0	0	1	0	3	0	2	0	4	0	0	0	0	0	1	9	0	1	0	0	4	1	0	0	10	0	0	1	0	0	0	0	0	0	0	0	1	0	1
KOG1180	0	0	0	0	0	0	0	0	0	0	0	0	0	0	0	5	0	0	1	7	0	0	0	3	0	0	0	0	0	0	0	0	0	0	0	5	0	1	0	5	0
KOG1182	0	2	0	0	1	1	1	1	1	1	1	1	0	0	0	0	1	2	0	1	4	1	1	1	0	0	1	1	2	1	1	1	2	1	0	1	1	1	2	1	1
KOG1184	0	0	0	0	0	0	0	0	0	1	0	0	0	0	0	0	0	0	3	1	0	0	0	0	0	0	0	0	0	0	0	0	0	0	4	0	1	0	0	0	1
KOG1185	1	2	0	0	0	1	5	1	1	2	3	3	0	0	0	0	0	3	4	0	0	0	1	0	0	0	1	1	3	0	0	2	1	0	2	4	1	0	0	0	1
KOG1186	1	0	0	0	1	0	2	0	0	5	0	0	0	0	0	0	0	1	0	0	0	0	0	0	0	0	0	0	0	3	0	0	0	0	2	0	1	0	1	0	2
KOG1192	1	2	0	0	1	1	0	4	2	3	0	2	0	0	0	0	1	3	1	1	0	1	1	6	0	0	5	0	3	11	0	2	3	1	0	1	2	0	0	0	3
KOG1197	1	1	0	0	1	1	0	1	0	1	1	3	0	0	0	0	0	1	0	1	0	1	1	3	0	0	0	1	2	0	0	1	0	1	1	0	1	0	0	0	1
KOG1198	3	2	0	0	0	1	4	2	3	12	1	5	0	0	0	0	0	8	1	3	0	3	8	19	0	0	5	0	1	15	0	2	2	3	4	4	4	2	1	1	5
KOG1199	0	0	0	0	0	0	0	0	0	1	2	1	0	0	0	0	0	0	1	1	0	2	0	1	0	0	0	0	0	1	0	1	0	2	0	1	0	0	0	0	1
KOG1200	0	3	0	0	1	1	1	1	3	2	1	2	0	0	0	0	0	2	0	1	0	2	2	2	0	0	2	0	0	3	1	1	0	1	1	2	2	0	1	2	3
KOG1201	1	2	0	0	1	1	2	1	2	1	1	0	0	0	0	0	1	1	0	1	0	1	1	0	0	0	0	0	0	4	0	0	0	2	1	1	1	2	0	1	1
KOG1202	1	0	0	0	0	1	0	0	0	1	0	73	0	0	0	0	0	0	1	0	0	2	1	1	0	0	0	0	0	0	0	22	0	3	0	0	3	2	3	0	2
KOG1203	1	0	0	0	0	0	0	0	0	1	0	0	0	0	0	0	0	0	0	0	0	0	0	0	0	0	0	0	0	0	0	0	0	0	1	0	0	0	1	0	1
KOG1204	0	2	0	0	2	1	2	1	1	1	4	1	0	0	0	0	1	2	0	0	0	0	3	1	0	0	2	2	1	3	0	2	0	1	1	0	2	1	1	0	1
KOG1205	8	2	0	0	0	0	1	0	0	3	2	22	0	0	0	0	0	4	2	1	0	3	1	5	0	0	3	0	0	1	0	6	0	2	1	2	1	4	2	1	1
KOG1206	2	5	0	0	1	2	3	2	0	3	2	2	0	0	0	0	1	8	0	2	2	2	5	2	0	0	4	1	2	1	0	2	0	2	0	0	3	0	1	1	2
KOG1207	0	0	0	0	0	0	1	0	1	0	0	0	0	0	0	0	0	0	0	0	0	1	0	0	0	0	0	0	0	1	0	0	0	1	0	0	0	0	0	0	0
KOG1208	10	7	0	0	5	3	4	4	6	14	8	5	0	0	0	6	1	20	3	6	2	4	24	40	0	0	14	1	1	8	1	7	1	3	2	4	7	6	2	4	6
KOG1209	0	0	0	0	0	0	0	0	0	1	1	3	0	0	0	0	0	3	0	0	0	0	0	0	0	0	1	0	0	2	0	4	0	0	3	0	0	0	0	0	0
KOG1210	1	2	0	1	1	1	1	1	1	1	1	3	1	2	1	1	1	1	1	1	2	1	1	1	2	3	1	0	2	3	1	2	4	2	1	1	1	1	1	1	1
KOG1212	1	3	0	0	0	0	1	1	0	4	3	0	0	0	0	0	0	6	0	1	0	1	0	1	0	0	5	1	6	0	0	0	0	2	2	1	1	1	0	1	6
KOG1220	4	2	2	0	1	1	1	1	1	1	1	1	1	1	0	3	1	1	1	1	2	1	1	1	0	0	4	1	2	1	1	2	1	1	1	1	0	1	1	0	1
KOG1221	2	0	0	0	0	0	1	0	1	0	0	1	0	0	0	0	1	1	0	1	0	0	6	2	0	0	2	0	0	1	0	1	0	0	0	2	0	1	1	1	1
KOG1223	2	1	0	0	1	0	1	0	1	1	1	0	0	0	0	0	0	1	1	0	0	1	0	0	0	0	1	0	3	1	0	0	0	1	1	1	1	0	0	0	1
KOG1231	0	0	0	0	1	0	1	0	1	2	1	1	0	0	0	0	0	4	1	2	0	1	0	2	0	0	0	0	0	3	0	1	0	1	0	2	1	1	0	0	1
KOG1232	1	2	0	0	1	1	1	1	1	1	1	1	0	0	0	0	0	1	1	1	0	1	2	2	0	0	4	1	2	2	0	1	2	1	1	1	1	1	0	0	1
KOG1233	3	0	0	0	0	0	1	0	1	0	0	1	0	0	0	0	0	0	0	1	0	0	0	4	0	0	0	0	0	2	0	1	0	0	0	0	0	1	0	1	0
KOG1236	1	0	0	1	1	0	0	0	1	1	1	1	0	0	0	0	1	1	1	2	4	1	1	1	1	0	1	1	3	1	0	1	4	1	1	2	2	0	1	2	1
KOG1237	1	6	1	0	0	3	1	2	42	2	4	6	1	1	0	0	0	1	4	1	0	1	3	2	1	1	1	1	1	7	0	3	1	1	1	4	2	3	0	0	1
KOG1238	1	1	0	0	0	1	1	1	2	36	0	1	0	0	0	0	0	1	0	1	0	1	1	2	0	0	1	0	0	14	0	3	0	0	0	1	1	1	7	1	9
KOG1249	0	2	0	0	0	0	1	0	0	0	0	1	0	0	0	0	0	1	1	0	0	0	1	1	0	0	0	1	2	1	1	1	2	0	0	1	0	0	2	0	0
KOG1250	1	5	0	0	2	1	3	1	2	2	1	2	0	0	0	6	0	1	1	0	0	2	2	2	0	0	3	0	13	3	0	2	2	3	1	2	2	1	0	0	3
KOG1251	0	0	0	0	0	0	0	0	0	0	0	1	0	0	0	0	0	1	0	1	0	0	0	1	0	0	0	0	0	1	0	1	0	0	0	0	1	0	0	0	0
KOG1252	1	2	0	0	1	1	3	2	3	1	2	2	0	0	0	4	1	2	1	2	4	1	3	2	0	0	4	1	6	3	0	1	2	2	0	2	2	1	1	1	1
KOG1254	1	3	0	0	1	2	1	1	1	1	1	1	0	0	0	0	1	1	1	0	0	1	2	0	0	0	2	1	2	1	0	1	0	1	1	0	1	1	1	0	1
KOG1255	1	2	0	0	1	1	1	1	1	1	2	1	0	0	0	0	1	1	1	2	2	1	2	1	0	0	1	1	1	1	1	1	0	1	1	1	1	2	1	1	2
KOG1256	16	24	4	1	4	11	8	7	5	5	4	7	3	4	2	56	3	6	3	2	10	4	10	13	1	1	7	1	12	11	13	19	6	13	2	24	5	5	13	2	2
KOG1257	1	0	0	0	0	0	0	0	2	2	2	1	0	0	0	2	2	2	1	1	0	1	3	4	0	0	1	0	0	2	0	1	0	1	2	1	3	2	0	2	1
KOG1260	1	2	0	0	1	1	1	1	1	2	1	1	0	0	0	0	0	1	1	0	2	1	1	0	0	0	2	1	6	1	0	1	6	1	1	1	1	0	0	0	2
KOG1261	0	2	0	0	1	1	1	1	1	1	1	2	0	0	0	0	0	1	0	0	2	0	2	0	0	0	1	1	2	5	0	1	2	0	0	0	1	0	0	0	1
KOG1262	0	0	0	0	0	1	1	1	0	0	0	0	0	0	0	0	0	1	0	0	0	1	0	0	0	0	0	0	0	0	0	0	0	1	0	1	0	0	0	0	0
KOG1263	0	5	0	0	3	2	0	1	0	17	0	0	0	0	0	0	0	7	0	0	0	2	5	2	0	0	0	0	0	3	0	0	0	2	1	1	2	0	0	0	6
KOG1264	0	0	0	0	0	0	1	0	1	0	2	0	0	0	0	0	0	0	4	0	0	0	0	0	0	0	0	0	0	0	0	0	0	1	0	4	0	0	0	0	0
KOG1265	0	0	0	0	0	0	0	0	1	0	0	0	0	0	0	0	0	0	1	0	0	2	0	0	0	0	0	0	0	0	0	0	0	1	0	0	0	0	0	0	1
KOG1269	3	0	0	0	1	0	1	0	1	4	4	2	0	0	0	0	1	2	3	2	0	2	4	2	0	0	4	0	2	2	1	2	0	0	2	3	1	3	1	1	2
KOG1270	1	1	0	0	0	1	0	1	0	4	0	1	0	0	0	0	0	1	0	1	0	1	2	1	0	0	0	0	0	1	1	1	0	1	2	1	0	0	1	1	3
KOG1276	0	2	0	0	1	1	3	1	1	1	1	1	0	0	0	0	3	1	0	0	0	1	1	0	0	0	1	0	1	1	0	1	0	1	1	2	1	1	0	0	1
KOG1281	2	6	0	0	1	2	2	1	4	1	2	0	0	0	0	0	0	1	3	1	0	0	2	2	1	0	0	1	3	1	0	0	1	0	1	1	1	0	1	1	1
KOG1284	0	4	0	0	2	2	0	2	0	2	0	0	0	0	0	0	0	2	0	0	0	0	4	0	0	0	0	1	3	3	0	0	0	0	1	0	1	0	0	0	2
KOG1285	2	6	0	0	0	2	0	2	0	0	0	0	0	0	0	0	0	3	0	0	0	0	5	1	0	0	0	1	4	0	0	0	0	0	0	0	1	1	0	0	2
KOG1286	3	0	0	0	0	0	0	1	7	3	0	2	0	0	0	0	1	1	3	0	2	0	0	0	0	0	1	2	1	9	0	2	2	0	7	3	0	0	0	1	7
KOG1287	3	11	2	0	1	5	0	3	0	5	0	3	1	1	1	3	0	3	1	3	0	1	2	0	0	0	0	1	0	9	0	1	0	1	0	2	2	1	0	2	1
KOG1288	0	3	0	0	0	0	1	1	0	0	0	0	0	0	0	0	0	0	0	0	0	2	1	0	0	0	0	0	1	0	0	0	2	2	1	1	2	3	0	0	1
KOG1289	0	0	0	0	0	0	0	0	0	4	0	0	0	0	0	0	0	28	0	0	0	0	2	0	0	0	0	0	0	0	0	0	0	0	7	0	1	0	0	0	6
KOG1291	1	0	0	0	0	0	1	0	3	1	5	2	0	0	0	0	0	0	1	0	0	2	0	0	0	0	0	0	0	7	1	2	2	2	1	5	0	0	1	0	1
KOG1292	0	0	0	0	0	0	0	0	0	1	0	1	0	0	0	0	0	2	0	0	0	0	2	0	0	0	0	0	0	0	0	0	0	0	1	0	0	0	0	0	2
KOG1298	1	4	0	0	1	1	3	1	1	2	1	1	0	0	0	0	1	1	1	1	0	0	2	2	0	0	1	0	2	0	0	1	0	0	1	1	1	1	0	1	1
KOG1303	1	0	0	0	1	1	1	0	21	0	15	0	0	0	0	0	2	1	2	0	0	0	7	2	0	0	2	0	0	2	1	0	0	4	0	6	0	6	0	1	0
KOG1304	5	12	0	0	1	1	1	1	3	1	3	1	0	0	0	0	1	1	2	4	0	1	5	2	0	0	6	0	1	6	0	3	0	3	1	3	1	2	3	2	1
KOG1305	5	6	1	2	3	3	6	2	10	2	5	0	4	6	2	9	4	3	3	21	8	6	3	6	3	7	9	5	8	8	0	0	9	4	1	12	3	11	0	29	2
KOG1306	0	0	0	0	0	0	2	0	0	0	0	0	0	0	0	0	18	0	0	0	0	5	0	0	0	0	0	0	0	2	0	0	0	5	0	0	0	8	0	0	0
KOG1307	0	0	0	0	0	0	1	0	2	0	1	0	0	1	0	2	0	0	0	0	0	0	0	0	0	0	0	0	0	1	0	0	0	0	0	0	0	1	0	0	0
KOG1316	0	2	0	0	1	1	1	1	1	1	1	0	0	0	0	0	0	1	1	0	0	1	1	0	0	0	0	0	3	1	0	0	0	2	2	1	1	0	0	0	1
KOG1317	1	6	0	0	1	1	0	1	1	1	0	1	0	0	0	0	1	1	0	0	4	0	1	1	0	0	1	0	1	1	0	2	2	1	1	0	2	2	0	0	1
KOG1321	1	2	0	0	2	1	1	1	1	1	1	1	0	0	0	0	1	1	0	1	0	0	1	0	0	0	1	0	3	1	1	1	2	0	1	2	1	1	1	0	1
KOG1324	1	2	1	0	1	1	2	1	2	1	2	0	1	2	0	0	1	1	0	1	2	1	1	0	0	0	3	2	0	2	1	0	2	1	1	1	1	1	1	1	1
KOG1325	0	1	0	0	0	0	1	1	0	1	0	0	0	0	0	0	1	1	0	0	0	0	1	0	0	0	0	0	0	0	0	0	0	0	5	3	2	0	0	0	1
KOG1329	7	4	0	2	0	1	2	1	1	2	4	3	1	1	0	3	0	2	3	0	2	0	3	3	0	0	4	1	3	21	0	5	1	0	0	10	1	0	0	0	1
KOG1330	0	0	0	0	0	0	2	0	1	0	0	0	0	0	0	0	1	0	1	1	0	2	0	2	0	0	1	0	0	2	2	0	0	2	0	2	0	4	3	2	0
KOG1331	2	2	1	1	2	2	1	1	2	1	2	1	1	1	0	2	1	1	0	1	2	1	1	1	1	1	1	1	0	1	1	1	2	1	1	4	2	0	1	1	1
KOG1335	1	2	0	0	1	1	1	2	2	1	2	1	0	0	0	0	1	1	2	5	2	3	1	2	0	0	2	1	1	5	2	1	1	2	1	2	1	2	2	5	1
KOG1336	1	1	0	0	2	2	1	2	1	5	1	0	0	0	0	0	1	11	0	0	0	1	3	1	0	0	5	1	2	6	1	0	4	1	1	0	3	1	2	0	4
KOG1340	6	0	0	0	0	0	2	0	0	0	0	15	0	0	0	0	0	0	1	0	0	0	0	3	0	0	0	0	0	1	0	9	0	1	0	4	0	1	0	0	0
KOG1341	4	2	0	0	0	0	2	2	0	2	0	1	0	0	0	4	1	0	0	0	0	0	0	1	0	0	2	0	0	0	0	2	0	0	2	2	0	1	0	0	1
KOG1350	1	4	0	0	1	1	1	1	1	1	1	1	0	0	0	0	1	0	0	2	2	1	1	1	0	0	3	1	3	1	1	1	2	1	0	1	1	1	1	1	1
KOG1351	1	2	1	1	1	1	1	1	1	1	1	1	1	1	2	2	1	1	1	1	2	1	1	1	1	1	1	1	1	1	1	1	2	1	1	1	1	1	1	1	1
KOG1352	3	2	1	0	1	1	1	1	1	1	1	1	1	1	1	1	1	1	1	1	2	1	3	1	1	1	2	1	1	1	1	1	2	1	0	1	1	1	1	1	1
KOG1353	0	3	0	0	1	1	1	1	1	1	1	0	0	0	0	0	2	1	0	2	2	1	2	0	0	0	2	1	2	1	1	0	2	1	1	1	1	1	1	1	1
KOG1355	2	2	0	0	1	1	1	1	1	1	1	1	0	0	0	0	0	1	1	1	2	1	1	1	0	0	2	0	3	1	1	1	0	1	1	1	1	1	1	1	1
KOG1359	1	2	0	0	0	1	1	0	1	1	0	0	0	0	0	0	0	0	0	0	0	1	3	1	0	0	1	1	0	2	0	0	0	1	0	0	1	2	0	1	1
KOG1360	0	2	0	0	2	1	1	1	1	1	2	1	0	0	0	0	0	2	1	0	0	1	1	0	0	0	1	0	2	2	1	1	2	1	1	5	1	0	1	0	1
KOG1362	2	15	0	2	4	4	2	6	1	2	2	4	0	0	0	0	1	4	2	2	6	1	7	2	0	2	4	4	10	13	0	3	3	4	1	1	5	6	1	5	2
KOG1367	1	2	1	0	1	1	1	1	1	1	1	1	1	1	0	1	1	1	0	5	2	1	1	1	1	1	2	1	3	2	1	1	2	2	1	1	1	2	2	4	1
KOG1368	0	3	0	0	1	1	1	2	0	1	1	0	0	0	0	0	0	2	0	0	0	1	3	0	0	0	1	0	3	2	0	0	2	1	1	1	1	1	0	0	1
KOG1369	0	4	1	1	2	1	1	2	1	2	1	0	1	1	0	3	1	2	1	2	2	0	6	0	1	1	1	1	2	0	1	0	1	0	1	2	2	0	1	2	2
KOG1370	1	2	0	0	1	2	1	1	2	1	2	1	0	0	0	1	1	1	0	1	2	1	2	0	1	0	1	1	1	1	1	1	2	1	1	1	1	1	1	1	1
KOG1372	0	0	1	0	0	0	0	0	1	1	1	1	0	0	0	0	1	1	0	0	2	1	4	3	0	0	2	1	2	1	1	2	2	1	0	1	1	0	1	1	0
KOG1377	1	2	0	0	1	1	1	1	1	1	2	1	0	0	0	0	1	1	1	0	0	1	1	1	0	0	1	0	1	0	0	1	0	1	1	2	1	0	0	0	1
KOG1378	12	0	0	0	0	0	11	0	0	0	3	8	0	0	0	0	0	0	0	0	0	9	0	6	0	0	2	0	3	20	0	11	0	7	0	0	0	5	0	0	1
KOG1380	1	4	0	0	1	1	1	1	1	1	1	1	0	0	0	0	1	1	0	1	2	1	1	1	0	0	2	1	1	1	1	1	1	1	1	1	1	1	1	1	1
KOG1381	0	2	0	0	1	1	0	1	1	4	1	0	0	0	0	0	0	1	1	1	2	0	1	1	0	0	8	1	2	1	1	1	0	0	1	2	1	1	1	1	1
KOG1382	1	0	0	0	0	0	2	0	2	2	1	2	0	0	0	1	0	0	2	0	0	0	1	0	0	0	1	0	0	5	0	0	0	0	3	2	5	1	0	0	4
KOG1383	3	2	0	0	1	1	2	1	1	3	2	6	0	0	0	3	2	5	2	1	0	2	2	1	0	0	3	1	4	2	0	4	0	2	0	2	2	1	0	1	2
KOG1385	0	0	1	1	1	1	0	1	1	1	1	0	1	1	1	0	0	1	1	2	4	2	1	0	1	0	0	1	4	0	0	0	2	2	0	1	2	0	0	2	1
KOG1386	0	2	0	0	1	1	1	1	2	1	1	0	0	0	0	0	1	0	1	0	0	1	1	0	0	0	1	0	3	0	1	0	2	1	1	3	1	1	3	0	1
KOG1389	3	2	0	1	1	1	1	1	0	3	1	1	1	1	0	0	1	3	0	0	2	1	3	0	0	0	5	2	4	1	0	1	2	1	0	0	2	1	1	0	3
KOG1390	2	5	0	0	3	2	1	2	1	1	0	1	0	0	0	0	2	3	1	0	0	1	2	2	0	1	3	3	2	3	1	2	2	1	1	1	2	2	1	0	1
KOG1391	0	2	0	0	1	1	1	1	1	0	2	1	0	0	0	0	1	0	0	0	0	0	1	1	0	0	1	0	3	1	0	1	2	1	0	2	1	2	0	0	1
KOG1392	0	0	0	0	0	0	1	0	1	0	1	0	0	0	0	0	1	0	1	2	0	2	1	1	0	0	2	0	0	1	0	0	0	2	0	1	0	1	0	0	0
KOG1393	1	2	0	1	1	1	2	1	1	1	1	2	1	1	0	0	1	2	0	1	4	1	1	1	0	1	1	1	2	2	0	2	2	0	1	3	1	1	0	1	1
KOG1394	0	2	0	0	1	0	3	1	1	1	0	1	0	0	0	0	0	0	1	1	2	1	1	1	0	0	1	1	4	1	1	1	2	1	1	1	1	1	1	1	1
KOG1395	1	2	0	0	1	1	1	1	1	1	1	0	0	0	0	0	0	1	1	0	0	1	1	1	0	0	2	0	1	1	0	0	0	1	1	5	1	0	0	0	1
KOG1397	4	6	0	0	2	3	0	2	1	6	2	1	0	0	0	0	1	3	1	0	0	0	5	2	0	0	1	0	5	1	1	2	4	0	1	1	2	1	1	0	3
KOG1399	3	0	0	0	1	0	2	0	3	9	5	2	0	0	0	0	1	8	1	1	0	5	1	3	0	0	3	0	0	2	0	1	0	3	1	6	5	1	0	1	7
KOG1401	0	4	0	0	0	1	2	1	1	1	0	1	0	0	0	0	0	1	0	0	0	0	1	0	0	0	2	0	0	1	0	1	0	0	1	1	1	0	0	0	1
KOG1402	0	2	0	0	1	1	0	1	0	1	1	1	0	0	0	0	1	1	0	0	2	1	1	1	0	0	2	1	1	1	1	1	2	1	2	1	1	1	1	0	1
KOG1403	0	0	0	0	0	0	1	0	0	0	0	0	0	0	0	0	0	0	0	0	0	1	0	1	0	0	0	0	0	0	0	0	0	1	0	0	0	0	0	0	0
KOG1404	2	0	0	0	0	0	1	0	1	1	0	1	0	0	0	0	0	1	0	0	0	1	0	1	0	0	1	0	0	1	0	1	0	0	1	1	0	1	0	0	1
KOG1405	1	0	0	0	0	0	1	0	0	0	0	1	0	0	0	0	0	0	2	0	0	0	1	1	0	0	0	0	0	1	0	0	0	0	1	0	0	0	0	0	1
KOG1406	3	0	0	0	1	1	3	1	0	1	1	0	0	0	0	0	0	5	0	2	0	1	1	1	0	0	4	0	0	0	0	0	0	1	0	0	1	0	0	2	1
KOG1411	5	4	1	0	2	2	2	2	2	2	2	2	0	0	0	0	2	1	1	1	2	2	3	2	0	0	2	0	4	1	1	2	4	2	1	4	2	3	1	1	2
KOG1412	0	0	0	0	0	0	0	0	0	0	0	0	0	0	0	0	0	0	0	1	0	0	0	0	0	0	0	0	0	0	0	0	0	0	0	0	0	0	0	1	0
KOG1413	1	0	0	0	0	0	1	0	0	0	0	2	0	0	0	0	0	0	0	0	0	1	0	3	0	0	2	0	0	0	0	1	1	1	0	0	0	2	1	0	0
KOG1417	1	2	0	0	1	1	1	1	1	1	1	1	0	0	0	0	1	5	0	0	0	1	1	1	0	0	1	1	5	1	0	1	2	1	0	1	1	1	0	0	1
KOG1418	0	0	0	0	0	0	0	0	0	3	1	0	0	0	0	0	0	4	0	0	0	2	3	3	0	0	3	0	0	1	0	0	0	2	0	3	1	7	0	0	1
KOG1419	0	0	0	0	0	0	0	0	1	0	1	0	0	0	0	0	0	0	1	0	0	0	0	0	0	0	0	0	0	1	0	0	0	0	0	1	0	1	0	0	0
KOG1420	2	6	0	0	2	0	0	2	0	0	2	3	0	0	0	3	0	0	0	1	0	0	0	6	0	0	3	0	4	8	0	2	2	0	0	0	2	4	0	0	0
KOG1422	0	0	0	0	0	0	0	0	0	0	0	0	0	0	0	0	0	0	0	0	0	1	0	0	0	0	0	0	0	0	0	0	0	1	0	0	0	0	0	0	0
KOG1426	102	7	1	1	5	5	10	3	67	11	12	26	1	1	1	19	3	17	11	8	6	6	23	99	1	1	33	1	6	43	15	25	4	47	1	9	10	12	83	8	3
KOG1429	1	0	0	0	1	0	1	0	3	2	1	0	0	0	0	0	1	2	2	0	0	2	1	1	0	0	3	1	3	1	0	0	2	1	0	3	1	1	0	0	1
KOG1430	4	3	0	0	1	1	3	1	3	3	2	3	0	0	0	1	1	3	1	1	0	6	2	4	0	0	7	0	1	2	0	3	1	5	1	3	1	1	0	1	1
KOG1431	2	0	2	0	0	0	0	1	1	1	1	1	0	0	0	0	1	1	0	0	0	1	1	2	0	0	2	1	2	1	1	1	2	1	0	1	1	1	1	1	0
KOG1435	3	5	0	0	3	2	1	1	2	3	4	2	0	0	0	0	2	2	1	2	0	4	2	6	0	0	7	1	7	1	0	3	0	3	2	2	2	1	0	1	2
KOG1436	1	2	0	0	1	1	1	1	1	2	2	0	0	0	0	0	1	1	0	1	0	1	1	1	0	0	2	0	3	2	1	0	0	1	0	1	1	0	1	1	1
KOG1438	0	2	0	0	1	1	0	1	0	1	0	0	0	0	0	0	0	1	0	0	0	0	1	0	0	0	0	0	2	1	0	0	0	0	1	0	1	0	0	0	1
KOG1440	0	4	0	0	1	1	1	1	1	1	1	1	1	1	1	0	0	0	1	1	2	1	2	0	1	1	1	1	1	8	1	1	2	1	1	1	1	1	1	1	1
KOG1441	4	7	2	0	3	4	2	4	2	4	4	2	0	0	0	0	1	4	2	3	0	7	4	7	0	0	8	2	13	3	2	2	4	8	1	9	5	8	1	1	2
KOG1442	3	0	2	0	0	0	0	0	2	2	0	1	0	0	0	0	1	1	0	0	2	1	5	3	0	0	2	1	3	0	1	2	2	1	1	1	1	2	1	0	0
KOG1443	0	4	0	1	2	2	1	2	3	1	1	0	1	1	4	0	1	3	0	0	0	1	1	0	0	1	2	1	2	1	0	0	2	1	1	1	1	0	0	0	1
KOG1444	2	2	0	2	1	0	5	1	3	1	2	2	1	1	0	0	1	1	4	1	2	2	2	2	1	1	7	1	2	2	0	2	1	3	1	4	1	3	0	1	1
KOG1447	1	0	0	0	0	0	0	0	0	0	0	1	0	0	0	0	0	0	0	0	0	0	0	0	0	0	1	0	2	0	0	1	2	0	0	0	0	0	0	0	0
KOG1448	3	12	0	0	3	4	3	4	3	2	3	3	0	0	0	1	3	4	1	4	6	1	4	2	0	0	5	2	12	3	1	2	4	2	3	6	3	1	1	4	2
KOG1455	4	6	0	0	1	2	1	1	2	1	1	2	0	0	0	2	0	3	1	1	0	4	2	1	0	0	3	0	1	8	0	2	2	3	1	7	3	4	1	2	1
KOG1458	1	8	0	0	1	1	2	1	2	1	2	1	0	0	0	0	1	1	1	1	2	1	1	0	0	0	1	1	3	1	0	1	2	1	1	2	1	0	3	2	1
KOG1459	1	2	0	0	1	1	1	1	1	1	1	1	0	0	0	0	1	1	1	1	0	1	3	1	0	0	1	1	5	0	0	1	0	1	1	1	1	1	0	1	1
KOG1469	0	2	0	0	1	1	1	1	1	1	1	0	0	0	0	0	0	5	0	0	0	1	2	1	0	0	0	0	0	2	0	0	0	1	0	1	1	1	0	0	1
KOG1470	3	8	0	0	3	4	4	3	4	3	3	3	0	0	0	0	1	8	1	3	4	1	9	10	0	0	4	2	3	0	2	4	1	1	3	4	3	5	3	1	4
KOG1471	3	4	0	0	3	2	6	3	3	4	2	3	0	0	0	0	1	4	1	7	2	8	2	0	0	0	21	0	5	9	1	1	4	8	0	1	5	4	1	0	3
KOG1478	0	2	0	0	1	1	1	1	1	0	1	0	0	0	0	0	2	1	1	0	0	0	1	0	0	0	1	0	1	0	0	0	0	0	1	1	1	0	0	0	0
KOG1479	1	2	1	0	1	0	2	1	5	1	2	3	0	0	0	0	1	1	0	3	6	1	1	4	0	0	4	2	4	10	0	2	0	2	0	4	0	2	0	0	1
KOG1481	2	4	0	0	1	2	1	2	5	2	1	1	0	0	0	0	1	2	0	0	2	3	2	0	0	0	3	0	2	4	0	1	2	4	1	4	2	1	1	0	2
KOG1482	1	2	0	0	1	1	1	1	1	0	1	1	1	0	0	0	0	1	1	1	2	0	2	0	1	1	2	0	0	3	1	1	2	0	0	2	2	3	1	2	0
KOG1483	1	4	0	1	1	1	2	1	1	2	0	1	0	1	0	5	1	1	1	0	0	1	1	2	0	0	5	0	2	0	0	1	0	1	1	1	0	0	0	0	1
KOG1484	2	3	0	0	1	2	2	1	4	1	3	3	0	0	0	5	1	2	2	1	2	1	1	1	0	0	2	0	1	2	1	2	2	2	1	4	1	3	0	1	1
KOG1485	1	7	0	0	1	2	1	2	1	2	1	2	0	0	0	2	1	2	0	1	0	0	2	5	0	0	2	0	2	7	0	1	0	0	1	2	3	2	0	1	3
KOG1490	2	2	1	2	1	1	1	1	1	1	1	2	1	1	1	1	1	1	0	1	6	1	2	1	1	1	2	1	2	2	2	1	1	2	1	1	1	1	1	1	1
KOG1494	0	2	1	0	2	1	1	1	1	2	1	0	0	0	0	0	1	2	1	5	2	1	5	0	0	0	1	1	2	2	0	0	2	1	1	2	3	1	0	3	2
KOG1495	0	0	0	0	0	0	1	0	0	0	0	0	0	0	0	0	0	1	0	0	0	1	2	0	0	0	0	0	2	0	3	0	0	1	1	0	1	0	3	0	0
KOG1496	3	4	0	0	1	1	1	1	1	0	1	3	0	0	0	4	1	0	0	1	0	2	0	3	0	0	3	1	0	1	0	3	2	1	0	0	1	1	0	1	0
KOG1503	0	0	0	0	0	0	0	0	0	0	0	0	0	0	0	0	0	0	0	0	0	1	0	0	0	0	0	0	0	0	1	0	0	1	0	0	0	0	1	0	0
KOG1504	0	2	0	0	0	0	1	1	1	1	1	0	0	0	0	0	0	1	1	0	0	0	1	0	0	0	0	0	1	0	0	0	0	0	1	3	1	0	0	0	1
KOG1505	1	6	2	2	2	2	3	3	5	1	3	2	2	2	3	3	0	2	2	1	4	4	1	2	2	3	5	1	4	8	0	1	1	3	1	7	1	4	0	1	1
KOG1506	1	2	0	0	1	1	1	1	1	1	1	1	0	0	2	3	1	1	1	2	2	1	2	3	1	1	1	1	5	1	1	1	2	1	1	1	1	1	1	6	1
KOG1511	1	2	0	0	1	1	1	1	1	1	1	1	0	1	0	0	1	2	0	1	0	0	1	2	0	1	1	0	2	1	0	1	2	1	1	1	2	1	0	1	1
KOG1516	4	0	0	0	2	0	0	0	0	6	0	3	0	0	0	0	1	2	0	1	0	3	3	5	0	0	0	1	1	1	0	3	0	1	1	0	0	0	0	0	4
KOG1518	1	2	0	0	1	1	1	1	1	1	1	1	0	0	0	0	1	1	1	1	0	1	2	0	0	0	1	0	3	2	1	1	2	1	0	0	1	1	1	0	1
KOG1519	0	0	0	0	0	0	0	0	0	0	0	0	0	0	0	0	0	0	0	0	0	0	0	0	0	0	0	0	0	1	0	0	0	0	0	0	0	0	0	0	0
KOG1520	1	0	0	0	0	0	0	0	0	0	0	1	0	0	0	0	0	0	0	0	0	0	0	2	0	0	2	0	0	1	0	2	0	0	0	1	0	0	1	0	0
KOG1524	0	2	0	0	1	1	0	1	1	0	0	0	0	0	0	0	0	1	0	1	0	1	0	1	0	0	0	0	4	1	0	0	0	1	0	0	2	1	0	1	0
KOG1526	2	2	0	0	1	0	2	1	1	1	1	2	0	0	0	0	1	1	1	1	4	0	3	1	0	0	5	1	1	2	1	2	4	0	1	0	1	0	2	2	1
KOG1527	0	0	0	0	0	0	0	0	1	1	2	0	0	0	0	0	0	0	1	0	0	2	2	0	0	0	1	0	0	2	0	0	0	2	1	2	1	0	0	0	1
KOG1528	1	2	1	0	1	1	0	1	0	1	0	1	0	0	0	1	1	1	0	0	2	1	1	0	0	0	2	0	2	0	0	1	2	0	1	0	1	0	0	0	1
KOG1530	1	2	0	0	1	1	0	1	1	1	1	1	0	0	0	0	0	0	0	4	0	1	2	4	0	0	0	1	0	0	0	2	2	1	1	1	1	1	0	3	1
KOG1531	0	2	0	0	1	1	1	1	1	1	1	1	0	0	0	0	1	1	0	1	2	1	2	0	0	0	1	1	2	1	1	1	2	1	1	1	1	1	1	1	1
KOG1535	1	2	0	0	1	2	1	1	1	4	1	2	0	0	0	0	0	4	1	1	2	2	3	1	0	0	2	0	2	2	0	2	2	2	1	1	1	1	0	0	2
KOG1536	0	2	0	0	1	1	1	0	2	1	1	1	0	0	0	0	0	1	0	0	2	0	2	0	0	0	2	1	2	1	0	1	1	0	1	2	1	1	0	0	1
KOG1537	1	1	0	0	1	1	0	2	0	1	1	0	0	0	0	0	0	1	1	1	0	0	1	0	0	0	1	0	1	1	0	0	0	0	1	1	1	0	1	0	1
KOG1539	2	2	1	1	1	2	1	1	1	1	1	1	1	1	0	3	1	1	1	1	2	1	1	1	0	1	5	1	5	2	1	1	2	1	1	3	1	2	1	1	1
KOG1540	1	2	0	0	1	1	0	1	1	1	0	1	0	0	0	0	0	1	0	1	2	0	1	1	0	0	1	1	2	2	1	2	0	0	1	1	1	1	1	1	1
KOG1541	2	3	0	1	1	1	1	1	1	1	1	1	1	1	1	1	1	2	1	1	2	1	1	1	1	1	1	1	3	2	1	1	2	1	1	2	1	1	1	1	1
KOG1545	1	1	0	0	0	0	2	0	2	0	0	1	0	0	0	0	0	0	0	0	0	1	0	0	0	0	3	0	0	2	0	1	2	1	0	0	0	0	0	0	0
KOG1549	1	2	1	1	1	1	4	1	2	1	2	1	1	1	1	1	1	2	2	3	2	3	1	1	1	1	2	1	2	2	1	1	2	4	1	2	1	1	2	2	1
KOG1557	1	4	1	0	1	1	1	2	1	0	1	1	0	1	0	0	1	1	0	2	2	0	0	1	1	1	1	1	2	0	1	1	2	0	0	2	1	1	2	1	0
KOG1558	3	0	0	1	3	1	6	1	11	3	3	3	0	1	1	0	3	4	1	5	4	0	5	1	1	1	4	1	1	7	1	3	1	1	1	3	2	2	0	6	2
KOG1559	4	0	0	0	0	0	2	0	2	0	4	4	0	0	0	0	0	0	1	0	0	2	0	3	0	0	0	0	3	1	0	1	0	2	0	3	0	2	1	0	0
KOG1562	2	2	0	0	1	1	1	1	2	1	2	1	0	0	0	0	1	1	0	1	0	2	1	2	0	0	2	0	1	2	1	1	0	2	1	2	2	0	0	1	1
KOG1563	1	2	0	0	1	1	0	1	1	1	1	0	0	0	0	0	1	1	0	1	0	1	1	0	0	0	1	1	2	1	0	1	0	1	1	1	1	1	0	1	0
KOG1567	3	2	1	0	2	1	1	3	3	2	2	1	1	1	24	0	1	1	0	2	2	1	1	3	1	1	3	1	3	2	2	2	2	1	1	1	2	1	1	3	1
KOG1575	0	5	0	0	0	0	2	0	0	13	1	1	0	0	0	0	1	14	1	0	0	0	1	15	0	0	1	0	1	20	2	1	0	2	7	3	1	0	2	0	4
KOG1576	1	0	0	0	0	0	0	0	0	1	0	0	0	0	0	0	0	1	0	0	0	1	1	0	0	0	0	0	0	0	0	1	0	0	0	0	0	0	0	0	1
KOG1578	0	0	0	0	0	0	3	0	0	6	1	1	0	0	0	0	0	0	0	1	0	0	0	3	0	0	0	0	0	4	0	1	0	0	1	1	0	0	0	0	1
KOG1579	2	2	0	0	0	1	1	1	1	0	1	1	0	0	0	0	1	1	2	1	0	1	1	1	0	0	3	0	2	1	0	1	0	1	0	1	1	1	0	1	0
KOG1580	2	0	0	0	0	0	0	0	1	0	2	1	0	0	0	8	0	0	0	0	0	1	0	0	0	0	0	0	0	2	1	1	0	1	0	0	0	1	1	0	0
KOG1581	0	2	0	0	1	1	0	1	0	1	0	1	1	1	0	1	2	2	0	0	4	0	2	0	0	1	2	1	4	0	0	1	1	1	1	0	1	0	0	0	1
KOG1582	3	0	0	0	0	0	1	0	1	0	0	1	0	0	0	0	0	0	0	0	0	0	0	1	0	0	0	0	0	0	0	0	0	1	0	0	0	0	0	0	0
KOG1583	0	2	0	0	0	0	1	0	1	2	1	1	0	0	0	0	0	0	1	1	0	0	1	1	0	0	4	0	4	0	0	0	0	0	1	0	1	1	0	1	1
KOG1591	0	0	0	0	0	0	0	0	0	0	0	1	0	0	0	0	0	3	1	0	0	4	0	0	0	0	2	0	0	6	0	1	0	2	0	0	0	4	0	0	0
KOG1592	1	1	0	0	1	1	0	1	2	2	1	2	0	0	0	0	4	1	1	0	0	0	1	1	1	0	0	1	2	1	0	1	2	1	1	1	1	0	0	0	1
KOG1593	0	0	0	0	0	0	1	0	1	0	0	0	0	0	0	0	0	0	0	0	0	0	0	0	0	0	0	0	0	1	0	0	0	0	0	1	0	0	0	0	0
KOG1594	1	2	0	0	1	1	1	1	2	1	1	1	0	0	0	0	0	1	1	1	0	2	1	1	0	0	1	0	1	8	0	1	4	2	0	1	1	1	0	1	1
KOG1599	1	0	0	0	1	0	1	0	1	1	0	1	0	0	0	0	0	0	0	0	0	0	1	0	0	0	0	0	0	4	0	1	0	0	1	0	0	0	0	0	1
KOG1600	1	3	0	0	1	3	5	2	3	3	2	2	0	0	0	0	2	2	0	2	0	0	4	3	0	0	3	1	2	3	1	2	0	0	1	1	1	2	2	1	1
KOG1602	1	2	0	0	1	1	1	1	1	2	1	4	1	1	1	0	0	1	1	1	2	1	1	1	1	1	1	1	5	2	1	0	2	1	1	2	1	1	1	1	1
KOG1603	1	3	0	0	1	1	1	1	1	1	1	0	0	0	0	0	0	1	0	0	0	0	2	0	0	0	0	0	0	0	0	0	0	1	1	0	1	1	0	0	0
KOG1604	0	0	0	0	2	0	1	0	0	2	0	0	0	0	0	1	0	3	0	3	0	3	0	0	0	0	0	0	1	1	0	0	0	0	0	0	1	0	0	0	2
KOG1606	1	2	0	0	1	1	0	1	1	1	1	1	0	0	0	0	0	1	1	0	2	1	2	1	0	0	2	0	3	1	1	1	2	1	1	1	1	0	1	0	1
KOG1610	2	0	0	0	0	0	1	0	0	0	5	1	0	0	0	0	1	6	0	0	0	2	2	2	0	0	7	0	1	0	0	0	2	2	0	3	1	0	1	0	0
KOG1611	1	2	0	0	0	1	0	1	1	2	1	0	0	0	0	0	0	6	0	1	2	1	0	3	0	0	0	0	3	13	0	0	4	0	4	1	0	0	0	0	1
KOG1615	1	2	0	0	1	1	1	1	1	0	1	0	0	0	0	0	0	1	1	0	0	1	1	1	0	0	1	0	3	1	0	1	0	1	1	2	1	1	2	0	0
KOG1616	1	3	0	0	2	1	1	1	1	1	1	1	0	0	0	0	0	2	1	1	0	1	1	0	0	0	1	0	3	1	0	1	2	1	1	2	2	1	1	1	1
KOG1617	1	2	0	0	1	1	1	2	1	1	2	0	0	0	0	0	1	1	1	0	0	4	1	0	0	0	2	1	3	1	0	0	2	1	0	1	1	1	0	0	1
KOG1618	2	1	0	0	0	1	2	1	1	1	1	0	0	0	0	1	1	0	1	1	0	0	2	3	0	0	0	0	1	2	0	1	0	0	0	2	1	1	0	1	1
KOG1619	2	0	0	0	0	0	2	0	1	0	1	0	0	0	0	0	0	0	0	0	0	2	1	0	0	0	0	0	0	1	0	0	0	1	0	1	0	0	0	0	0
KOG1620	1	2	0	0	0	2	0	0	1	1	0	1	0	0	0	3	0	1	1	0	0	0	1	0	0	0	2	0	2	0	0	0	0	1	0	0	1	0	0	0	1
KOG1621	0	0	0	0	0	0	1	0	0	0	1	0	0	0	0	0	0	0	0	0	0	3	0	0	0	0	0	0	0	0	0	0	0	1	0	1	0	0	0	0	0
KOG1622	1	2	0	0	1	1	2	1	1	1	1	1	0	0	0	0	1	1	1	1	0	1	1	1	0	0	1	0	1	2	1	1	0	1	1	2	1	1	1	1	1
KOG1626	1	4	1	0	1	1	1	1	1	1	2	2	1	1	1	1	2	1	2	2	2	1	2	4	1	1	3	1	2	3	2	2	2	1	1	2	1	2	1	3	1
KOG1638	1	0	0	0	1	0	0	0	1	1	2	0	0	0	0	1	1	1	1	0	0	1	0	1	0	0	1	0	1	1	0	0	0	1	0	1	2	2	1	0	1
KOG1639	1	2	0	0	1	1	1	1	1	1	1	1	0	0	0	2	1	0	0	1	0	0	1	1	0	0	2	3	1	1	1	1	0	0	1	0	1	0	1	1	1
KOG1640	1	2	0	0	1	1	0	0	1	0	1	1	0	0	0	0	0	1	0	0	0	0	1	0	0	0	1	0	1	1	1	1	0	1	1	1	0	0	0	0	0
KOG1643	1	5	1	1	1	1	1	1	1	1	1	1	1	1	0	1	1	1	1	1	2	1	2	1	0	1	1	0	2	3	2	2	0	1	1	1	1	2	2	1	2
KOG1647	1	2	1	0	1	1	2	2	1	1	1	1	1	1	1	2	1	1	1	1	2	1	1	3	2	1	1	1	3	1	1	1	2	1	1	1	1	1	1	1	1
KOG1650	2	3	0	0	2	1	1	0	2	5	1	2	0	0	0	0	0	3	0	0	0	1	3	0	0	0	2	1	4	1	0	2	4	1	1	3	1	1	0	0	2
KOG1662	0	2	0	0	1	1	1	1	1	1	1	0	0	0	0	0	1	1	0	0	0	1	2	0	0	0	2	1	2	1	1	1	0	1	1	2	1	1	1	0	1
KOG1663	0	2	0	0	0	0	1	1	0	1	0	2	0	0	0	0	0	2	0	0	0	0	1	4	0	0	0	0	0	11	0	1	0	0	2	0	1	1	0	0	1
KOG1664	1	2	1	1	1	1	1	1	1	1	1	1	1	1	7	2	1	1	1	1	2	1	1	1	1	1	1	1	1	2	1	1	2	1	1	1	1	1	1	1	1
KOG1671	1	2	0	0	1	1	1	1	1	1	1	1	0	0	0	0	1	1	0	1	2	1	2	1	0	0	2	1	1	1	1	1	0	1	1	1	3	1	1	1	1
KOG1672	0	2	1	0	1	1	0	1	2	1	1	1	1	1	1	0	1	1	1	2	2	1	1	2	1	1	1	0	2	4	2	1	2	0	2	2	1	1	2	2	1
KOG1679	0	2	0	0	2	1	1	2	1	1	0	1	0	0	0	0	1	1	0	1	2	0	1	1	0	0	1	0	3	1	1	1	2	0	0	1	1	0	1	1	2
KOG1680	2	8	0	0	1	3	4	3	1	3	2	3	0	0	0	0	1	8	2	1	2	3	2	2	0	0	2	0	1	2	0	2	2	2	0	3	1	3	2	1	5
KOG1681	1	3	0	0	1	1	2	1	2	1	2	1	0	0	0	0	1	6	0	1	2	1	1	1	0	0	2	0	2	1	0	1	2	1	0	0	1	2	1	0	1
KOG1682	0	0	0	0	0	0	0	0	1	0	0	0	0	0	0	0	0	1	0	0	0	0	0	0	0	0	0	0	0	0	0	0	0	0	0	0	0	0	0	0	0
KOG1683	2	0	0	0	0	0	1	0	2	0	2	0	0	0	0	0	1	0	1	2	0	3	0	1	0	0	2	0	0	2	0	0	0	2	0	3	0	1	0	1	0
KOG1684	3	2	0	0	1	1	1	1	2	1	1	2	0	0	0	0	1	1	1	4	2	1	2	2	0	0	1	2	2	1	2	2	2	1	1	2	1	2	2	1	1
KOG1687	1	1	0	0	1	1	1	1	0	1	1	1	0	0	0	0	1	3	0	1	0	1	1	3	0	0	2	0	1	6	0	1	0	1	0	1	1	1	0	1	1
KOG1706	0	2	0	0	1	1	0	1	1	1	1	0	0	0	0	0	0	2	0	0	0	1	1	0	0	0	0	0	3	1	0	0	0	1	1	0	1	0	0	0	1
KOG1709	0	2	0	0	1	0	0	1	1	1	1	0	0	0	0	0	0	1	0	0	0	1	1	0	0	0	0	0	1	0	0	0	2	0	1	0	1	1	0	0	1
KOG1712	1	2	0	0	1	1	1	1	1	1	1	1	0	0	0	0	1	1	1	1	0	1	1	1	0	0	1	0	2	2	0	1	0	1	1	2	1	0	0	2	1
KOG1713	0	2	0	0	1	1	1	3	1	1	1	0	0	0	0	0	2	1	0	0	0	1	3	0	0	0	1	1	1	0	0	3	0	1	0	1	1	1	0	0	1
KOG1738	0	0	0	0	0	0	1	0	0	0	0	0	0	0	0	0	0	0	0	0	0	0	0	0	0	0	1	0	0	0	0	0	0	0	0	0	0	0	0	0	0
KOG1748	1	2	0	0	1	1	1	2	1	1	1	1	0	0	0	0	1	1	0	1	2	3	2	1	0	0	1	1	1	1	1	1	0	3	1	1	1	1	1	1	1
KOG1758	1	2	0	0	1	1	3	1	1	1	1	1	0	0	0	0	1	0	1	0	2	1	2	0	0	0	3	1	2	1	0	1	2	0	1	1	2	1	0	0	1
KOG1763	1	2	1	1	1	1	2	1	1	1	1	1	1	1	1	0	1	1	1	0	2	1	1	0	1	1	2	1	1	1	1	1	2	1	1	1	1	1	1	0	1
KOG1764	21	9	0	0	2	2	3	2	1	2	1	5	0	0	0	0	1	2	2	0	2	5	3	3	0	0	3	1	9	1	0	5	3	6	2	2	7	2	0	0	1
KOG1771	1	3	0	1	1	1	1	1	1	1	1	1	0	0	0	0	1	1	1	1	2	0	1	1	1	0	1	1	3	1	1	1	2	1	1	1	1	1	2	1	1
KOG1772	1	2	1	0	1	1	1	1	1	1	1	0	0	0	0	1	0	1	1	0	0	1	1	0	0	0	1	1	1	0	0	0	2	1	1	1	1	1	0	0	1
KOG1777	0	0	0	0	0	0	0	0	1	0	0	1	0	0	0	4	0	0	0	2	0	0	0	2	0	0	0	0	0	0	0	1	0	0	0	0	0	0	0	2	0
KOG1791	1	2	0	0	1	1	1	1	1	1	0	0	0	0	0	0	0	0	1	0	2	0	1	0	0	0	2	1	0	1	0	0	2	0	0	2	1	1	0	0	1
KOG1794	1	0	0	0	0	0	1	0	2	0	0	1	0	0	0	0	0	0	0	0	0	1	0	1	0	0	1	0	0	0	0	1	0	1	0	0	0	1	0	0	0
KOG1799	1	0	0	0	0	0	0	0	0	0	0	1	0	0	0	2	0	0	0	0	0	0	0	1	0	0	0	0	0	0	0	1	0	1	0	1	0	1	0	0	0
KOG1800	1	3	1	0	1	1	1	1	2	1	1	1	1	1	1	0	1	1	1	1	2	1	1	1	0	1	1	1	7	1	1	1	2	1	1	3	1	1	1	1	1
KOG1808	6	9	1	1	1	2	1	2	1	3	3	2	1	1	4	5	3	4	9	2	4	2	2	3	1	1	12	2	8	6	3	2	2	1	1	6	4	2	2	3	2
KOG1819	3	0	0	0	0	0	1	0	5	0	1	2	0	0	0	0	1	1	1	0	0	1	0	0	0	0	3	0	0	2	0	1	0	0	0	1	1	1	0	0	0
KOG1843	1	6	0	0	2	1	3	1	3	2	1	0	0	0	0	0	0	1	0	0	0	1	3	0	0	0	2	0	1	7	0	1	2	1	0	3	2	0	0	0	4
KOG1879	1	3	0	0	1	1	1	0	1	1	1	1	0	0	0	1	0	1	2	1	0	1	1	1	0	0	5	1	4	1	0	1	2	1	1	5	1	1	0	1	1
KOG1888	4	2	0	0	1	1	1	1	1	1	1	3	0	0	0	0	1	1	3	2	0	1	1	2	0	0	3	0	4	1	1	4	1	1	1	1	1	2	2	2	1
KOG1889	2	2	1	2	4	2	1	3	1	1	1	2	1	1	1	3	2	1	1	1	0	1	2	2	1	1	1	1	5	2	1	2	1	1	2	1	2	1	1	1	1
KOG1890	0	3	0	0	0	0	0	0	1	2	0	1	0	0	0	3	0	1	0	0	2	1	1	0	0	0	2	0	2	0	0	1	0	0	0	2	0	0	0	0	2
KOG1907	1	0	0	0	0	0	0	0	0	1	0	1	0	0	0	0	0	0	0	0	0	1	1	0	0	0	0	0	1	1	0	1	0	0	0	0	0	0	0	0	1
KOG1917	1	2	0	0	1	0	1	1	0	0	1	1	0	0	0	0	1	1	0	0	0	1	0	1	0	0	2	0	2	1	0	1	0	1	0	0	1	1	0	0	0
KOG1928	0	0	0	0	0	0	1	0	0	0	0	0	0	0	0	0	0	0	0	0	0	0	0	0	0	0	2	0	0	0	0	0	0	0	0	2	1	0	0	0	0
KOG1933	1	2	0	0	0	1	0	1	3	2	1	2	0	0	0	4	2	1	1	0	2	2	2	1	0	0	4	0	7	5	0	3	2	3	1	1	2	0	0	0	2
KOG1939	2	3	0	0	1	1	1	1	1	1	1	1	0	0	0	0	0	3	5	1	0	1	1	1	0	0	5	0	4	1	0	1	0	1	2	1	1	1	0	0	1
KOG1944	8	5	0	0	2	4	4	5	5	2	3	3	0	0	0	0	1	3	1	0	2	1	2	3	1	0	4	1	5	5	1	2	0	2	2	3	4	3	0	0	2
KOG1950	3	6	4	0	1	2	1	1	5	2	8	0	0	0	0	0	2	3	4	0	0	1	1	3	0	0	3	4	4	4	0	0	2	1	3	2	4	2	1	0	2
KOG1958	0	0	0	0	0	0	0	0	0	0	1	3	0	0	0	0	0	0	0	0	0	0	0	1	0	0	0	0	0	0	0	2	0	0	0	0	0	0	0	0	0
KOG1959	2	0	0	0	0	0	2	0	4	0	1	7	0	0	0	0	1	0	1	0	0	2	0	4	0	0	11	0	3	1	0	5	0	6	0	1	0	5	0	1	0
KOG1965	1	4	0	0	2	2	4	2	9	1	3	2	0	0	0	3	0	2	2	1	0	4	1	2	0	0	7	0	3	8	1	2	2	5	1	7	2	3	3	0	1
KOG1966	0	0	0	0	0	0	0	0	1	0	1	0	0	0	0	0	0	0	1	0	0	2	0	0	0	0	0	0	1	0	0	0	0	2	0	0	0	0	0	0	0
KOG1976	0	0	0	0	0	0	1	0	1	0	0	0	0	0	0	0	0	0	0	1	0	1	0	0	0	0	0	0	0	0	0	0	0	1	0	0	0	0	0	1	0
KOG2002	1	2	1	0	2	0	1	5	1	1	1	2	0	1	1	2	1	3	2	1	2	1	2	1	0	1	2	1	3	1	0	2	0	1	1	1	1	6	0	1	1
KOG2017	0	3	1	0	1	1	1	1	1	1	1	1	1	1	0	1	2	1	0	1	2	1	1	1	1	1	1	1	2	1	1	1	0	1	0	1	2	1	1	1	1
KOG2024	4	0	0	0	0	0	0	0	0	0	0	0	0	0	0	0	0	0	1	0	0	4	0	0	0	0	0	0	1	0	0	0	0	3	0	0	0	0	0	0	0
KOG2030	1	2	1	0	1	1	1	1	1	0	1	1	1	1	28	3	1	1	2	1	2	2	1	1	1	1	5	2	0	1	1	3	2	1	1	4	2	1	2	1	0
KOG2036	1	3	2	0	1	1	1	1	1	1	1	1	1	1	0	2	1	1	1	1	2	1	1	1	1	1	3	1	1	1	1	1	2	1	0	4	1	1	1	1	1
KOG2040	0	3	0	0	1	1	1	1	1	1	1	1	0	0	0	1	1	1	1	1	0	0	1	1	0	0	1	1	2	1	0	1	2	1	1	1	0	0	0	1	1
KOG2056	2	6	1	0	2	2	2	3	2	2	2	1	0	0	0	4	1	2	3	1	2	2	3	1	0	0	5	2	5	2	0	1	1	0	2	4	2	0	1	0	2
KOG2057	0	0	0	0	0	0	0	0	0	0	0	0	0	0	0	0	0	0	0	1	0	0	0	0	0	0	0	0	0	0	0	0	0	0	0	0	0	0	0	1	0
KOG2082	0	8	0	0	0	3	1	3	3	0	0	0	0	0	0	0	0	0	1	0	0	1	0	1	0	0	0	0	0	0	0	0	2	1	0	2	0	1	0	0	0
KOG2083	0	0	0	0	0	0	1	1	2	0	2	0	0	0	0	0	0	0	1	0	0	0	0	0	0	0	0	0	0	0	0	1	2	0	0	2	0	3	0	0	0
KOG2088	1	8	1	1	3	0	0	1	2	0	1	1	0	0	0	8	0	1	2	1	4	0	2	2	0	0	2	1	3	4	0	1	2	0	0	6	5	2	0	0	1
KOG2091	1	2	0	0	1	1	1	1	1	0	1	1	0	0	0	4	0	1	1	0	0	1	0	1	0	0	2	0	2	1	0	1	0	1	0	1	0	1	0	0	1
KOG2099	1	2	0	0	1	1	1	2	1	1	1	2	0	0	0	8	1	1	1	0	0	2	1	0	0	0	3	1	3	0	0	2	1	1	0	2	1	1	1	0	0
KOG2105	1	2	0	0	1	1	1	2	0	1	0	0	0	0	0	0	1	0	0	1	0	0	1	0	0	0	1	0	0	1	0	0	0	0	0	0	0	1	0	1	0
KOG2112	1	2	0	0	2	1	1	1	1	3	1	3	0	0	0	0	1	3	1	1	2	1	2	5	0	0	1	1	3	2	0	3	2	1	2	2	1	1	1	1	1
KOG2116	1	4	0	0	1	2	1	2	1	1	1	3	1	1	1	0	1	1	1	1	6	1	2	3	1	1	2	1	6	5	1	1	2	1	1	0	1	1	1	1	1
KOG2118	3	3	0	0	1	1	5	1	3	4	2	1	0	0	0	0	0	3	2	5	2	2	2	2	0	0	1	1	1	3	1	1	2	2	1	4	1	1	2	2	2
KOG2119	1	0	0	0	0	0	0	0	1	0	0	1	0	0	0	0	0	0	1	0	0	0	0	1	0	0	0	0	0	0	0	1	0	0	0	3	0	0	0	0	0
KOG2121	4	3	1	0	1	2	2	1	2	3	1	3	1	1	1	1	3	1	0	1	0	3	2	2	1	1	2	1	5	4	2	3	1	1	1	1	3	2	3	1	2
KOG2142	3	0	0	0	1	0	1	0	1	1	0	1	0	0	0	4	0	3	0	0	0	1	1	1	0	0	0	0	2	1	0	1	0	1	0	2	0	1	1	0	2
KOG2143	2	2	0	0	1	1	2	1	1	1	1	1	0	0	0	0	0	2	1	0	0	1	1	1	0	0	3	1	2	1	0	1	2	1	1	2	2	1	0	0	1
KOG2161	1	2	0	0	1	2	2	1	1	2	1	2	0	0	0	0	0	2	1	1	0	1	2	2	0	0	2	1	3	2	0	2	1	2	1	3	1	1	1	0	2
KOG2175	1	4	1	0	1	1	1	1	1	1	1	1	0	0	0	1	0	1	2	1	2	1	1	1	0	0	2	1	5	1	0	1	2	1	1	5	2	1	1	2	1
KOG2178	1	6	1	0	3	2	1	2	1	2	1	2	0	1	0	0	2	3	1	0	8	2	3	0	0	1	4	2	3	1	0	2	2	1	4	0	4	2	1	0	2
KOG2189	1	3	1	1	1	1	2	1	3	1	1	1	1	1	1	3	1	1	3	2	2	1	2	2	1	1	5	1	1	1	1	2	2	1	1	7	1	1	2	1	1
KOG2195	6	2	0	0	3	1	3	2	3	12	1	1	0	0	0	0	2	1	0	0	0	1	4	1	0	0	5	1	6	8	0	1	2	1	1	0	2	0	0	0	3
KOG2201	1	4	0	0	1	1	2	1	1	1	3	1	0	0	0	3	1	2	1	1	2	3	1	1	0	0	1	1	0	4	2	1	0	2	1	2	1	2	2	1	1
KOG2204	0	0	0	0	0	0	1	0	0	2	0	7	0	0	0	3	0	1	0	0	0	0	0	3	0	0	2	0	0	2	0	1	0	0	0	0	1	1	0	0	1
KOG2212	0	0	0	0	0	0	0	0	0	2	0	0	0	0	0	7	0	0	0	0	0	1	0	0	0	0	1	0	0	1	0	0	0	0	0	0	0	0	0	0	0
KOG2214	1	5	1	0	3	3	3	3	5	1	5	0	0	0	0	0	1	1	2	2	4	2	3	1	0	0	10	2	5	7	1	1	4	2	2	3	4	2	1	0	1
KOG2230	3	0	0	0	0	0	1	0	1	2	0	1	0	0	0	0	0	0	1	0	0	3	1	2	0	0	1	0	3	2	0	1	1	1	0	0	1	0	0	0	1
KOG2234	1	3	0	0	2	1	4	2	3	1	2	0	0	0	0	3	2	2	3	4	2	3	5	0	0	0	2	1	5	9	1	0	1	4	1	7	5	4	1	2	3
KOG2236	0	1	0	0	1	1	0	1	1	1	1	0	0	0	0	1	0	0	1	0	2	0	0	0	0	0	1	0	3	1	0	0	2	0	1	1	1	0	0	0	1
KOG2246	0	0	0	0	0	1	0	8	0	0	0	0	0	0	0	0	0	1	0	0	0	7	0	0	0	0	0	0	0	3	1	1	0	4	0	0	0	0	1	0	0
KOG2250	0	2	0	0	1	1	2	2	1	1	1	1	0	0	0	0	1	0	0	0	0	1	2	3	0	0	2	1	10	1	2	1	2	2	1	1	0	0	1	0	1
KOG2254	1	0	0	0	0	0	0	0	0	0	0	0	0	0	0	0	0	1	0	0	0	0	1	0	0	0	0	0	0	22	0	0	0	0	1	0	0	0	1	0	0
KOG2258	1	3	0	0	1	1	0	1	1	2	0	1	0	0	0	3	0	2	0	3	4	0	1	4	0	0	0	0	2	1	0	1	2	0	1	1	1	0	2	2	1
KOG2263	0	0	0	0	2	0	0	0	0	1	0	1	0	0	0	0	0	1	0	1	0	0	1	1	0	0	0	0	2	1	0	1	0	0	0	0	0	0	0	1	1
KOG2275	3	2	0	0	1	1	3	1	1	3	0	3	0	0	0	3	2	2	1	3	0	2	2	5	0	0	3	1	2	4	0	5	0	2	2	3	4	1	0	1	1
KOG2276	1	4	0	0	1	2	1	2	1	2	2	3	0	0	0	0	1	1	4	3	0	2	2	0	0	0	3	0	10	3	0	2	2	3	1	5	1	1	1	2	2
KOG2282	0	2	0	0	1	1	1	2	1	1	1	0	0	0	0	0	1	1	0	1	0	1	2	1	0	0	2	1	2	0	0	0	0	1	0	2	1	1	0	1	1
KOG2287	0	1	0	0	0	1	2	0	0	0	0	0	0	0	0	2	0	0	0	0	0	0	0	0	0	0	1	0	0	10	0	0	0	1	0	5	2	0	0	0	0
KOG2288	1	2	0	0	0	0	1	1	0	0	6	0	0	0	0	0	0	0	0	0	0	2	1	0	0	0	0	0	2	0	0	0	0	1	0	0	1	0	0	0	0
KOG2296	1	2	0	0	1	1	1	2	1	0	1	2	0	0	0	4	1	1	1	1	0	1	1	2	0	0	1	1	5	1	0	2	2	1	1	2	1	1	0	1	0
KOG2301	0	7	0	0	0	1	2	2	4	1	3	0	0	0	0	0	0	4	0	2	0	2	2	0	0	0	2	0	9	10	0	2	0	2	1	0	0	5	2	1	1
KOG2302	0	1	0	0	0	1	0	0	0	0	0	0	0	0	0	0	0	0	0	0	0	0	0	0	0	0	0	0	0	2	0	0	0	1	0	0	0	1	1	1	0
KOG2303	1	2	0	0	3	1	1	1	1	1	1	3	0	0	0	0	0	1	0	0	2	0	1	1	0	0	1	0	12	1	1	1	2	1	1	0	1	1	1	0	1
KOG2304	1	4	0	0	2	2	2	2	2	1	2	1	0	0	0	0	2	1	1	1	4	1	2	1	0	0	2	1	3	1	0	1	2	1	0	1	2	1	1	0	2
KOG2305	0	0	0	0	0	0	0	0	1	0	0	0	0	0	0	0	0	0	0	0	0	1	0	0	0	0	0	0	0	0	0	0	0	1	0	0	0	0	0	0	0
KOG2308	0	0	0	0	2	1	2	2	3	0	1	3	0	0	0	0	0	1	1	0	0	2	2	2	0	0	2	1	4	3	1	0	6	1	1	3	2	0	1	0	2
KOG2316	2	2	1	1	1	1	1	1	1	1	1	1	1	1	1	2	1	1	0	1	2	1	1	1	1	1	2	1	2	1	1	1	2	1	1	2	1	1	1	1	1
KOG2323	1	4	1	0	1	2	1	1	2	1	1	1	1	1	0	1	1	1	1	2	2	1	3	2	1	1	1	1	1	5	2	1	6	1	1	3	0	1	2	2	1
KOG2325	1	0	0	0	0	0	1	0	18	1	1	3	0	0	0	0	1	0	0	0	0	1	0	0	0	0	2	0	1	2	0	2	0	1	1	0	0	1	0	0	0
KOG2329	1	3	0	0	0	5	1	4	2	1	1	2	0	0	0	0	0	2	1	0	0	1	0	1	0	0	1	0	3	2	0	2	0	2	0	0	2	1	0	0	0
KOG2331	0	0	0	0	1	1	1	1	2	2	1	1	0	0	0	0	0	0	0	1	0	1	1	0	0	0	2	0	2	1	0	0	2	2	0	1	1	0	0	1	1
KOG2332	0	2	0	0	0	1	0	1	1	0	1	0	0	1	1	0	0	0	0	0	2	0	3	1	0	0	0	0	2	0	0	0	0	0	0	1	0	0	0	0	0
KOG2348	1	0	0	0	0	0	0	0	0	1	0	0	0	0	0	0	0	1	0	0	0	0	1	0	0	0	0	0	0	0	0	0	0	0	3	1	1	0	0	0	3
KOG2352	7	0	0	0	1	0	1	0	1	1	2	3	0	0	0	1	0	1	1	2	0	0	1	5	0	0	3	1	0	5	2	6	0	0	0	1	2	0	2	2	1
KOG2353	0	0	0	0	0	0	0	0	0	0	0	0	0	0	0	0	0	0	0	0	0	1	0	1	0	0	0	0	0	0	0	0	0	2	0	0	0	0	0	0	0
KOG2357	0	0	0	0	1	1	1	1	1	1	1	1	0	0	0	0	1	0	1	0	0	1	0	0	0	0	2	0	0	1	0	1	2	1	1	0	1	0	0	0	1
KOG2362	0	0	0	0	0	0	0	0	0	1	0	3	0	0	0	0	0	2	0	0	0	1	2	1	0	0	0	0	0	1	0	0	0	0	0	0	0	1	0	0	2
KOG2366	4	0	0	0	0	0	7	0	1	0	0	2	0	0	0	0	0	0	0	0	0	11	0	0	0	0	0	0	6	0	0	3	0	4	1	0	0	2	2	0	1
KOG2367	1	5	0	0	1	1	1	2	2	2	2	0	0	0	0	0	0	1	2	0	0	1	2	1	0	0	2	0	1	2	0	0	0	1	2	3	3	0	0	0	2
KOG2368	1	2	0	0	1	1	1	1	1	1	1	1	0	0	0	0	1	1	1	0	0	1	1	1	0	0	1	0	1	1	0	1	2	1	0	1	1	2	1	1	1
KOG2369	11	0	0	0	0	0	5	0	2	1	3	0	0	0	0	14	1	1	5	1	4	4	1	6	1	0	9	1	0	2	1	0	2	4	1	6	1	3	1	1	1
KOG2371	4	1	0	0	1	0	1	0	1	1	1	1	0	0	0	0	0	2	2	0	0	1	3	0	0	0	8	0	2	1	0	1	0	1	0	1	2	1	1	0	1
KOG2380	0	2	0	0	0	1	0	1	1	1	1	0	0	0	0	0	0	1	0	0	0	1	1	0	0	0	0	0	1	1	0	0	0	0	1	0	1	0	0	0	1
KOG2387	1	3	2	0	1	1	1	1	1	1	1	1	1	2	0	0	1	1	1	1	2	1	2	1	0	1	1	1	2	1	1	1	2	1	0	1	1	1	1	1	1
KOG2388	1	8	1	1	1	1	2	1	2	1	1	1	1	1	1	3	2	1	2	2	2	1	3	1	0	1	2	1	3	3	2	1	2	1	1	1	1	1	2	1	1
KOG2394	0	2	0	0	0	1	1	1	1	1	1	3	0	0	0	0	0	1	1	0	0	1	2	0	0	0	1	0	4	0	0	1	2	1	1	1	1	1	0	0	1
KOG2399	0	2	1	0	0	2	2	1	1	1	0	0	0	0	0	1	2	1	0	0	2	1	1	3	0	0	6	1	7	2	0	0	2	1	0	2	1	1	0	0	1
KOG2403	0	2	0	0	1	1	1	1	1	1	1	1	0	0	0	0	1	1	1	1	4	1	1	1	0	0	1	1	3	1	1	1	2	1	1	1	1	1	1	1	1
KOG2404	1	6	0	0	1	1	0	1	1	1	2	0	0	0	0	0	0	2	2	4	0	2	1	1	0	0	2	0	1	1	0	0	1	0	1	1	1	1	0	3	1
KOG2407	2	3	0	0	1	1	2	1	1	1	2	3	0	0	0	1	1	1	2	0	2	0	1	1	0	0	2	4	2	1	0	1	1	1	1	1	1	1	1	0	1
KOG2410	4	5	0	1	1	3	1	3	3	2	2	0	1	1	1	0	1	3	0	0	2	2	2	3	1	1	2	1	2	2	0	4	2	2	0	3	2	3	0	0	3
KOG2413	0	2	1	0	1	3	2	1	1	2	1	1	1	1	1	2	1	2	1	2	2	1	2	2	0	2	2	1	3	2	1	1	2	1	1	1	1	1	1	1	2
KOG2414	1	2	0	0	1	1	1	1	1	1	1	1	0	0	0	0	1	1	1	1	2	1	1	1	0	0	2	0	3	1	0	1	2	2	1	1	1	1	0	0	1
KOG2415	0	2	0	0	1	2	1	1	1	1	1	1	0	0	0	0	1	1	0	1	0	1	1	1	0	0	2	1	2	1	0	1	2	1	0	1	1	0	1	1	1
KOG2419	3	2	2	0	1	1	0	1	1	8	2	1	0	0	0	0	1	4	1	0	0	0	3	0	0	0	6	1	2	0	0	1	2	0	1	4	1	2	0	0	2
KOG2420	0	3	0	0	1	1	1	1	1	1	1	2	0	0	0	0	0	1	1	1	0	0	1	1	1	0	1	1	1	2	1	3	2	1	2	0	1	1	2	1	1
KOG2421	1	2	0	1	1	0	0	1	1	1	1	3	1	1	0	1	1	1	0	1	0	0	1	0	1	1	3	1	4	1	0	2	3	0	1	1	1	1	0	1	1
KOG2422	1	1	0	0	1	0	1	1	1	1	1	1	0	0	0	0	0	1	2	1	2	1	1	1	0	0	2	1	2	2	1	1	1	1	1	1	1	1	1	1	1
KOG2426	0	0	0	0	0	0	1	0	1	1	1	1	0	0	0	0	0	1	3	1	0	0	1	1	0	0	2	0	0	1	0	1	0	1	1	0	1	0	0	0	1
KOG2427	0	2	0	0	1	1	0	1	1	1	1	2	0	0	0	0	1	1	0	0	0	1	0	1	0	0	0	0	4	1	1	4	2	0	1	0	1	1	1	1	1
KOG2429	2	2	0	0	2	1	3	2	1	1	0	1	0	0	0	0	0	1	1	0	0	3	2	1	0	0	5	0	1	1	0	2	4	3	1	1	2	2	0	5	0
KOG2430	0	0	0	0	0	0	0	0	0	0	0	0	0	0	0	0	0	0	0	0	0	0	0	0	0	0	0	0	0	1	0	0	0	0	0	0	0	0	0	0	0
KOG2431	1	0	1	0	2	0	2	0	1	5	2	0	0	0	0	0	0	3	0	0	0	2	6	0	0	0	4	5	5	2	0	0	6	2	1	1	1	2	0	0	2
KOG2436	0	2	0	0	0	1	2	1	1	1	2	2	0	0	0	0	0	1	1	0	0	0	1	0	0	0	1	0	2	2	0	2	0	0	1	1	1	0	0	0	1
KOG2440	1	3	1	1	1	1	1	1	1	1	1	1	1	1	0	4	0	3	1	1	2	1	1	1	1	1	1	1	2	1	2	1	1	1	1	4	1	0	5	1	1
KOG2446	0	1	0	2	0	1	1	1	1	1	1	1	1	1	0	0	0	0	1	1	0	1	0	1	1	1	0	1	1	1	1	0	2	1	1	1	0	2	1	1	0
KOG2448	0	0	0	0	0	0	0	0	1	2	0	0	0	0	0	0	0	1	1	0	0	1	0	0	0	0	0	0	0	11	0	0	0	1	1	0	0	0	0	0	2
KOG2449	2	4	0	0	2	2	1	3	1	1	1	1	0	0	0	0	1	2	1	0	0	1	2	1	0	0	1	1	6	2	0	1	1	1	0	1	2	1	1	0	1
KOG2450	4	2	0	0	2	1	1	2	1	5	0	6	0	0	0	0	1	7	1	1	0	4	1	5	0	0	4	0	4	8	0	5	0	2	3	1	1	3	1	0	8
KOG2451	0	0	0	0	0	0	0	0	0	1	0	0	0	0	0	0	0	0	1	1	0	0	1	1	0	0	0	0	0	3	0	0	0	0	1	1	0	0	2	1	3
KOG2453	1	2	0	0	1	1	1	1	1	1	1	1	0	0	0	0	1	1	0	0	2	1	1	1	0	0	1	1	8	1	0	1	2	1	0	0	1	1	0	0	1
KOG2454	1	0	0	0	1	0	0	0	0	1	0	1	0	0	0	0	1	1	0	2	0	1	1	1	0	0	1	0	5	0	0	1	0	1	1	1	0	2	0	1	1
KOG2455	0	2	0	0	1	1	1	1	1	1	1	0	0	0	0	0	1	2	0	1	2	1	2	1	0	0	1	1	2	0	0	1	2	1	1	0	1	1	0	1	1
KOG2456	0	2	0	0	1	2	2	1	2	2	3	2	0	0	0	2	1	5	1	0	0	1	4	1	0	0	1	1	0	2	0	1	0	1	0	7	2	2	0	1	1
KOG2466	0	0	0	0	0	0	0	0	0	0	0	0	0	0	0	0	0	2	0	0	0	0	0	0	0	0	0	0	0	0	0	0	0	0	3	0	0	4	0	0	2
KOG2467	2	4	1	0	2	2	2	2	2	1	2	2	1	2	2	0	3	2	2	2	0	2	2	2	1	0	3	2	3	2	2	2	4	1	2	2	2	2	1	0	1
KOG2468	1	2	0	0	1	1	0	2	1	1	1	1	0	0	0	1	2	1	1	1	2	1	1	1	0	0	1	1	4	1	0	1	2	1	1	1	0	0	0	1	1
KOG2469	2	0	0	0	0	0	1	0	1	0	1	3	0	0	0	0	0	0	1	0	0	2	0	2	0	0	0	0	0	0	0	3	0	3	0	0	0	2	0	0	0
KOG2470	1	0	0	0	0	0	1	0	1	0	1	1	0	0	0	0	0	0	0	0	0	0	0	0	0	0	4	0	0	1	0	1	0	0	0	0	0	1	0	0	0
KOG2474	5	4	0	0	1	0	2	2	3	0	1	1	0	0	0	2	0	1	2	0	0	3	1	3	0	0	2	0	1	11	0	1	2	2	1	2	1	2	0	0	0
KOG2480	2	2	0	1	1	1	3	1	1	1	1	2	1	1	0	0	0	1	0	1	2	1	2	2	0	1	0	1	4	0	0	2	2	1	1	3	0	2	0	1	1
KOG2485	1	2	0	0	1	1	2	1	1	1	1	1	0	0	0	0	1	1	0	1	2	1	1	1	0	0	2	1	2	1	1	1	2	1	1	0	1	0	1	1	1
KOG2486	1	4	0	0	0	1	0	2	0	1	0	2	0	0	0	0	2	0	0	0	0	0	1	3	0	0	1	0	2	1	4	2	2	1	0	1	0	0	2	0	0
KOG2493	2	0	0	0	0	0	2	1	2	3	0	0	0	0	0	0	1	3	1	4	2	2	4	1	0	0	2	0	7	0	1	1	0	0	0	2	1	0	1	2	1
KOG2495	8	10	0	0	1	3	2	3	1	3	3	5	0	0	0	0	2	4	2	2	2	1	3	5	0	0	4	2	3	8	1	5	3	1	2	2	4	2	2	2	4
KOG2497	5	2	0	0	1	1	4	2	1	1	3	2	0	0	0	0	1	0	1	1	0	1	1	1	0	0	2	0	0	2	0	4	0	0	1	3	1	1	0	0	1
KOG2499	2	2	0	0	0	2	1	1	1	2	0	3	0	0	0	6	0	1	0	0	0	8	4	3	0	0	2	0	0	0	0	7	0	6	0	1	3	2	0	0	1
KOG2504	0	13	0	0	4	4	0	3	0	6	5	0	0	0	0	0	0	12	0	0	0	0	8	0	0	0	0	0	0	0	1	0	0	0	0	1	1	0	1	0	4
KOG2508	4	4	0	0	1	2	2	1	3	1	3	1	0	0	0	0	0	2	1	1	0	7	0	1	0	0	1	0	2	2	1	1	3	4	1	2	1	2	1	1	2
KOG2511	2	0	0	0	0	0	0	0	0	2	0	1	0	0	0	1	0	2	1	1	0	1	1	0	0	0	0	0	0	1	1	1	0	1	1	1	1	1	1	1	1
KOG2515	1	2	0	0	1	1	1	1	1	1	0	1	0	0	0	0	0	1	0	1	0	1	1	1	0	0	1	1	1	1	0	1	2	1	1	0	1	1	0	1	1
KOG2516	0	2	0	0	1	1	1	1	1	1	1	1	0	0	0	0	0	1	0	0	0	1	2	1	0	0	2	1	0	1	0	1	0	1	1	0	2	1	0	1	1
KOG2517	3	2	0	0	4	0	2	1	3	1	1	2	0	0	0	2	1	1	0	1	2	2	1	1	0	0	1	1	6	6	1	2	2	1	0	0	1	0	0	2	1
KOG2524	3	2	0	0	0	1	2	1	2	1	1	1	0	0	0	1	1	0	1	0	0	0	2	2	0	0	5	1	6	3	0	2	4	1	1	2	1	2	0	0	0
KOG2525	3	3	0	0	1	2	1	2	1	2	1	1	0	0	0	0	1	1	1	1	0	1	1	1	0	0	1	1	8	2	1	1	4	1	1	2	1	1	1	1	2
KOG2526	1	0	0	0	0	0	0	0	1	0	0	1	0	0	0	0	0	0	0	1	0	0	0	1	0	0	0	0	0	0	1	1	0	1	0	0	0	1	1	1	0
KOG2531	1	0	0	0	0	0	2	0	1	2	0	0	0	0	0	0	0	1	0	0	0	1	1	1	0	0	0	0	2	1	0	0	0	1	1	0	1	1	0	0	1
KOG2532	1	0	1	0	0	0	1	0	0	0	1	3	0	0	0	0	0	0	0	0	8	2	0	0	0	0	0	1	0	1	0	1	0	2	0	0	0	0	0	0	0
KOG2533	0	0	0	0	1	0	0	1	0	27	0	0	0	0	0	0	0	60	0	0	0	0	9	0	0	0	4	0	2	0	0	0	0	1	6	0	2	0	0	0	8
KOG2536	0	2	0	0	1	1	0	1	1	1	1	0	0	0	0	0	1	1	0	1	0	0	1	0	0	0	1	0	2	0	0	0	0	0	1	1	2	0	0	1	1
KOG2537	1	2	1	0	1	1	1	1	1	1	1	0	1	1	1	0	1	1	1	1	2	1	1	1	1	1	2	1	1	1	1	0	1	1	1	1	1	1	1	1	1
KOG2541	4	2	0	0	1	1	1	1	3	1	1	3	0	0	0	0	0	1	1	0	0	2	1	3	0	0	0	1	1	3	0	3	2	3	1	3	1	3	0	0	1
KOG2542	1	0	0	0	2	1	1	1	1	1	1	0	0	0	0	0	1	3	0	0	0	1	1	1	0	0	1	0	0	2	0	0	0	1	1	3	2	2	0	0	1
KOG2544	2	2	0	0	1	1	2	1	3	1	2	1	0	0	0	0	1	1	2	0	0	0	1	0	0	0	1	0	1	1	1	1	2	0	1	3	1	0	1	0	1
KOG2547	0	3	0	0	1	1	0	1	1	1	0	0	0	0	0	0	0	0	0	0	0	1	2	0	0	0	0	0	5	0	0	0	2	1	0	0	1	1	0	0	1
KOG2550	0	2	0	0	1	1	1	1	2	1	1	1	0	0	0	0	0	0	1	2	0	1	1	1	0	0	2	0	1	2	1	1	0	2	1	1	1	2	0	2	1
KOG2551	1	6	0	0	2	1	1	1	1	1	0	1	0	0	0	0	1	1	0	0	0	0	1	0	0	0	1	0	2	7	0	1	0	1	1	2	1	0	0	0	1
KOG2555	0	2	0	0	2	1	1	2	1	1	1	1	0	0	0	0	0	1	1	0	0	1	1	0	0	0	1	0	1	1	0	1	0	1	1	1	1	1	0	0	1
KOG2566	0	0	0	0	0	0	2	0	0	2	0	0	0	0	0	0	0	0	0	0	0	0	0	2	0	0	0	0	0	17	0	0	0	0	0	1	0	0	0	0	2
KOG2567	1	3	0	0	0	2	1	1	1	0	2	2	0	0	0	0	0	0	1	1	0	0	1	1	0	0	1	0	0	3	1	1	0	0	0	1	1	0	1	2	0
KOG2575	1	2	0	0	1	1	2	1	1	1	1	1	0	0	0	0	1	1	0	0	0	0	1	1	0	0	2	0	2	1	0	1	2	1	1	3	1	1	1	0	1
KOG2576	1	4	0	0	1	1	2	1	1	1	1	1	0	0	0	0	1	2	1	0	0	0	1	1	0	0	2	0	15	1	0	1	2	1	1	1	1	1	1	0	1
KOG2579	1	1	0	0	0	0	5	0	5	0	0	0	0	0	0	1	1	0	0	0	0	1	0	0	0	0	0	0	0	2	0	2	0	6	0	0	0	8	0	0	0
KOG2583	0	3	0	0	1	2	1	1	1	1	1	0	0	0	0	0	1	1	0	0	2	1	1	0	0	0	1	1	1	0	0	0	2	1	1	1	1	1	0	0	1
KOG2584	2	0	0	0	1	0	3	0	3	1	0	2	0	0	0	1	0	1	1	0	0	0	2	1	0	0	0	0	6	0	0	3	0	0	0	2	0	0	0	0	0
KOG2585	2	2	0	0	1	1	1	1	2	1	2	1	0	0	0	1	0	1	2	1	2	0	2	1	0	0	1	2	1	1	1	1	0	1	2	2	2	1	1	0	1
KOG2586	0	0	0	0	0	0	0	0	0	1	0	1	0	0	0	0	0	0	0	0	0	1	0	2	0	0	0	0	0	0	0	1	0	1	1	0	1	0	0	0	1
KOG2594	0	2	0	0	1	1	1	1	1	1	1	0	0	0	0	0	1	1	0	0	0	1	1	0	0	0	1	1	2	0	0	1	2	0	1	0	1	1	0	0	1
KOG2596	2	4	1	0	1	1	1	2	1	1	1	1	0	0	0	3	1	1	1	1	0	1	1	2	0	0	2	1	3	1	1	1	2	1	1	3	2	1	1	1	1
KOG2598	0	2	0	0	0	0	0	1	0	1	0	0	0	0	0	0	0	1	0	0	0	0	1	1	0	0	0	0	0	0	1	0	0	0	3	0	1	0	0	0	1
KOG2599	1	2	0	0	0	1	1	1	1	1	1	1	0	0	0	1	3	0	1	1	2	1	1	1	0	0	1	0	2	1	1	1	2	2	2	2	1	1	1	1	1
KOG2601	3	1	0	0	0	1	0	1	0	1	1	1	0	0	0	0	0	1	0	0	0	1	2	1	0	0	0	0	0	1	0	1	0	1	0	0	1	0	0	0	1
KOG2614	1	5	0	0	1	1	2	1	2	57	1	1	0	0	0	0	0	5	0	0	4	2	50	1	0	0	3	1	4	0	0	2	2	1	0	0	1	2	0	0	3
KOG2616	1	2	0	0	1	1	2	1	1	1	0	0	0	0	0	0	0	1	1	1	0	2	2	1	0	0	1	0	3	1	0	0	2	1	1	1	1	0	1	1	1
KOG2617	1	5	1	0	4	4	2	4	1	7	2	4	0	0	0	0	3	2	1	2	2	0	2	3	0	0	7	3	2	1	1	3	4	1	1	2	4	1	3	1	1
KOG2619	3	4	0	0	0	1	0	2	1	0	3	7	0	0	0	0	1	2	0	1	0	0	5	54	1	0	0	1	2	1	0	7	4	1	0	1	0	3	0	0	0
KOG2620	1	4	0	0	1	1	1	1	1	1	1	4	0	0	0	0	1	1	1	3	2	1	1	2	0	0	2	2	2	1	1	0	2	1	1	1	2	1	1	1	0
KOG2621	0	3	0	0	1	3	0	6	0	1	0	2	0	0	0	0	0	2	0	0	2	0	2	0	0	0	0	0	3	0	0	1	4	0	0	0	1	1	0	0	1
KOG2624	6	25	0	0	2	1	3	1	7	1	0	6	0	0	0	0	0	1	0	0	2	1	1	4	0	0	4	1	6	5	0	4	1	1	3	1	2	2	0	0	2
KOG2630	1	1	0	0	1	1	0	0	1	0	1	1	0	0	0	0	0	1	0	1	0	1	1	1	0	0	1	0	2	1	0	1	0	2	1	0	2	0	0	0	0
KOG2631	1	1	0	0	1	1	1	2	1	1	1	1	0	0	0	0	1	1	0	1	0	1	1	1	0	0	1	0	3	1	0	1	0	1	2	3	1	0	0	0	0
KOG2637	0	2	0	0	1	1	1	0	1	1	1	1	0	0	0	0	1	0	1	0	0	1	1	0	0	0	4	1	0	0	0	1	2	1	1	1	0	1	0	0	1
KOG2638	3	5	1	1	1	1	1	1	1	2	2	2	1	1	0	1	1	1	3	1	6	1	1	1	1	1	1	1	2	2	0	2	2	1	2	1	2	1	0	1	1
KOG2639	6	1	0	0	0	0	1	0	0	0	0	1	0	0	0	0	0	0	1	0	0	2	1	1	0	0	5	0	0	0	0	1	0	1	0	2	1	1	1	0	0
KOG2642	1	2	0	0	1	1	1	1	1	1	1	1	0	0	0	0	0	1	0	0	0	0	1	1	0	0	2	0	6	2	0	1	2	1	0	1	0	1	1	0	1
KOG2643	2	4	0	0	0	1	1	1	1	0	1	1	0	0	0	0	1	1	0	1	0	1	0	1	0	0	2	0	0	2	0	2	0	0	0	2	2	1	0	1	0
KOG2644	1	2	0	0	1	1	1	1	1	1	1	1	0	0	0	0	1	1	0	1	2	0	1	0	0	0	1	0	2	1	1	2	2	0	1	1	1	1	1	1	1
KOG2645	0	1	0	0	1	1	0	1	1	1	0	3	0	0	0	0	0	1	0	0	2	0	1	4	0	0	1	0	1	0	0	1	2	0	1	0	1	0	0	0	1
KOG2647	0	3	1	0	1	1	1	1	1	1	1	1	1	1	0	2	1	1	0	1	2	0	1	1	1	1	2	0	2	1	1	1	2	1	1	1	1	1	1	1	1
KOG2650	3	7	0	0	3	5	2	10	1	1	1	0	0	0	0	0	4	7	0	0	2	2	6	1	0	0	12	2	7	3	0	0	1	0	1	2	2	3	2	0	1
KOG2653	0	2	1	1	1	1	1	1	1	1	1	1	1	1	0	0	0	2	1	1	2	1	1	1	0	1	0	1	3	1	1	1	2	1	1	1	2	1	2	1	1
KOG2658	1	3	0	0	1	1	1	1	1	1	1	1	0	0	0	0	1	1	0	1	0	1	1	1	0	0	1	1	3	1	0	1	0	1	1	1	1	1	0	1	1
KOG2662	2	2	0	0	0	1	0	2	2	1	1	1	0	0	0	0	0	1	0	0	0	0	1	1	0	0	1	1	0	1	1	1	2	0	1	1	1	0	2	0	1
KOG2663	0	2	0	0	0	1	0	1	1	1	1	0	0	0	0	0	0	1	1	0	0	0	2	0	0	0	0	0	3	1	0	0	0	0	1	1	1	0	0	0	1
KOG2666	1	0	2	0	1	0	1	0	1	1	1	0	0	0	0	0	2	1	2	0	2	1	2	2	0	0	1	1	4	1	0	0	2	1	0	2	1	1	0	0	1
KOG2670	1	4	1	1	1	2	1	1	2	1	1	2	1	1	0	1	1	1	0	1	2	1	2	1	0	1	1	1	3	5	1	1	2	1	2	1	1	2	2	2	1
KOG2672	1	3	0	0	1	1	1	1	1	1	1	0	0	0	0	0	1	1	1	1	2	1	1	1	0	0	2	1	3	1	1	1	1	1	1	1	1	1	1	1	1
KOG2686	0	3	0	0	0	1	2	1	1	1	1	0	0	1	0	0	0	1	1	0	2	0	3	0	1	1	1	1	6	1	1	0	2	0	1	1	1	1	2	0	0
KOG2690	0	0	0	0	1	0	2	0	1	0	1	0	0	0	0	0	0	1	1	0	0	0	0	1	0	0	0	0	0	1	0	0	0	0	0	1	1	0	0	0	0
KOG2692	1	0	0	0	0	0	0	1	1	0	0	0	0	0	0	0	2	0	0	0	0	0	0	0	0	0	1	0	0	0	0	1	0	9	0	0	0	1	0	0	0
KOG2693	2	6	1	0	0	1	6	2	5	1	2	1	0	0	0	0	2	1	1	0	0	3	2	1	0	0	4	1	2	3	0	1	2	2	1	5	0	2	0	0	0
KOG2694	0	0	0	0	0	0	0	0	0	0	0	0	0	0	0	0	0	0	0	0	2	1	0	0	0	0	0	0	0	0	0	0	0	1	0	0	0	0	0	0	0
KOG2697	1	2	0	0	1	1	1	1	1	1	1	0	0	0	0	0	0	1	0	0	0	1	1	0	0	0	1	0	2	1	0	0	0	1	1	1	1	1	0	0	1
KOG2698	2	4	0	0	1	1	1	1	1	1	1	1	0	0	0	0	1	1	1	0	0	0	2	1	0	0	2	0	1	1	1	1	2	1	1	1	1	1	1	0	1
KOG2700	2	3	0	0	1	1	0	1	1	1	1	1	0	0	0	0	0	1	1	1	2	0	1	1	0	0	4	0	1	1	1	1	2	1	1	1	1	1	1	1	1
KOG2702	0	2	0	0	0	1	0	1	0	1	0	1	0	0	0	0	0	1	0	2	0	0	0	1	0	0	0	0	1	0	0	1	0	0	0	0	1	0	1	0	1
KOG2706	0	0	0	0	0	0	0	0	1	0	1	0	0	0	0	0	0	0	0	0	0	0	0	0	0	0	0	0	0	0	0	0	0	0	0	0	0	0	0	0	0
KOG2711	5	2	1	1	2	1	2	1	2	1	2	0	1	1	20	0	1	2	1	1	2	1	2	1	1	3	1	1	1	3	2	0	2	1	2	4	1	1	3	1	1
KOG2716	1	0	0	0	0	0	1	0	0	0	0	0	0	0	0	0	0	0	0	0	0	0	0	3	0	0	0	0	0	0	0	0	0	1	0	0	0	0	0	0	0
KOG2718	0	0	0	0	0	0	0	0	0	0	0	0	0	0	0	0	0	0	0	0	0	0	0	0	0	0	0	0	0	0	0	0	0	0	0	0	0	1	0	0	0
KOG2721	0	3	0	0	1	1	0	1	0	0	1	1	0	0	0	0	1	1	0	0	2	1	1	0	0	0	1	0	2	0	1	1	0	1	1	1	1	1	0	0	1
KOG2723	4	0	0	0	0	0	0	0	0	0	0	1	0	0	0	0	0	0	0	0	0	1	0	0	0	0	1	0	0	0	0	2	0	1	0	0	3	1	0	0	0
KOG2734	1	2	0	0	1	1	1	1	1	1	0	1	0	0	0	0	1	1	2	0	0	1	1	0	0	0	2	1	2	1	1	1	2	1	1	1	1	1	1	0	1
KOG2735	2	2	1	0	1	1	0	1	1	1	0	1	0	0	0	1	0	0	0	1	2	0	1	1	0	0	1	1	1	2	1	1	2	1	0	1	1	2	2	1	0
KOG2737	2	2	0	0	1	1	1	1	1	1	1	1	0	0	0	1	1	1	1	1	0	1	3	1	0	0	3	0	2	1	0	1	0	2	0	1	2	1	1	1	0
KOG2741	0	0	0	0	0	0	0	0	0	4	0	0	0	0	0	0	0	5	0	3	0	1	1	3	0	0	0	0	1	9	0	0	0	1	1	0	0	0	0	0	2
KOG2742	1	0	0	0	0	0	0	0	1	2	1	0	0	0	0	0	0	0	1	0	0	0	0	0	0	0	0	0	0	2	0	0	0	0	2	2	1	0	0	0	1
KOG2743	3	5	0	0	2	2	4	2	3	2	2	2	0	0	0	0	2	4	1	2	0	4	2	6	0	0	1	1	8	5	1	2	4	3	1	1	2	0	1	1	1
KOG2745	0	0	0	0	0	0	1	0	1	0	1	0	0	0	0	0	0	0	0	0	0	1	0	0	0	0	0	0	0	0	0	0	0	3	0	1	0	0	0	0	0
KOG2757	1	2	1	0	1	1	1	1	1	1	1	1	0	0	0	4	2	1	1	1	2	1	1	1	0	0	1	1	3	1	1	1	2	1	1	1	1	1	1	1	1
KOG2759	1	2	1	1	1	1	1	1	1	1	1	1	1	1	0	1	1	1	1	1	2	1	1	1	1	1	1	1	1	1	1	2	2	1	1	1	1	1	1	1	1
KOG2761	1	0	0	0	0	0	1	0	0	0	1	0	0	0	0	14	0	0	0	2	0	1	1	0	0	0	3	1	1	0	0	0	0	0	0	0	0	0	3	2	0
KOG2762	1	2	0	0	1	1	2	1	1	1	1	2	0	0	0	0	0	1	0	1	0	1	1	1	0	0	1	0	2	1	0	2	2	1	1	1	1	1	0	1	1
KOG2763	1	5	0	0	1	1	2	1	3	2	2	2	0	0	0	0	3	1	2	0	2	1	3	1	0	0	4	1	5	0	0	1	4	2	0	5	1	1	1	0	2
KOG2765	1	2	0	0	0	1	2	1	3	1	1	1	0	0	0	0	2	2	1	1	0	0	2	1	0	0	2	1	3	7	0	1	2	0	1	1	0	2	0	1	1
KOG2766	2	2	0	0	0	1	1	1	2	1	1	1	0	0	0	1	0	0	0	1	2	1	2	1	0	0	1	0	0	2	0	1	2	1	1	2	0	1	0	1	0
KOG2770	1	3	0	0	1	2	1	1	2	1	1	1	0	0	0	0	1	1	1	2	2	0	1	1	0	0	1	1	1	1	2	1	2	0	1	1	1	1	2	1	1
KOG2772	1	1	0	0	1	1	1	1	1	3	1	1	0	0	0	0	0	1	1	1	0	1	1	0	0	0	0	1	2	1	0	1	2	1	1	1	1	0	1	1	3
KOG2779	1	2	1	0	1	1	1	1	1	1	1	1	1	1	1	1	1	1	1	1	2	1	1	1	1	1	1	1	1	2	1	1	2	0	1	1	0	1	1	1	1
KOG2782	0	0	0	0	0	0	1	0	1	0	1	1	0	0	0	0	0	0	0	1	0	0	0	1	0	0	0	0	0	1	1	1	2	0	0	0	0	0	1	1	0
KOG2786	0	2	0	0	0	1	0	0	1	1	1	1	0	0	0	0	0	1	0	0	0	0	1	0	0	0	1	0	2	1	0	2	0	0	1	1	1	0	0	0	1
KOG2788	1	2	1	0	2	1	1	1	1	1	1	1	0	0	0	1	1	1	1	1	2	1	1	1	1	0	1	1	2	1	1	1	2	1	1	2	1	0	1	1	1
KOG2790	0	2	0	0	1	0	1	1	1	1	1	1	0	0	0	3	0	0	1	0	0	1	0	1	0	0	1	1	2	0	0	1	0	1	1	1	1	0	1	0	1
KOG2791	0	0	0	0	0	0	1	0	0	0	0	0	0	0	0	0	0	0	0	0	0	0	0	0	0	0	2	0	0	0	0	1	0	3	0	0	0	0	0	0	0
KOG2792	1	2	0	0	1	1	1	1	1	1	1	1	0	0	0	0	0	1	0	3	2	1	1	1	0	0	1	0	4	2	1	1	2	1	1	1	1	2	1	3	1
KOG2794	0	3	0	0	1	1	4	1	1	1	1	1	0	0	0	0	3	1	0	0	0	1	1	0	0	0	1	0	3	1	1	1	2	1	1	1	1	1	1	0	1
KOG2797	0	2	0	0	0	0	0	0	1	1	1	0	0	0	0	0	0	0	0	0	0	1	0	0	0	0	1	0	2	8	0	0	0	0	1	1	0	0	0	0	0
KOG2798	3	4	0	0	4	0	5	0	1	2	1	12	0	0	0	5	12	2	2	1	0	3	19	1	0	0	3	2	4	1	1	18	0	52	1	9	3	1	3	2	1
KOG2799	1	2	0	0	1	1	3	1	2	1	2	1	0	0	0	0	3	1	2	1	4	2	3	3	0	0	2	1	4	1	1	1	0	2	1	1	1	2	1	1	2
KOG2802	1	2	0	0	1	1	0	1	1	0	1	0	0	0	0	0	0	1	0	0	0	1	0	1	0	0	0	0	2	1	0	0	0	1	0	2	1	2	0	0	0
KOG2803	2	2	0	1	1	1	1	1	1	0	1	1	1	1	0	4	1	0	0	2	2	1	2	1	0	1	1	1	5	1	1	1	2	1	1	2	1	2	1	2	0
KOG2804	1	2	1	0	0	1	1	1	1	2	1	1	1	1	0	0	1	1	1	0	2	0	1	1	1	1	1	1	1	2	1	1	2	0	1	0	1	0	1	0	1
KOG2806	1	6	0	0	1	1	0	6	4	9	0	9	0	0	0	4	3	5	1	0	2	2	9	13	0	0	0	1	1	1	0	7	2	2	0	5	3	1	0	0	2
KOG2818	0	0	0	0	1	0	2	0	0	0	0	0	0	0	0	0	0	0	1	0	0	0	1	0	0	0	0	0	0	0	0	1	0	1	1	1	1	0	0	0	0
KOG2820	0	2	0	0	0	0	1	0	1	1	0	2	0	0	0	0	0	1	0	0	0	1	0	1	0	0	0	0	1	1	0	2	0	1	1	0	1	1	0	0	1
KOG2822	1	0	0	0	0	0	0	0	1	1	0	1	0	0	0	4	1	1	2	1	0	1	2	0	0	0	5	0	5	0	0	0	0	1	1	1	1	0	0	0	1
KOG2825	1	3	2	0	1	1	1	1	1	1	1	1	0	0	0	3	1	1	0	1	2	1	1	1	0	0	1	1	3	1	1	1	2	1	1	2	1	1	1	0	1
KOG2827	0	0	0	0	1	1	0	0	1	1	0	1	0	0	0	0	0	1	1	0	2	0	0	0	0	0	1	1	1	0	0	0	2	1	1	1	1	0	0	0	1
KOG2828	0	0	0	0	0	0	0	0	0	1	0	1	0	0	0	0	0	0	0	0	0	1	0	3	0	0	0	0	0	0	0	1	2	1	1	0	1	1	0	0	0
KOG2831	0	1	0	0	1	1	1	1	1	1	1	0	0	0	0	0	0	1	2	0	0	1	1	0	0	0	2	0	1	2	0	0	0	1	1	1	1	0	0	0	1
KOG2833	1	6	0	1	1	1	4	1	1	1	1	1	1	1	0	0	1	1	1	1	2	1	1	1	0	0	2	1	3	1	0	1	2	1	1	1	1	1	0	2	1
KOG2835	1	4	0	0	2	1	2	1	1	2	1	1	0	0	0	0	0	2	0	0	0	2	2	0	0	0	2	0	3	3	0	1	0	0	2	0	2	0	0	0	2
KOG2843	1	1	0	0	1	1	1	1	1	0	1	1	0	0	0	0	1	2	0	0	0	1	1	0	0	0	1	1	1	2	0	1	2	1	0	1	1	1	0	0	2
KOG2844	0	0	0	0	0	0	0	0	1	0	0	0	0	0	0	0	0	0	0	0	0	0	0	0	0	0	0	0	0	0	0	0	0	0	0	0	0	0	0	0	0
KOG2847	0	2	0	0	1	1	1	1	1	1	1	1	0	0	0	0	1	2	1	0	2	1	2	1	0	0	1	0	1	2	0	1	2	0	0	1	1	3	0	0	1
KOG2848	1	3	0	0	1	1	0	1	1	1	1	1	0	0	0	0	0	1	1	0	0	0	2	3	0	0	1	0	2	1	1	1	0	1	1	3	1	0	2	0	1
KOG2852	0	0	0	0	0	0	0	0	0	1	0	0	0	0	0	0	0	1	0	0	0	1	0	0	0	0	3	0	0	0	0	0	0	1	2	1	1	1	0	0	1
KOG2854	3	2	0	0	1	1	1	1	1	1	1	1	0	0	0	2	1	1	2	3	2	1	1	1	1	0	1	0	1	2	0	1	2	1	1	1	1	1	1	2	1
KOG2855	0	0	0	0	0	0	1	1	1	1	0	1	0	0	0	3	0	0	1	1	0	1	0	1	0	0	0	0	0	2	0	1	2	0	1	1	0	0	1	1	1
KOG2861	0	8	1	0	3	3	2	3	3	3	3	2	1	1	1	0	1	3	1	1	4	2	2	0	1	1	1	2	4	2	2	1	8	2	2	3	3	0	2	1	3
KOG2862	2	6	0	0	1	2	3	1	3	1	1	1	0	0	0	0	0	1	2	0	0	0	1	0	0	0	0	0	1	2	0	1	0	0	0	0	1	1	1	0	1
KOG2865	1	2	0	0	1	1	1	1	1	2	1	1	0	0	0	0	1	1	0	1	0	1	1	2	0	0	1	1	1	1	0	1	2	1	0	2	1	1	0	1	1
KOG2870	0	2	0	0	1	1	1	1	1	1	1	0	0	0	0	0	1	1	0	0	0	0	2	0	0	0	1	1	3	0	0	3	0	1	0	1	1	0	0	0	1
KOG2872	1	5	0	0	1	1	1	0	1	1	1	1	0	0	0	0	2	1	1	0	0	1	2	0	0	0	1	0	3	1	1	1	1	1	1	1	1	1	1	0	1
KOG2873	1	2	0	0	1	1	0	1	1	1	1	1	0	0	0	0	1	1	0	0	0	1	1	0	0	0	1	0	2	1	0	1	0	2	1	1	1	1	0	0	1
KOG2876	1	0	0	0	1	0	1	0	2	1	2	1	0	0	0	0	0	1	2	0	0	1	2	0	0	0	2	0	2	1	0	1	0	1	0	2	1	2	1	0	1
KOG2877	7	7	1	0	1	2	3	2	3	1	3	4	1	1	0	10	2	1	2	1	2	1	2	5	1	1	6	1	10	3	1	4	4	1	0	5	2	3	2	1	1
KOG2878	0	1	0	0	1	1	0	1	0	1	0	0	0	0	0	0	0	1	0	0	0	0	1	0	0	0	0	1	2	1	0	0	2	0	0	0	1	0	0	0	1
KOG2882	1	4	0	0	1	1	2	3	1	1	1	1	0	0	0	0	0	1	1	2	2	1	1	1	0	0	0	0	2	2	1	0	2	1	1	1	1	1	2	1	1
KOG2892	0	0	0	0	1	0	1	0	1	1	0	1	0	0	0	0	0	1	1	0	0	1	1	0	0	0	1	0	0	2	1	1	2	1	1	1	0	1	1	0	1
KOG2893	1	0	0	0	1	1	1	0	1	0	0	0	0	0	0	0	0	0	1	0	0	1	0	1	0	0	1	1	4	1	1	0	2	0	0	1	1	0	1	0	1
KOG2894	1	2	0	0	1	2	1	1	1	1	0	1	0	0	0	0	1	1	0	0	0	1	1	0	0	0	2	0	2	1	1	1	2	1	1	1	1	1	1	0	1
KOG2898	0	0	1	0	1	0	2	0	1	0	1	1	0	1	1	0	1	1	1	0	2	1	0	1	1	1	0	0	1	0	0	1	0	0	1	1	1	2	0	0	0
KOG2900	0	2	0	0	1	1	1	1	1	1	1	0	0	0	0	0	0	0	0	0	0	0	1	0	0	0	1	0	0	1	0	0	0	0	1	1	1	0	0	0	1
KOG2901	1	3	0	0	1	2	4	2	1	1	1	1	0	0	0	0	1	1	0	1	0	1	2	1	0	0	1	0	3	1	0	1	0	1	0	1	1	1	0	1	1
KOG2902	0	4	0	0	1	1	1	1	1	1	1	0	0	0	0	0	1	1	1	0	0	1	1	0	0	0	2	0	3	1	1	0	0	1	1	1	1	0	1	0	1
KOG2904	0	0	0	0	1	0	1	1	1	1	1	0	0	0	0	0	0	1	1	1	2	0	1	0	0	0	0	0	0	1	0	0	2	1	1	1	1	0	0	1	1
KOG2909	1	2	1	1	1	1	1	1	1	1	1	1	1	1	0	1	0	1	0	1	0	1	1	1	1	1	1	1	1	1	1	1	2	1	1	1	1	1	1	1	1
KOG2912	1	3	0	0	1	1	1	1	1	1	0	4	0	0	0	0	2	1	0	0	0	1	1	1	0	0	1	1	3	1	1	1	0	1	1	1	1	1	1	0	1
KOG2914	3	4	0	0	1	2	2	2	2	3	1	0	0	0	0	6	0	2	1	0	2	0	1	0	0	0	2	1	3	2	0	0	2	0	2	3	1	1	0	0	2
KOG2922	0	7	0	1	5	4	0	3	2	3	1	0	1	1	1	0	0	7	0	0	0	1	6	1	1	2	17	0	6	9	0	0	2	1	0	1	3	1	0	0	3
KOG2926	0	0	0	0	0	0	0	0	0	0	0	1	0	0	0	0	0	0	0	0	0	1	0	1	0	0	0	0	0	2	1	1	2	1	1	0	0	1	1	0	0
KOG2938	3	2	0	0	0	1	0	1	1	2	0	1	0	0	0	2	0	1	0	2	0	1	0	1	0	0	0	0	3	2	0	1	0	1	3	1	0	1	0	1	2
KOG2940	1	2	0	0	1	1	1	1	1	1	1	1	0	0	0	0	1	1	0	1	0	1	1	1	0	0	1	0	5	1	0	1	0	1	0	1	1	1	0	1	1
KOG2941	1	4	0	0	1	1	1	2	1	1	1	1	0	0	0	1	1	1	0	1	2	1	1	1	0	0	2	1	4	1	0	1	2	2	0	1	1	1	1	1	1
KOG2943	0	0	0	0	0	0	0	0	1	0	1	1	0	0	0	0	0	1	0	2	0	0	0	1	0	0	0	0	0	0	0	0	0	1	0	0	0	0	0	0	0
KOG2944	1	5	0	0	0	1	1	1	1	1	1	1	0	0	0	0	1	0	0	1	0	2	2	0	0	0	2	1	2	0	1	1	2	2	1	2	1	2	1	0	1
KOG2947	2	0	0	0	0	0	1	1	0	1	0	0	0	0	0	0	0	1	0	0	0	0	1	0	0	0	0	0	0	2	0	0	0	0	0	1	2	0	0	0	0
KOG2949	1	2	0	0	2	1	1	1	1	2	2	1	0	0	0	0	0	1	0	0	0	1	1	1	0	0	1	0	1	1	0	1	0	0	1	1	1	1	1	0	1
KOG2951	2	2	0	0	1	1	1	1	1	1	1	0	0	0	0	1	1	1	1	2	0	0	1	1	0	0	0	0	0	1	0	1	0	1	0	1	1	2	1	2	1
KOG2954	0	0	0	0	0	0	0	0	1	0	0	0	0	0	0	0	0	0	0	0	0	0	0	0	0	0	1	0	0	0	0	0	0	0	0	1	0	0	0	0	0
KOG2957	1	2	1	1	1	1	1	2	1	1	1	1	1	1	1	1	1	1	1	1	2	1	1	1	1	1	1	1	1	1	1	1	2	1	1	1	1	1	1	1	1
KOG2958	0	0	0	0	0	1	0	1	0	0	0	0	0	0	0	0	0	1	1	0	0	1	1	0	0	0	0	0	4	0	0	0	0	1	1	0	0	0	0	0	1
KOG2960	0	2	0	0	0	1	0	1	1	1	0	0	0	0	0	0	0	0	0	0	0	0	1	0	0	0	0	0	0	0	0	0	0	0	1	0	1	0	0	0	1
KOG2964	1	2	0	0	0	1	1	1	1	1	1	0	0	0	0	0	0	2	0	1	0	0	0	1	0	0	0	0	0	0	0	0	0	0	3	0	1	0	0	1	1
KOG2965	0	2	0	0	1	1	2	1	1	1	0	0	0	0	0	2	0	1	0	1	2	1	1	2	0	0	0	1	1	2	1	0	0	1	2	0	1	0	0	0	1
KOG2970	1	2	0	2	1	1	1	1	0	1	0	0	1	1	1	0	2	3	0	0	4	0	2	0	1	1	2	0	1	0	0	0	2	0	1	1	1	0	0	0	1
KOG2986	1	2	0	0	1	1	1	1	1	1	1	1	0	0	0	0	1	1	2	0	2	1	1	1	0	0	2	1	2	1	0	1	4	1	1	1	1	1	1	0	1
KOG2987	0	5	0	0	1	1	2	1	1	1	0	1	0	0	0	0	1	1	0	4	2	2	2	2	0	0	3	1	1	1	0	1	0	0	1	0	1	1	1	1	1
KOG2989	1	2	0	1	1	1	1	1	1	1	1	1	1	1	0	1	1	1	1	0	2	1	1	2	0	1	1	0	1	1	1	1	2	0	1	2	1	0	1	0	1
KOG2998	2	3	1	0	1	1	1	1	1	0	1	4	0	0	0	0	0	1	0	2	0	1	1	11	0	0	2	0	3	8	0	4	2	1	0	1	1	3	2	1	0
KOG3006	2	0	0	0	1	0	1	0	1	1	0	1	0	0	0	0	0	1	0	0	0	0	2	0	0	0	0	0	1	1	0	1	0	0	1	0	0	0	0	0	1
KOG3007	0	0	0	0	0	0	1	0	0	1	1	1	0	0	0	1	0	0	0	0	0	9	1	1	0	0	0	0	0	0	0	1	0	0	1	0	0	0	0	0	0
KOG3008	1	2	0	0	1	1	1	1	1	1	1	1	0	0	0	0	0	1	0	0	2	0	1	1	0	0	1	0	3	1	0	3	2	1	0	0	1	1	0	0	1
KOG3009	0	2	0	0	1	1	1	2	1	1	1	1	0	0	0	1	0	1	0	0	0	1	2	1	0	0	2	0	0	1	0	1	0	1	1	1	1	1	0	0	1
KOG3010	1	0	0	0	0	0	1	0	2	3	1	7	0	0	0	0	0	3	0	0	0	1	1	1	0	0	1	0	0	0	0	4	0	1	2	0	0	0	0	0	1
KOG3015	1	2	0	0	1	1	1	2	1	1	1	1	0	0	0	0	1	1	0	1	2	1	1	1	0	0	1	0	2	1	0	1	2	1	0	0	1	1	0	1	1
KOG3016	0	2	0	0	0	1	0	1	0	1	0	0	0	1	0	0	0	0	0	0	0	0	2	0	0	1	1	1	1	0	0	0	2	0	0	0	0	1	0	0	1
KOG3018	2	0	0	0	1	0	1	0	1	0	1	1	0	0	0	0	0	1	0	1	0	0	0	1	0	0	1	0	0	2	0	1	2	0	0	1	1	0	0	1	0
KOG3019	1	0	0	0	0	0	0	0	1	0	1	1	0	0	0	0	0	0	0	0	0	0	0	2	0	0	2	0	0	0	0	1	0	1	0	1	0	0	1	0	0
KOG3023	0	0	0	0	0	0	0	0	2	0	1	0	0	0	0	0	0	0	0	0	0	1	1	1	0	0	3	0	0	0	0	0	0	1	1	0	0	0	0	0	0
KOG3025	0	0	0	0	0	0	0	0	0	0	0	0	0	0	0	0	0	0	0	0	0	1	0	0	0	0	0	1	0	0	0	0	0	0	0	0	0	0	0	0	0
KOG3029	1	0	0	0	0	0	0	0	0	0	0	0	0	0	0	0	0	0	0	1	0	1	0	1	0	0	0	0	0	1	0	0	0	0	0	2	0	1	2	1	0
KOG3030	0	9	0	3	1	3	1	5	3	5	2	2	1	1	2	8	1	2	3	1	0	2	4	1	1	1	2	1	3	4	0	1	2	1	1	3	5	1	0	4	1
KOG3035	0	2	0	0	2	1	1	1	3	1	1	0	0	0	0	0	0	0	0	0	0	1	1	1	0	0	0	0	2	9	0	0	2	1	1	1	4	1	0	1	0
KOG3040	0	0	0	0	0	0	0	0	1	1	1	0	0	0	0	0	0	1	0	0	0	1	1	0	0	0	1	0	0	0	0	0	0	1	0	0	1	0	0	0	1
KOG3042	0	2	0	0	0	1	0	1	1	1	0	1	0	0	0	0	0	1	0	0	0	1	1	1	0	0	0	0	1	1	0	1	0	0	1	0	1	1	1	0	0
KOG3043	1	4	0	0	1	3	0	1	1	11	2	0	0	0	0	0	1	7	0	1	0	1	3	2	0	0	3	0	4	1	0	0	2	2	2	0	3	1	0	0	2
KOG3049	3	1	0	0	1	1	1	1	1	1	1	1	0	0	0	0	1	1	1	2	2	1	2	0	0	0	3	1	2	2	1	1	2	1	1	1	1	0	1	2	1
KOG3052	1	2	0	0	1	1	1	1	1	1	1	1	0	0	0	0	1	1	0	1	2	1	2	1	0	0	2	1	1	1	1	1	2	1	1	1	1	2	1	1	1
KOG3055	0	2	0	0	1	1	1	1	1	1	1	0	0	0	0	0	0	1	1	0	0	1	1	0	0	0	1	0	2	1	0	0	0	1	1	1	1	0	0	0	0
KOG3057	1	0	0	0	1	2	1	1	0	1	2	1	0	0	0	0	1	1	0	0	2	2	2	0	0	0	1	1	0	1	0	1	2	2	1	2	0	1	0	0	1
KOG3058	0	1	0	0	0	1	0	1	0	0	0	0	0	0	0	2	0	0	0	1	0	0	2	5	0	0	0	0	1	2	0	0	0	0	0	0	1	1	0	8	0
KOG3059	2	3	1	1	1	1	1	1	1	1	0	1	0	1	0	1	0	0	1	1	2	0	1	0	0	1	1	1	2	1	0	1	2	1	1	1	1	1	1	1	1
KOG3071	5	4	0	0	2	2	3	2	4	1	3	5	0	0	0	0	1	7	0	2	0	5	4	5	0	0	6	0	6	4	1	6	0	3	1	3	2	7	1	1	1
KOG3072	4	2	0	1	0	0	0	1	0	0	1	0	0	0	0	0	0	0	0	13	0	2	2	1	1	0	0	1	0	1	2	0	0	3	1	1	1	4	2	3	2
KOG3075	1	0	1	0	1	0	1	0	1	1	1	1	1	1	0	0	1	1	0	0	0	1	1	0	1	1	1	1	2	1	1	1	2	1	1	1	1	1	1	0	1
KOG3076	1	3	0	0	1	1	1	1	1	1	1	1	0	0	0	0	0	1	0	0	0	1	1	0	0	0	2	0	2	1	0	1	0	0	1	0	1	0	0	0	1
KOG3077	4	3	0	0	0	1	3	2	2	2	2	1	0	0	0	1	0	3	2	2	0	2	2	2	0	0	6	0	18	2	0	2	2	2	1	1	2	5	1	2	1
KOG3078	4	14	0	0	4	4	3	4	6	2	5	3	0	0	0	1	2	3	1	6	2	4	2	6	1	0	3	2	6	11	3	2	2	5	1	2	5	3	5	6	2
KOG3079	1	8	3	0	4	3	1	4	2	1	3	1	1	1	0	2	1	4	1	1	2	3	2	2	0	0	2	1	2	2	1	1	4	4	1	2	4	3	3	1	1
KOG3093	1	2	0	0	1	1	0	1	1	1	1	0	0	0	0	0	1	1	0	0	0	1	1	1	0	0	1	0	4	1	0	0	2	1	1	1	1	1	0	0	1
KOG3099	0	0	0	0	0	0	2	0	2	0	2	1	0	0	0	1	0	0	0	0	0	1	0	0	0	0	0	0	0	1	0	1	0	1	0	1	0	1	1	0	0
KOG3101	1	0	0	0	1	1	3	1	1	1	1	1	0	0	0	0	0	1	0	0	0	2	1	1	0	0	1	0	2	1	0	1	0	3	0	1	1	1	0	0	1
KOG3110	0	2	0	0	1	1	1	1	1	1	1	1	0	0	0	1	1	1	1	2	2	1	1	1	0	0	1	0	2	1	1	1	2	1	1	1	1	1	1	1	1
KOG3111	1	1	0	3	1	1	1	1	1	1	1	1	1	1	0	2	1	1	1	2	0	0	1	1	0	1	1	1	1	2	1	1	2	1	1	1	1	1	1	2	1
KOG3114	1	2	0	0	2	1	0	2	2	1	0	1	0	0	0	2	1	1	1	0	0	0	2	1	0	0	1	1	2	1	0	1	2	0	0	1	1	1	0	0	0
KOG3124	0	2	0	0	1	1	1	1	1	1	1	2	0	0	0	0	1	0	0	1	0	2	3	1	0	0	0	0	3	2	1	1	0	2	1	1	2	0	2	1	1
KOG3125	1	0	0	0	0	0	1	0	1	0	0	1	0	1	0	1	0	0	0	1	0	1	0	1	0	0	0	0	0	1	0	1	2	1	0	0	0	2	0	1	0
KOG3126	1	4	0	0	1	1	1	1	2	1	1	0	0	0	0	0	1	1	3	0	2	1	2	0	0	0	1	1	1	2	0	0	2	1	1	1	1	1	0	0	1
KOG3127	1	4	0	0	2	2	1	2	1	1	1	0	0	0	0	0	1	1	0	0	2	2	1	0	1	0	1	0	1	2	0	0	0	2	1	1	1	1	2	0	1
KOG3128	0	2	0	0	1	1	1	1	1	0	1	0	0	0	0	0	0	3	1	0	0	1	0	0	0	0	2	0	2	2	0	0	0	1	0	1	1	0	0	0	0
KOG3130	0	2	0	0	1	0	0	1	1	0	1	2	0	0	0	0	0	0	0	0	0	1	1	1	0	0	0	0	0	1	0	1	0	0	0	1	2	0	0	0	0
KOG3140	2	6	0	0	2	3	5	1	4	3	2	7	0	0	0	2	1	0	1	1	0	1	4	1	0	0	2	0	6	4	2	3	0	2	1	6	1	4	1	1	4
KOG3143	1	2	0	0	2	1	1	1	1	1	1	0	0	0	0	0	0	1	1	0	0	1	2	0	0	0	1	0	1	2	0	0	0	1	1	2	2	1	0	0	1
KOG3145	1	2	0	0	1	1	1	3	1	0	1	2	0	0	0	0	1	3	2	0	0	1	2	1	0	0	3	0	2	1	0	1	2	2	0	3	1	0	0	0	1
KOG3146	1	2	0	0	1	1	2	1	0	1	1	1	0	0	0	0	1	0	0	0	0	0	2	0	0	0	1	1	0	2	0	1	0	0	1	0	1	0	0	0	1
KOG3147	1	2	1	2	1	1	1	1	1	1	1	1	0	1	0	0	0	0	0	1	2	1	1	1	1	1	0	1	1	1	0	1	2	2	1	1	1	1	0	1	1
KOG3148	1	0	0	0	0	0	1	0	0	1	0	2	0	0	0	2	0	0	1	1	0	1	1	1	0	0	1	0	0	0	0	2	0	1	0	2	0	0	0	1	1
KOG3153	2	0	0	0	1	1	1	1	1	1	1	1	0	0	0	0	1	1	1	0	0	1	1	0	0	0	1	0	3	1	1	1	2	1	0	1	1	0	1	0	2
KOG3157	1	2	0	0	1	2	1	1	1	1	1	1	0	0	0	1	1	1	1	1	0	1	0	0	0	0	2	1	2	1	1	1	2	1	1	1	1	1	1	1	1
KOG3159	2	2	0	0	0	1	1	2	0	2	1	2	0	0	0	2	1	1	0	1	2	1	1	2	0	0	0	0	2	1	2	1	2	1	1	0	0	1	1	1	1
KOG3177	1	0	0	0	1	1	0	1	1	0	1	1	0	0	0	0	0	1	1	0	0	0	1	1	0	0	1	1	0	1	1	1	0	0	1	0	1	1	1	0	1
KOG3179	1	0	0	0	0	0	1	0	0	1	0	2	0	0	0	0	0	10	0	0	0	0	1	0	0	0	0	1	2	0	0	1	0	0	0	0	1	0	0	0	1
KOG3180	0	3	0	0	0	0	1	1	1	1	1	1	0	0	0	0	1	0	1	1	0	1	0	1	0	0	1	1	0	1	0	1	2	1	1	1	0	0	1	1	1
KOG3182	1	2	0	0	1	1	1	1	1	1	1	1	0	0	0	0	1	1	1	2	0	1	1	2	0	0	1	0	2	1	0	0	2	1	1	1	1	1	0	1	1
KOG3189	1	2	2	1	1	1	1	1	1	2	1	1	1	2	1	1	1	2	0	1	2	1	1	1	1	1	1	1	1	0	1	1	2	1	1	1	1	1	1	1	1
KOG3193	0	5	0	0	0	0	2	2	1	0	0	0	0	0	0	0	0	0	2	2	0	8	1	0	0	0	1	0	3	0	0	0	0	3	0	0	0	0	0	2	0
KOG3195	1	2	0	0	1	1	2	1	1	1	1	2	0	0	0	1	1	1	1	1	0	1	1	1	0	0	2	1	2	1	1	2	2	1	1	1	0	0	1	1	0
KOG3196	1	3	0	0	1	1	1	1	1	1	1	1	0	0	0	0	1	1	0	1	0	1	1	1	0	0	1	1	2	1	0	1	0	1	1	1	1	1	0	1	1
KOG3197	1	2	0	0	1	1	2	1	1	1	1	1	0	0	0	2	1	1	1	1	2	1	1	1	0	0	5	1	0	1	0	1	2	2	1	1	1	0	1	1	1
KOG3199	3	3	1	0	1	1	1	2	2	1	1	1	0	0	0	3	1	1	1	1	2	1	1	2	0	0	1	1	2	0	0	1	2	1	1	0	1	0	0	1	2
KOG3200	2	0	0	0	1	0	2	0	1	1	1	2	0	0	0	0	0	0	1	1	0	1	1	2	0	0	1	0	0	2	0	1	0	1	0	1	1	2	0	1	0
KOG3209	0	0	0	0	0	0	1	0	0	0	0	0	0	0	0	0	1	0	0	0	0	2	0	0	0	0	2	0	0	0	0	0	0	4	0	0	0	0	0	0	0
KOG3210	1	4	0	0	1	1	1	1	1	1	1	0	0	0	0	0	0	1	1	0	0	1	1	0	0	0	1	0	0	1	2	1	2	1	0	1	1	0	1	0	1
KOG3212	0	2	0	0	0	1	0	0	0	0	0	0	0	0	0	0	1	0	0	0	0	0	1	1	0	0	1	0	0	1	0	0	2	0	0	0	0	0	0	0	0
KOG3216	0	0	0	0	0	0	0	0	0	0	0	1	0	0	0	0	0	0	0	1	0	0	1	0	0	0	0	0	0	0	0	2	0	0	1	0	0	0	0	0	0
KOG3220	2	2	0	0	1	1	6	1	2	1	1	1	0	1	0	2	2	0	1	2	2	1	1	2	0	0	1	1	2	1	1	1	2	1	1	1	1	1	0	1	1
KOG3221	0	2	0	0	1	1	1	1	2	2	1	0	0	0	0	0	1	1	1	0	0	2	1	0	0	0	1	0	2	0	0	0	2	2	0	0	1	0	0	0	1
KOG3222	1	2	0	0	1	2	1	1	1	1	1	1	2	2	0	1	1	1	0	1	4	1	1	1	1	1	1	1	4	1	1	1	2	1	1	1	2	1	1	1	1
KOG3234	0	2	1	1	1	1	1	1	0	1	1	1	1	1	0	2	1	1	1	1	2	1	1	1	1	1	2	1	4	1	1	1	2	1	1	1	1	1	1	1	1
KOG3235	1	3	1	3	1	1	1	1	1	1	1	1	0	1	0	6	1	1	1	1	2	1	1	1	1	0	2	0	1	1	1	1	2	1	1	1	1	0	1	1	1
KOG3238	1	0	0	0	0	1	1	1	0	0	0	0	0	0	0	0	0	0	0	0	0	0	1	0	0	0	1	0	2	1	0	0	0	0	0	1	0	0	1	0	0
KOG3240	0	2	0	0	1	1	1	0	1	1	1	1	1	1	0	1	1	1	1	1	2	1	1	1	1	1	3	1	3	1	1	1	1	2	0	2	1	2	1	1	1
KOG3243	1	2	0	0	1	1	1	1	1	1	1	0	0	0	0	0	1	1	0	0	0	1	1	0	0	0	1	0	3	2	0	0	0	1	1	1	1	0	0	0	1
KOG3244	1	2	0	0	0	1	0	1	1	1	1	1	0	0	0	0	0	1	0	1	2	0	1	1	0	0	5	1	1	1	1	1	0	0	0	0	1	1	1	1	1
KOG3256	0	2	0	0	1	1	1	2	0	1	1	1	0	0	0	0	1	1	0	0	0	1	2	0	0	0	2	0	1	1	0	1	0	1	0	1	1	1	0	0	1
KOG3266	1	2	0	0	0	0	0	0	1	0	1	1	0	0	0	1	0	0	0	1	0	1	0	0	0	0	0	0	0	1	0	1	0	0	0	1	0	0	0	1	0
KOG3267	2	3	0	0	1	3	1	3	0	1	1	0	0	0	0	1	0	1	0	0	0	0	0	0	0	0	1	0	0	1	0	0	0	0	1	0	1	0	1	0	1
KOG3272	1	2	1	0	1	1	0	1	1	1	1	1	0	0	0	4	1	1	0	1	2	1	1	1	0	0	3	1	2	2	0	1	2	1	0	1	1	1	1	1	1
KOG3277	1	1	0	0	3	1	1	1	0	1	1	1	0	0	0	0	1	1	1	1	0	1	1	0	0	0	1	1	2	1	1	1	0	1	0	1	1	0	0	1	1
KOG3290	0	2	0	0	1	1	1	1	1	1	1	1	0	0	0	0	0	3	0	0	0	1	1	1	0	0	3	1	1	1	0	1	0	1	0	3	1	1	0	0	1
KOG3292	1	4	0	0	0	1	1	1	1	1	1	2	0	0	0	0	1	1	0	1	0	1	2	0	0	0	2	1	2	2	0	1	2	1	1	1	1	1	0	0	1
KOG3299	0	2	0	0	0	1	1	1	1	2	2	1	0	0	0	1	0	1	0	1	0	2	1	0	0	0	0	0	1	2	0	0	0	1	2	3	2	1	1	1	2
KOG3300	0	2	0	0	1	1	1	1	0	1	1	0	0	0	0	0	1	1	0	0	0	1	1	1	0	0	1	1	2	1	0	0	0	1	0	1	1	1	0	0	1
KOG3307	0	0	0	0	1	0	2	0	1	1	2	1	0	0	0	0	0	1	1	0	0	2	1	0	0	0	1	0	3	1	0	1	0	2	0	2	1	1	1	0	1
KOG3308	1	1	0	0	0	1	2	1	1	2	0	0	0	0	0	0	0	1	0	0	0	1	1	0	0	0	0	0	1	0	0	0	2	0	1	0	0	0	0	0	1
KOG3309	1	3	1	1	1	1	2	1	2	1	3	1	1	1	0	0	1	1	1	5	2	1	2	2	1	0	1	0	0	5	1	1	2	2	1	2	1	1	2	1	1
KOG3310	0	2	0	0	2	2	0	1	0	1	0	0	0	0	0	0	0	2	0	0	0	1	2	0	0	0	1	1	0	1	0	0	0	1	1	0	1	0	0	0	1
KOG3318	1	2	0	0	1	1	1	1	1	1	1	1	0	0	0	2	1	1	1	7	0	1	1	1	0	0	1	0	1	1	0	1	2	1	1	1	1	1	0	1	1
KOG3319	1	2	0	0	1	1	1	1	1	1	1	1	1	1	0	0	1	1	1	0	4	1	2	1	1	1	1	1	2	1	0	1	2	1	1	0	1	1	0	0	1
KOG3327	0	3	1	1	1	1	1	1	1	1	1	2	1	1	1	1	2	1	1	2	0	2	1	0	1	1	2	1	1	1	1	1	0	1	1	1	1	1	1	1	1
KOG3328	0	9	0	0	2	3	1	2	1	1	1	4	0	0	0	0	0	2	0	0	0	1	3	0	0	0	2	0	0	0	0	3	0	1	1	0	2	2	0	0	2
KOG3338	0	0	0	0	0	0	0	0	0	0	0	0	0	1	0	0	0	1	0	0	2	0	0	1	0	0	0	0	0	0	1	0	2	1	0	0	1	0	1	1	0
KOG3339	2	2	1	0	1	1	1	1	2	1	1	1	0	0	0	2	1	1	0	1	2	1	1	1	1	0	0	0	0	1	1	1	2	1	0	2	0	1	1	1	0
KOG3340	2	0	0	0	0	0	1	0	0	0	0	2	0	0	0	0	0	0	0	0	0	9	0	0	0	0	0	0	3	0	0	5	0	4	0	0	0	0	0	0	0
KOG3347	1	1	1	0	1	1	1	1	1	1	1	1	1	1	0	3	1	1	1	1	2	1	1	1	1	0	1	1	0	1	1	1	2	0	1	2	1	1	1	1	1
KOG3349	1	2	1	0	1	1	1	2	1	1	1	1	0	0	0	2	1	1	0	1	0	1	1	1	2	0	1	1	1	1	1	1	2	1	0	1	1	3	0	1	1
KOG3351	2	3	0	0	1	1	5	1	1	1	2	1	0	0	0	5	1	1	1	1	0	0	1	1	0	0	1	1	3	1	0	1	0	1	1	0	1	2	0	1	1
KOG3352	0	2	0	0	1	1	1	2	1	1	1	0	0	0	0	0	0	1	0	0	4	1	1	0	0	0	1	1	1	1	0	0	0	1	0	1	1	1	0	0	1
KOG3354	0	0	0	0	0	1	1	0	0	1	0	1	0	0	0	1	0	0	0	1	0	1	1	1	0	0	0	0	0	0	0	0	2	0	1	0	0	0	0	0	1
KOG3360	1	1	0	0	0	0	0	1	1	0	0	0	0	0	0	0	0	1	0	1	0	0	0	0	0	0	0	0	0	0	1	0	0	0	0	0	1	0	1	1	0
KOG3361	0	2	0	1	1	1	1	1	1	1	1	1	1	1	0	1	1	1	2	1	2	1	1	1	1	0	1	0	1	1	1	1	2	1	0	1	2	1	1	1	1
KOG3365	1	2	0	0	1	1	1	1	1	1	1	1	0	0	0	0	0	2	0	0	0	1	1	1	0	0	1	0	2	1	0	1	0	1	0	1	1	1	0	0	1
KOG3366	0	1	0	0	1	1	0	1	2	1	1	0	0	0	0	0	1	1	0	0	0	0	2	0	0	0	0	1	2	0	0	0	0	0	1	0	2	0	0	0	1
KOG3367	1	2	0	0	1	1	1	1	1	0	0	3	0	0	0	0	1	1	1	2	0	1	1	1	0	0	1	0	1	1	1	1	2	3	0	1	1	1	1	3	0
KOG3370	4	1	1	1	1	1	1	2	1	1	1	2	1	2	5	14	1	1	0	0	2	1	3	1	1	1	1	0	2	1	0	0	0	1	1	1	1	1	0	0	1
KOG3373	0	2	0	0	1	1	0	0	0	1	1	6	0	0	0	0	0	0	0	1	0	1	1	1	0	0	1	0	0	1	1	0	2	1	1	1	0	1	1	1	1
KOG3378	0	0	0	0	0	0	0	0	0	0	0	2	0	0	0	0	0	0	0	0	0	1	0	0	0	0	1	0	0	1	0	0	0	2	1	0	0	0	0	0	0
KOG3379	2	2	1	2	1	1	1	1	1	1	2	1	1	1	0	0	1	1	1	1	2	1	1	1	0	1	1	1	0	0	1	0	2	2	1	1	1	1	2	1	1
KOG3382	1	2	0	0	1	1	1	1	1	1	1	1	0	0	0	0	0	1	0	0	0	1	1	1	0	0	1	0	3	2	0	1	0	1	0	1	1	1	0	0	1
KOG3386	0	3	0	0	0	1	1	1	0	1	0	3	0	0	0	0	0	1	0	0	0	0	0	0	0	0	0	0	0	0	0	1	0	1	3	0	1	1	0	0	1
KOG3389	1	2	0	0	1	1	1	0	1	1	1	0	0	0	0	0	1	1	0	0	0	1	1	1	0	0	1	1	1	1	0	1	0	1	0	1	1	1	0	0	1
KOG3413	1	2	0	2	1	1	1	1	0	1	1	1	1	1	0	0	1	1	1	1	2	1	1	1	0	0	1	0	3	1	0	1	0	1	1	1	1	1	0	1	1
KOG3425	0	2	0	0	1	1	2	1	1	0	0	0	0	0	0	0	1	1	1	0	0	0	1	0	0	0	0	0	1	2	0	1	0	1	1	1	1	1	0	0	0
KOG3426	1	2	0	0	1	1	1	1	1	1	1	1	0	0	0	0	1	0	0	0	0	1	1	1	0	0	1	0	1	1	0	1	0	1	0	1	1	0	0	0	1
KOG3432	1	2	1	1	1	1	0	1	1	1	1	1	1	1	0	2	1	1	1	1	2	1	1	1	0	1	1	1	1	1	1	1	2	1	1	1	2	0	1	1	1
KOG3440	1	2	0	0	1	1	1	2	1	1	1	0	0	0	0	0	1	1	1	0	2	0	1	1	0	0	2	0	1	0	0	0	2	1	1	1	1	1	0	0	1
KOG3446	1	2	0	0	1	1	1	1	1	1	1	1	0	0	0	0	1	1	0	0	0	0	0	1	0	0	1	0	1	1	0	1	0	1	0	1	1	1	0	0	1
KOG3453	1	4	0	0	1	1	1	2	1	1	1	1	0	0	0	0	1	1	0	2	2	2	2	1	0	0	1	0	1	1	2	1	2	1	1	1	1	1	2	1	1
KOG3455	2	2	0	0	1	0	1	1	0	1	1	1	0	0	0	0	1	1	0	0	0	0	1	1	0	0	2	0	1	0	0	1	0	0	1	0	1	0	0	0	1
KOG3456	1	2	0	0	1	1	0	1	0	1	1	1	0	0	0	0	1	1	0	0	0	1	1	0	0	0	1	1	4	0	0	1	0	0	0	1	1	1	0	0	1
KOG3458	1	2	0	0	1	1	1	1	1	1	1	0	0	0	0	0	1	1	0	0	0	0	2	1	0	0	1	1	2	0	0	0	0	1	0	1	1	1	0	0	1
KOG3466	0	0	0	0	1	0	1	0	1	0	1	1	0	0	0	0	0	0	0	0	0	1	0	0	0	0	0	0	0	1	0	1	0	1	0	0	0	1	0	0	0
KOG3468	2	2	0	0	1	1	1	1	0	1	1	1	0	0	0	0	1	1	0	0	0	1	2	0	0	0	0	0	1	1	0	1	0	0	0	1	1	1	0	0	1
KOG3469	0	2	0	0	0	1	2	1	2	1	0	0	0	0	0	0	0	1	0	0	0	1	1	0	0	0	1	0	1	0	0	0	0	2	1	1	1	0	0	0	1
KOG3474	1	0	0	0	0	0	1	0	0	0	0	0	0	0	0	0	0	0	1	0	0	0	1	0	0	0	0	0	0	0	0	0	0	2	0	1	1	1	0	0	0
KOG3477	1	2	0	0	1	1	1	1	0	1	0	1	0	0	0	0	1	1	0	1	0	0	1	1	0	0	1	0	0	2	1	1	2	1	1	0	0	0	1	1	1
KOG3494	0	0	0	0	0	0	0	0	0	0	0	0	0	0	0	0	0	0	0	0	0	0	0	0	0	0	0	0	0	0	0	0	0	0	1	0	0	0	0	0	0
KOG3495	1	0	0	0	0	0	1	0	1	0	0	0	0	0	0	0	0	0	0	0	0	0	0	0	0	0	0	0	0	0	0	0	0	0	1	0	0	0	0	0	0
KOG3500	0	0	0	0	0	0	1	0	0	0	0	0	0	0	0	0	0	0	0	0	0	0	0	0	0	0	0	0	0	0	0	0	0	1	0	0	0	0	0	0	0
KOG3568	0	0	0	0	0	0	0	0	0	0	0	0	0	0	0	0	0	3	0	0	0	0	0	0	0	0	1	0	0	0	0	0	0	0	0	1	0	2	0	0	0
KOG3574	1	2	0	0	1	1	1	1	1	1	1	1	0	0	0	0	1	1	1	0	0	2	2	0	0	0	1	1	2	1	1	1	2	1	1	1	1	1	1	0	1
KOG3581	0	0	0	0	0	0	0	0	0	0	0	0	0	0	0	0	0	0	0	0	0	5	0	0	0	0	1	0	0	2	0	0	0	5	0	0	0	1	1	4	0
KOG3588	0	0	0	0	0	0	3	0	0	0	1	0	0	0	0	0	0	0	0	0	0	5	1	0	0	0	1	0	0	0	0	0	0	4	0	0	0	0	0	0	0
KOG3599	2	1	0	0	1	0	9	0	4	0	0	2	0	0	0	0	0	0	0	0	0	1	1	0	0	0	2	0	0	9	0	4	1	4	0	1	0	11	0	0	0
KOG3603	0	0	0	0	0	0	1	0	1	0	0	1	0	0	0	0	0	0	0	0	0	0	0	1	0	0	0	0	0	1	0	1	0	0	0	0	0	1	0	0	0
KOG3609	0	0	0	0	0	0	0	0	0	0	0	0	0	0	0	0	0	0	0	0	0	1	0	0	0	0	0	0	0	0	0	0	0	1	0	0	0	1	0	0	0
KOG3614	0	0	0	0	0	0	0	0	0	0	0	0	0	0	0	1	0	0	0	0	0	3	0	0	0	0	0	0	0	0	0	0	0	10	0	0	0	0	0	0	0
KOG3619	0	0	0	0	1	1	0	0	1	0	0	1	0	0	0	0	2	0	0	0	0	0	0	4	0	0	3	0	10	0	1	3	0	0	0	0	1	1	1	0	0
KOG3622	0	0	0	0	1	0	0	0	1	0	1	0	0	0	0	0	0	2	0	0	0	1	0	0	0	0	4	0	0	3	0	0	0	0	0	0	0	1	0	0	0
KOG3624	2	3	0	0	0	4	0	4	0	2	0	0	0	0	0	0	10	7	1	0	0	0	8	0	0	0	1	0	2	6	0	0	0	2	0	3	2	1	3	0	1
KOG3625	0	2	0	0	1	1	1	1	1	1	1	1	0	0	0	2	1	1	1	0	0	1	1	0	0	0	1	1	2	0	0	1	2	1	0	2	1	1	1	0	1
KOG3626	0	2	1	0	0	0	0	0	0	0	0	0	0	0	0	0	0	0	0	0	0	1	0	0	0	0	3	0	0	0	0	0	0	1	0	0	0	1	0	0	0
KOG3628	0	3	0	0	1	1	1	2	1	0	1	0	0	0	0	0	0	0	0	0	0	1	3	1	0	0	0	0	2	2	0	0	2	0	0	0	1	0	1	0	0
KOG3635	0	1	0	0	1	0	2	0	1	0	2	0	0	0	0	0	0	0	2	0	0	0	0	0	0	0	0	0	0	0	0	0	2	0	0	4	0	0	0	0	0
KOG3641	0	0	0	0	1	0	0	0	4	0	1	0	0	0	0	0	0	0	0	3	0	5	0	3	0	0	0	0	0	4	1	0	2	3	0	0	1	1	1	3	0
KOG3652	3	0	0	0	1	0	0	0	2	0	1	0	0	0	0	0	0	0	1	0	0	0	1	1	0	0	0	1	0	0	0	0	2	0	0	3	1	0	0	0	0
KOG3659	3	0	0	0	0	0	0	1	0	0	1	0	0	0	0	0	0	2	0	0	0	0	0	1	0	0	1	0	0	0	0	0	0	0	0	1	0	0	3	0	0
KOG3660	0	0	0	0	0	0	0	0	0	0	5	0	0	0	0	0	0	0	0	0	0	0	0	2	0	0	0	0	0	0	0	0	0	0	0	2	0	0	3	0	0
KOG3668	2	0	1	0	0	0	4	0	3	0	3	4	0	1	0	0	2	0	2	0	4	0	1	0	1	1	3	1	2	1	1	4	2	0	0	4	0	2	1	0	0
KOG3669	0	0	0	0	0	0	1	0	0	0	0	0	0	0	0	0	0	0	1	0	0	0	0	0	0	0	2	0	0	0	0	0	0	1	0	1	0	0	0	0	0
KOG3670	5	2	1	0	0	1	2	1	5	0	0	0	0	0	0	0	0	4	0	0	2	1	1	0	0	0	0	1	6	0	0	5	0	1	0	0	4	4	0	0	0
KOG3676	0	0	0	0	0	0	0	0	0	0	0	0	0	0	0	0	0	0	0	0	0	0	1	0	0	1	3	0	0	0	0	0	0	2	0	0	0	0	0	0	0
KOG3683	0	0	0	0	1	0	0	0	2	0	0	0	0	0	0	0	0	0	0	1	0	2	0	0	0	0	0	0	0	0	0	0	0	0	1	0	2	0	0	1	0
KOG3684	0	0	0	0	0	0	0	0	1	0	1	0	0	0	0	0	0	0	0	0	0	0	0	0	0	0	0	0	0	3	0	0	0	0	0	0	0	1	0	0	0
KOG3690	0	0	0	0	0	1	1	0	0	0	0	0	0	0	0	0	0	1	0	0	0	0	0	0	0	0	0	0	0	0	0	0	0	0	0	0	2	0	0	0	0
KOG3713	1	4	0	0	0	1	0	2	0	1	1	0	0	0	0	0	0	3	3	0	0	0	2	3	0	0	3	1	0	2	0	0	2	0	0	3	0	1	0	0	0
KOG3715	0	1	0	0	0	0	2	0	1	0	2	2	0	0	0	0	0	0	1	0	0	1	0	1	0	0	1	0	0	0	0	0	0	1	1	2	1	1	0	0	0
KOG3716	0	0	0	0	0	0	2	0	1	0	2	0	0	0	0	0	0	0	2	1	0	1	0	0	0	0	0	0	0	1	0	0	0	1	0	5	0	2	0	0	0
KOG3717	2	8	0	0	3	3	3	4	4	3	4	0	0	0	0	0	3	5	0	0	4	0	6	0	0	0	8	0	7	2	0	0	4	0	0	6	3	2	0	1	2
KOG3718	0	0	0	0	0	0	0	0	0	0	1	0	0	0	0	0	0	0	0	0	0	0	0	0	0	0	0	0	0	1	0	0	0	0	0	0	0	0	0	0	0
KOG3719	2	0	0	0	0	0	2	0	1	1	2	0	0	0	0	0	1	0	1	2	0	1	0	0	0	0	4	0	0	5	0	0	0	1	0	1	0	2	0	3	1
KOG3720	2	6	2	1	1	3	1	2	6	1	1	3	0	1	1	0	0	2	2	0	0	2	3	5	1	1	1	2	2	2	0	2	2	2	1	2	2	5	0	0	1
KOG3721	0	2	0	0	1	1	1	1	1	1	1	1	0	0	0	0	2	1	3	1	0	2	1	2	0	0	2	0	0	2	0	1	0	2	1	1	2	1	2	2	1
KOG3728	0	0	0	0	0	0	1	0	1	0	0	0	0	0	0	0	0	0	0	0	0	1	0	0	0	0	0	0	0	0	0	0	0	0	0	2	0	1	0	0	0
KOG3729	1	0	0	0	1	1	2	0	1	0	2	0	0	0	0	0	0	0	1	0	0	0	1	0	0	0	3	0	2	0	0	0	0	0	0	0	1	2	0	0	0
KOG3730	1	2	0	0	0	0	2	2	1	0	0	1	0	0	0	0	0	1	0	1	0	0	5	2	0	0	1	0	0	2	0	1	0	0	0	1	0	1	1	1	1
KOG3731	2	0	0	0	0	1	0	1	0	0	1	0	0	0	0	0	0	3	0	0	0	10	1	0	0	0	0	0	0	0	0	0	0	4	0	1	1	0	0	0	1
KOG3733	0	0	0	0	0	0	0	0	1	0	1	1	0	0	0	0	0	0	0	0	0	1	0	3	0	0	0	0	0	2	0	1	0	1	0	0	0	0	0	0	0
KOG3734	0	0	0	0	0	0	0	0	0	0	0	0	0	0	0	0	0	0	0	1	0	0	0	0	0	0	0	0	0	0	0	0	0	0	0	0	0	0	0	1	0
KOG3742	1	4	0	0	1	1	1	1	1	1	1	1	0	0	0	0	1	3	2	0	0	1	2	0	0	0	2	2	2	0	0	0	2	1	0	3	1	1	0	0	1
KOG3747	0	2	0	0	1	2	0	2	8	1	0	0	0	0	0	0	0	0	0	0	0	0	5	0	0	0	0	0	0	0	0	0	0	0	0	2	1	0	0	0	1
KOG3749	0	0	0	0	0	0	0	0	0	0	0	1	0	0	0	0	0	0	0	0	0	0	0	0	0	0	0	0	0	0	0	1	0	0	0	0	0	0	0	0	0
KOG3750	0	2	0	0	1	1	1	1	0	1	0	0	0	0	0	0	0	1	0	0	0	0	1	0	0	0	0	0	2	0	0	0	0	0	1	0	1	0	0	0	1
KOG3754	2	2	0	0	1	2	2	1	1	1	1	1	0	0	0	0	1	1	1	1	2	9	1	1	1	1	2	1	2	1	1	1	2	1	0	1	1	1	1	1	1
KOG3761	0	0	0	0	0	0	0	0	0	0	1	0	0	0	0	0	0	0	0	0	0	0	0	0	0	0	0	0	0	0	0	0	0	0	0	0	0	0	0	0	0
KOG3762	1	0	1	0	0	0	0	0	0	0	1	3	0	0	0	0	0	2	0	0	0	3	0	0	0	0	4	3	1	6	0	2	10	2	0	1	1	0	0	0	0
KOG3765	3	0	0	0	0	0	4	0	7	1	0	11	0	0	0	0	0	2	2	0	0	6	7	0	0	0	3	0	5	0	0	10	0	7	0	7	0	0	0	0	0
KOG3770	3	0	0	0	0	0	7	0	2	3	1	2	0	0	0	3	1	0	0	1	0	0	5	1	0	0	1	0	3	0	0	2	0	0	0	1	1	0	0	0	1
KOG3780	0	8	0	0	1	4	2	4	1	2	0	0	0	0	0	0	2	0	1	0	0	0	2	1	0	0	0	1	0	0	0	1	0	1	3	0	1	0	0	0	1
KOG3787	0	0	0	0	0	0	0	0	0	0	0	0	0	0	0	0	1	0	0	0	0	0	0	1	0	0	1	0	0	9	0	0	0	0	0	1	0	0	0	0	0
KOG3788	0	0	0	1	0	0	1	0	1	1	0	0	0	1	1	0	0	1	0	0	0	1	2	0	1	1	2	0	1	0	0	0	0	1	0	0	1	0	0	0	1
KOG3789	1	4	0	0	1	1	1	1	1	1	1	1	0	0	0	2	1	1	0	0	0	1	0	1	0	0	5	0	2	1	0	1	2	0	1	1	1	0	0	0	1
KOG3796	2	0	0	0	0	0	2	0	1	0	0	1	0	0	0	0	0	0	0	0	0	1	0	2	0	0	1	0	0	1	0	1	0	1	0	1	0	0	0	0	0
KOG3808	1	1	1	0	1	1	2	1	0	0	0	1	0	0	0	1	1	1	0	0	0	1	1	0	0	0	0	0	0	0	1	0	0	2	0	0	0	1	1	0	0
KOG3810	0	0	0	0	0	0	0	0	1	0	2	0	0	0	0	0	0	0	0	0	2	0	0	0	0	0	3	0	2	0	0	0	0	0	0	0	0	1	0	0	0
KOG3812	0	0	0	0	0	0	0	0	0	0	0	0	0	0	0	0	0	0	0	0	0	1	0	0	0	0	0	0	0	0	0	0	0	1	0	0	0	0	0	0	0
KOG3820	1	2	0	0	1	2	1	1	1	0	1	1	0	0	0	0	1	1	0	1	0	3	1	3	0	0	1	1	1	1	0	1	2	1	0	3	1	1	2	0	0
KOG3822	1	0	0	0	0	0	1	0	1	1	1	1	0	0	0	0	1	1	0	3	4	1	1	1	0	0	2	3	0	1	0	1	0	1	0	1	0	1	0	1	1
KOG3823	1	2	0	0	1	1	1	1	1	1	1	1	0	0	0	0	0	1	1	0	0	1	1	0	0	0	2	0	0	0	0	0	2	1	1	1	1	0	0	0	1
KOG3826	0	0	0	0	1	0	0	0	0	0	0	0	0	0	0	0	0	0	0	1	0	0	0	0	0	0	1	0	2	0	0	0	2	0	0	0	1	1	0	2	0
KOG3827	0	0	0	0	0	0	0	0	0	0	1	0	0	0	0	0	0	0	0	0	0	2	0	0	0	0	1	0	0	6	0	0	0	2	0	1	0	0	0	0	0
KOG3845	0	0	0	0	0	0	1	0	0	0	0	0	0	0	0	0	0	0	0	0	0	0	0	0	0	0	0	0	0	1	0	0	0	1	0	0	0	0	0	0	0
KOG3846	1	2	0	0	1	1	0	1	1	1	1	1	0	0	0	0	1	1	0	1	0	1	1	1	0	0	1	1	4	0	0	1	2	1	0	1	1	0	0	1	1
KOG3847	1	2	0	0	2	1	1	1	0	1	2	0	0	0	0	0	0	1	1	1	0	0	0	0	0	0	0	2	0	1	0	0	2	0	1	2	1	0	0	1	2
KOG3851	0	0	0	0	0	1	0	0	0	1	0	2	0	0	0	0	0	1	0	1	0	1	2	0	0	0	0	0	1	0	0	1	0	4	1	0	1	0	0	1	1
KOG3855	1	2	0	0	1	1	0	1	1	2	2	2	0	0	0	0	0	1	1	1	2	0	1	1	0	0	2	1	3	2	0	1	0	0	1	1	1	2	1	1	0
KOG3857	1	0	0	0	0	0	0	0	0	2	0	1	0	0	0	8	0	0	0	1	0	0	1	1	0	0	2	0	0	0	0	1	0	0	1	0	1	0	0	0	2
KOG3867	0	0	0	0	0	0	0	0	0	0	0	0	0	0	0	30	0	0	0	0	0	28	0	0	0	0	8	0	3	0	0	0	0	17	1	0	0	1	0	0	1
KOG3868	0	0	0	0	0	0	0	0	0	0	0	0	0	0	0	0	0	0	0	0	0	0	0	0	0	0	0	0	0	0	0	0	0	0	0	1	0	0	0	0	0
KOG3870	0	2	0	0	1	1	1	1	1	3	1	0	0	0	0	0	0	1	1	0	0	1	1	1	0	0	0	0	2	4	1	0	2	1	2	1	2	0	1	1	2
KOG3877	0	0	0	0	0	0	0	0	0	0	0	1	0	0	0	0	0	0	0	0	0	0	0	0	0	0	0	0	0	0	0	1	0	0	0	0	0	1	0	0	0
KOG3879	0	0	0	0	0	0	1	0	0	0	0	2	0	0	0	0	0	0	0	0	0	0	0	0	0	0	1	0	0	0	0	0	0	0	0	0	0	0	0	0	0
KOG3880	1	0	0	0	0	0	1	0	5	1	1	1	0	0	0	1	0	0	0	0	0	1	1	1	0	0	0	1	2	1	0	0	0	1	1	1	0	2	0	0	1
KOG3882	0	4	0	0	1	1	3	2	3	0	0	0	0	0	0	0	2	2	0	0	0	1	3	0	0	0	8	0	0	0	0	0	0	2	0	0	2	2	0	0	0
KOG3888	0	3	0	0	2	2	1	3	0	1	2	0	0	0	0	0	1	1	1	0	0	1	2	0	0	0	2	0	2	1	0	0	1	1	0	0	1	0	0	0	1
KOG3889	1	2	0	0	2	1	1	1	2	1	1	0	0	0	0	0	2	1	1	0	0	1	1	1	0	0	2	0	2	1	0	0	2	1	0	1	2	1	0	0	1
KOG3892	0	0	0	0	0	0	1	0	0	1	0	0	0	0	0	0	0	0	2	0	0	1	2	0	0	0	1	0	0	0	0	0	0	1	0	2	0	0	0	0	1
KOG3893	1	3	1	0	1	1	1	2	1	1	1	1	0	0	0	4	1	1	0	1	2	1	1	1	0	0	3	1	1	1	1	1	0	1	1	1	1	0	1	1	1
KOG3906	0	0	0	0	0	0	1	0	2	0	1	1	0	0	0	0	1	0	0	0	0	1	0	1	0	0	3	0	0	0	0	1	0	1	0	0	0	0	0	0	0
KOG3907	0	2	0	0	1	1	2	1	1	1	1	0	0	0	0	0	0	1	1	0	0	25	1	0	0	0	1	0	5	0	0	0	0	1	0	1	1	0	0	0	1
KOG3916	1	0	0	0	0	0	6	0	0	0	0	0	0	0	0	0	0	0	0	0	0	0	0	0	0	0	0	0	0	1	0	0	0	0	0	0	0	0	0	0	0
KOG3917	0	0	0	0	0	0	1	0	0	0	3	0	0	0	0	0	0	0	0	0	0	1	0	0	0	0	0	0	0	0	0	0	0	1	0	1	0	0	0	0	0
KOG3923	0	2	0	0	0	1	0	1	1	2	0	1	0	0	0	0	1	3	0	0	0	1	2	0	0	0	1	0	2	8	0	1	0	0	1	0	1	0	0	0	2
KOG3925	0	2	0	0	0	1	1	1	1	0	2	1	0	0	0	0	0	0	0	0	0	1	1	0	0	0	0	0	0	1	1	1	0	1	1	1	0	0	1	0	1
KOG3935	0	0	0	0	0	0	0	0	0	0	0	0	0	0	0	0	0	0	0	0	0	1	0	0	0	0	0	0	0	0	0	0	0	0	0	0	0	0	0	0	0
KOG3936	0	0	0	0	0	0	0	0	1	0	0	0	0	0	0	0	0	0	0	0	0	0	0	0	0	0	1	0	0	0	0	0	0	1	0	1	0	0	0	0	0
KOG3940	0	0	0	0	2	1	0	1	2	0	2	0	0	0	0	1	0	1	0	3	0	1	0	0	0	0	0	0	0	1	0	0	2	1	0	0	1	2	0	3	0
KOG3954	1	2	0	0	1	0	1	1	1	1	1	1	0	0	0	0	1	1	1	1	0	1	2	1	0	0	3	0	5	1	0	1	2	1	1	1	1	0	1	1	1
KOG3957	2	2	0	0	1	1	1	1	1	4	2	1	0	0	0	0	0	5	2	0	0	2	3	2	0	0	1	0	2	1	0	2	0	3	0	6	1	3	0	0	3
KOG3964	1	2	0	0	1	1	2	1	1	1	1	1	1	1	0	0	1	1	1	1	4	1	1	0	0	1	3	1	1	1	1	2	1	1	1	2	1	1	1	1	1
KOG3968	3	0	0	0	1	0	2	0	1	1	0	2	0	0	0	2	0	2	0	1	0	0	2	1	0	0	1	1	2	5	0	2	0	0	2	3	1	1	0	1	1
KOG3969	1	0	0	0	0	0	0	0	1	1	0	0	1	1	1	2	0	1	0	0	2	0	1	0	1	1	1	1	0	2	0	0	0	0	1	1	0	1	0	0	1
KOG3974	1	2	1	2	1	1	1	1	0	1	1	1	1	1	0	1	1	1	0	0	0	0	1	1	0	1	2	1	4	1	1	1	2	0	1	1	2	1	1	0	1
KOG3975	1	2	0	0	1	1	1	1	1	1	0	1	0	0	0	2	0	1	0	1	0	0	1	1	0	0	1	0	3	1	0	1	0	0	0	1	1	1	0	1	0
KOG3976	0	2	0	0	1	1	1	1	0	1	0	0	0	0	0	0	1	1	0	0	0	0	2	0	0	0	1	1	1	0	0	0	0	0	1	0	2	0	0	0	1
KOG3981	0	0	0	0	0	0	0	0	0	1	0	0	0	0	0	1	0	0	0	0	0	1	0	1	0	0	0	0	0	1	1	0	0	1	0	0	0	0	1	0	1
KOG3984	0	4	0	0	1	1	1	1	1	1	1	0	0	0	0	0	0	3	0	0	0	1	1	1	0	0	0	1	1	2	0	0	2	1	1	2	0	0	0	0	1
KOG3985	0	2	0	0	0	0	1	0	1	1	1	0	0	0	0	0	0	1	1	1	0	1	0	1	0	0	0	0	0	0	0	0	0	1	0	1	0	0	0	1	1
KOG3990	0	0	0	0	0	0	0	0	0	0	0	0	0	0	0	0	0	0	0	0	0	0	0	0	0	0	0	0	0	0	0	0	0	0	0	0	0	0	1	0	0
KOG3995	2	2	0	0	1	1	2	1	1	1	1	1	0	0	0	0	0	2	0	0	0	0	1	1	0	0	1	0	2	0	0	1	2	1	0	1	1	1	0	0	1
KOG3996	1	4	0	0	2	2	0	1	0	2	2	1	0	0	0	0	0	1	1	0	4	2	1	0	0	0	0	2	3	2	2	1	7	2	2	2	2	2	2	0	2
KOG4009	0	0	0	0	1	1	0	1	0	0	1	0	0	0	0	0	0	0	0	0	0	0	0	0	0	0	1	0	0	0	0	0	0	0	0	0	1	0	0	0	0
KOG4013	1	0	0	0	0	0	1	0	1	1	0	0	0	0	0	0	0	1	0	0	0	1	0	1	0	0	0	0	0	0	0	1	0	1	0	0	0	0	0	0	0
KOG4015	0	0	0	0	0	0	0	0	0	0	0	0	0	0	0	0	0	0	0	0	0	0	0	0	0	0	1	0	0	0	0	0	0	0	0	0	0	0	0	0	0
KOG4022	1	1	0	0	1	1	1	1	1	0	1	1	0	0	0	0	1	1	0	7	0	1	1	1	0	0	1	1	1	1	0	1	2	1	0	1	1	1	0	0	0
KOG4040	0	0	0	0	1	0	1	0	1	0	0	0	0	0	0	1	0	0	0	0	0	2	0	0	0	0	1	1	0	0	0	0	0	1	0	0	1	0	0	0	0
KOG4044	2	2	0	0	1	1	1	1	2	1	1	3	0	0	0	0	1	0	1	4	0	1	1	1	0	0	2	0	3	1	0	1	2	1	0	1	1	1	0	0	1
KOG4053	0	0	0	0	0	0	0	0	0	0	0	0	0	0	0	0	0	0	0	0	0	0	0	0	0	0	0	0	0	0	0	0	0	0	0	1	0	0	0	0	0
KOG4061	0	2	0	0	1	1	0	1	1	1	0	1	0	0	0	0	0	1	0	1	2	1	1	1	0	0	1	0	2	0	0	0	0	0	1	1	1	0	0	1	0
KOG4064	1	2	0	0	1	1	1	1	1	0	1	1	0	0	0	0	1	1	0	0	0	1	2	1	0	0	1	0	2	1	0	1	2	1	0	0	1	0	0	0	0
KOG4067	1	2	0	0	1	1	1	1	1	1	1	1	0	0	0	0	1	1	1	0	0	0	1	0	0	0	1	0	3	1	0	0	2	0	1	1	1	0	0	0	0
KOG4069	1	0	0	0	0	0	1	0	1	0	1	1	0	0	0	2	0	0	1	0	0	0	1	0	0	0	1	0	0	0	0	1	0	1	0	1	0	1	0	0	0
KOG4075	0	1	0	0	1	1	1	2	1	1	0	0	0	0	0	0	1	0	0	0	2	0	2	0	0	0	1	0	1	0	0	0	0	0	1	1	2	0	0	0	1
KOG4077	0	2	0	0	1	1	1	1	1	1	1	0	0	0	0	0	1	1	0	0	2	1	2	0	0	0	1	1	2	0	0	0	2	1	1	1	1	0	0	0	1
KOG4093	0	2	0	0	1	0	1	1	0	1	1	0	0	0	0	0	1	1	1	0	2	0	1	0	0	0	0	0	1	0	0	0	0	0	1	0	0	0	0	0	1
KOG4097	0	2	0	0	1	1	1	1	1	1	1	0	0	0	0	0	1	1	0	0	2	1	1	0	0	0	1	0	0	0	0	0	0	1	1	1	2	0	0	0	1
KOG4100	0	2	0	0	0	1	1	0	1	1	1	0	0	0	0	0	1	1	0	0	2	0	1	1	0	0	1	0	2	1	0	0	2	0	1	1	1	1	0	0	1
KOG4102	1	0	0	0	0	0	0	0	0	0	1	0	0	0	0	0	0	0	0	0	0	0	0	0	1	0	0	0	0	0	0	0	2	0	1	0	0	0	0	0	0
KOG4103	0	0	0	0	1	0	1	0	1	0	1	0	0	0	0	0	0	1	0	0	0	1	1	0	0	0	1	0	0	0	0	0	0	1	0	1	1	0	0	0	0
KOG4105	1	2	0	0	1	0	1	1	1	0	1	1	0	0	0	0	0	1	1	0	0	1	1	0	0	0	0	1	2	0	0	1	2	2	0	0	1	0	0	0	0
KOG4116	0	2	0	0	1	1	1	1	1	1	1	0	0	0	0	0	1	1	0	0	0	1	2	0	0	0	1	0	0	0	0	0	0	1	1	1	0	0	0	0	1
KOG4123	1	0	0	0	0	0	2	0	1	1	1	0	0	0	0	0	0	0	1	0	2	1	1	0	0	0	2	0	0	1	0	0	0	0	0	1	0	1	0	0	1
KOG4125	2	0	0	0	0	0	2	0	1	0	0	1	0	0	0	0	0	0	0	1	0	2	1	1	0	0	0	0	0	0	0	1	0	1	0	0	0	0	0	1	0
KOG4126	1	4	0	0	3	2	1	5	2	1	2	1	0	0	0	0	2	2	0	0	2	0	5	1	0	0	1	0	3	2	0	1	4	0	1	0	3	1	0	0	2
KOG4128	0	0	0	0	0	0	0	0	0	1	1	0	0	0	0	0	0	0	0	0	0	1	1	0	0	0	0	0	0	0	0	0	0	1	0	1	0	1	0	0	1
KOG4129	1	1	2	0	0	1	2	1	1	1	1	0	0	1	1	0	1	1	1	1	0	1	1	1	2	1	1	1	0	1	1	0	0	1	1	0	1	1	0	1	2
KOG4132	0	0	0	0	0	1	1	0	0	1	1	0	0	0	0	0	1	1	0	0	0	0	0	0	0	0	0	0	3	1	0	0	2	0	1	1	0	0	0	0	1
KOG4135	0	2	0	0	1	1	1	1	1	1	1	1	0	0	0	0	1	1	1	2	0	1	1	0	0	0	1	1	2	1	0	1	0	1	1	2	1	0	0	1	1
KOG4136	1	3	0	0	1	0	2	0	1	1	1	0	0	1	1	1	1	1	1	0	0	0	1	0	1	1	1	0	3	0	0	1	1	0	1	1	1	1	0	0	0
KOG4142	1	4	0	0	0	2	4	2	2	1	0	2	0	0	0	4	1	2	0	1	0	1	2	1	0	0	2	0	4	0	0	2	0	1	1	0	2	1	0	0	1
KOG4145	0	0	0	0	2	0	1	0	1	1	0	1	0	0	0	0	0	1	0	0	0	0	4	0	0	0	0	0	0	1	0	1	0	0	1	3	0	0	0	0	1
KOG4153	0	0	0	0	0	0	0	0	1	2	0	0	0	0	0	2	0	2	0	0	0	1	2	0	0	0	0	0	1	2	0	0	0	1	1	0	1	0	0	0	1
KOG4157	4	0	0	0	1	0	2	0	3	5	0	1	0	0	0	1	1	0	0	1	2	1	1	0	0	0	3	0	2	1	0	2	0	3	0	2	0	1	1	0	0
KOG4165	1	2	0	0	1	1	0	2	1	1	1	0	0	0	0	0	2	1	1	2	0	1	1	0	0	0	1	0	1	1	0	0	0	1	0	1	1	1	1	0	1
KOG4166	0	0	0	0	0	0	0	0	0	0	0	0	0	0	0	0	0	0	0	0	0	0	0	0	0	0	0	0	0	1	0	0	0	0	0	1	0	0	0	0	0
KOG4169	1	5	0	0	1	1	1	1	0	0	2	0	0	0	0	0	0	4	0	0	0	0	5	0	0	0	0	0	3	1	0	0	2	0	0	1	1	0	0	0	0
KOG4170	2	0	0	0	0	1	4	1	1	0	3	1	0	0	0	0	0	5	0	0	0	0	0	0	0	0	5	1	3	0	0	1	1	0	0	1	0	1	1	0	1
KOG4171	5	0	0	0	0	1	2	2	3	0	1	0	0	0	0	0	0	1	0	0	0	4	0	20	0	0	0	0	0	3	1	0	0	13	0	1	3	1	0	0	0
KOG4175	1	2	0	0	1	1	1	1	1	1	1	0	0	0	0	0	0	1	1	0	0	1	1	0	0	0	2	0	1	1	0	0	0	1	1	4	1	0	0	0	1
KOG4176	3	5	0	0	7	3	3	2	2	1	4	0	0	0	0	0	1	0	0	1	0	1	3	7	0	0	1	0	4	2	0	1	2	2	1	3	4	0	0	1	1
KOG4178	1	0	0	0	0	0	1	0	0	4	2	0	0	0	0	0	0	2	0	0	0	0	0	0	0	0	1	0	0	6	0	0	0	0	0	0	0	0	0	0	0
KOG4184	1	0	0	0	0	0	0	0	1	0	1	1	0	0	0	0	0	0	1	0	0	1	0	0	0	0	0	0	0	1	0	1	0	1	0	0	0	1	0	0	0
KOG4195	0	0	0	0	0	0	0	0	2	0	1	0	0	0	0	0	0	0	0	0	0	6	0	0	0	0	0	0	0	0	0	0	0	12	0	0	0	0	1	0	0
KOG4201	1	2	0	0	1	1	1	1	1	2	2	0	0	0	0	0	0	1	1	0	0	1	1	0	0	0	2	0	2	1	0	0	0	1	1	1	1	0	0	0	1
KOG4202	1	2	0	0	1	1	1	1	1	2	1	0	0	0	0	0	0	1	1	0	0	1	1	0	0	0	1	0	2	1	0	0	0	1	1	1	1	0	0	0	1
KOG4203	3	3	0	0	1	2	3	2	2	3	3	1	0	0	0	0	4	1	1	1	2	2	3	0	0	0	4	1	4	9	0	2	4	3	4	2	2	2	1	1	3
KOG4230	0	2	0	0	1	2	1	1	1	1	1	0	0	0	0	0	2	1	0	1	0	1	2	1	0	0	1	0	6	0	0	0	0	1	2	1	1	1	0	0	1
KOG4231	1	0	0	0	0	0	0	0	0	0	0	6	0	0	0	0	0	0	0	0	0	0	0	3	0	0	0	0	1	0	1	5	0	1	0	0	0	0	1	0	0
KOG4232	4	7	0	0	2	4	2	4	3	1	3	3	0	0	0	0	1	9	0	2	0	4	3	3	0	0	5	0	6	2	0	1	5	4	0	6	3	7	0	0	2
KOG4235	0	0	0	0	0	0	1	0	0	0	0	0	0	0	0	0	0	0	0	0	0	0	0	0	0	0	0	0	0	0	0	0	0	0	0	0	0	1	0	0	0
KOG4238	0	0	0	0	0	0	0	0	0	0	0	0	0	0	0	0	0	0	0	0	0	1	0	0	0	0	0	0	0	1	0	0	1	1	0	0	0	1	0	0	0
KOG4245	0	2	0	0	1	1	1	1	1	0	0	1	0	0	0	0	0	2	0	0	0	1	1	1	0	0	1	1	2	1	0	1	0	1	0	1	0	1	0	0	2
KOG4254	2	2	0	0	0	1	2	1	3	0	0	0	0	0	0	0	2	0	0	0	0	2	0	3	0	0	2	0	0	2	0	0	0	2	0	1	1	0	0	0	1
KOG4255	1	0	0	0	0	0	0	0	1	0	1	0	0	0	0	0	0	0	1	0	0	1	0	1	0	0	0	0	0	0	0	0	0	0	0	0	0	0	0	0	0
KOG4262	1	0	1	0	1	0	1	0	1	0	0	2	0	0	0	0	2	0	1	0	2	2	0	1	0	0	1	1	0	1	0	1	0	1	0	0	1	1	0	0	0
KOG4267	3	4	0	0	1	2	0	1	0	1	0	1	0	0	0	0	0	1	0	0	0	0	0	1	0	0	2	0	2	2	0	0	2	0	1	0	2	0	0	0	1
KOG4268	1	0	0	0	0	0	1	0	1	0	1	0	0	0	0	0	0	0	0	0	0	0	0	0	0	0	1	0	0	1	0	0	0	0	0	1	0	0	0	0	0
KOG4288	0	2	0	0	0	1	0	2	1	1	1	0	0	0	0	0	0	1	1	1	2	0	1	0	0	0	1	1	0	2	0	0	0	0	1	2	0	0	0	1	1
KOG4292	0	0	0	0	0	0	0	0	0	0	0	0	0	0	0	0	0	0	0	0	0	1	1	0	0	0	0	0	0	0	0	0	0	2	0	0	0	0	0	0	0
KOG4294	0	0	0	0	0	0	0	0	1	0	0	0	0	0	0	0	0	0	0	0	0	0	0	0	0	0	2	0	0	0	0	0	0	0	0	0	0	0	0	0	0
KOG4300	0	1	0	0	0	0	0	0	0	0	1	1	0	0	0	0	2	2	0	2	0	0	0	1	0	0	0	0	0	0	0	1	0	1	1	0	0	1	1	2	0
KOG4303	1	0	0	0	2	0	0	0	1	1	0	0	0	0	0	0	0	8	0	0	0	0	1	0	0	0	0	0	4	0	0	0	2	0	0	0	2	0	0	0	1
KOG4308	13	10	1	6	7	26	202	5	10	0	2	20	0	0	0	0	4	29	1	9	0	13	165	95	0	0	22	0	9	29	0	20	12	67	0	1	7	29	1	11	0
KOG4311	1	2	0	0	1	1	1	1	1	1	1	0	0	0	0	0	0	1	0	0	0	1	1	0	0	0	1	0	2	1	0	0	0	1	1	1	1	1	0	0	1
KOG4313	0	2	0	0	1	1	1	1	1	2	1	0	0	0	0	0	0	1	1	0	0	0	2	0	0	0	1	0	2	1	0	0	2	0	0	0	1	0	0	0	1
KOG4321	0	0	0	0	0	0	0	0	0	0	0	0	0	0	0	0	0	0	0	0	0	0	0	0	0	0	0	0	0	0	0	0	0	0	0	0	0	1	0	0	0
KOG4323	0	0	0	0	0	0	0	0	0	0	0	18	0	0	2	0	0	0	1	0	0	0	1	14	1	1	2	0	0	0	2	16	0	0	1	0	0	0	0	0	0
KOG4331	0	0	0	0	0	0	1	0	1	0	1	0	0	0	0	0	0	0	0	0	0	0	0	0	0	0	0	0	0	0	0	0	0	0	0	0	0	0	0	0	0
KOG4332	0	2	0	0	1	2	1	1	1	1	1	1	0	0	0	0	0	1	0	0	0	2	1	1	0	0	1	0	2	1	0	1	0	2	0	2	1	2	0	0	0
KOG4338	0	0	0	0	0	0	1	1	2	0	0	1	0	0	0	0	0	0	0	0	2	0	0	2	0	0	0	0	0	1	0	0	0	4	0	0	1	4	0	0	1
KOG4342	1	5	0	0	0	0	1	0	1	1	0	1	0	0	0	0	0	1	0	0	0	0	1	1	0	0	2	1	2	0	0	1	2	0	1	0	1	0	0	0	2
KOG4347	4	4	2	0	2	2	1	2	1	1	1	3	0	1	0	0	2	3	2	0	0	1	2	0	2	0	8	1	4	2	0	2	2	1	2	2	2	0	0	0	1
KOG4351	1	0	0	0	0	0	1	0	1	0	1	0	0	0	0	0	0	3	0	0	0	1	0	3	0	0	0	0	0	2	0	0	0	1	1	1	1	1	0	0	0
KOG4354	0	3	0	0	0	1	2	1	1	1	1	1	0	0	0	0	0	1	1	0	0	0	1	0	0	0	1	0	2	1	0	1	0	0	1	1	1	0	0	0	1
KOG4356	0	5	0	0	2	2	0	2	3	1	2	0	0	0	0	0	0	1	0	1	0	3	1	1	0	0	0	0	3	2	0	0	2	2	0	0	3	1	0	1	0
KOG4373	1	2	0	0	0	1	1	2	1	1	1	2	0	0	0	0	0	1	1	1	0	1	2	1	0	0	0	0	1	0	0	2	0	0	0	1	2	2	0	0	1
KOG4380	1	0	0	0	0	0	1	0	0	0	1	0	0	0	0	0	0	0	0	0	0	0	0	0	0	0	0	0	0	0	0	0	0	1	0	0	0	1	1	0	0
KOG4387	0	0	0	0	0	0	0	0	0	0	0	0	0	0	0	0	0	0	0	0	0	0	0	0	0	0	0	0	0	0	0	0	0	0	1	0	0	0	0	0	0
KOG4388	0	3	0	0	1	1	1	1	1	1	3	0	0	0	0	0	2	1	1	0	2	2	1	1	0	0	4	0	1	1	0	0	2	1	0	5	1	1	0	0	1
KOG4390	1	0	0	0	0	1	0	0	0	0	0	0	0	0	0	0	0	1	0	0	0	0	0	0	0	0	0	0	0	6	0	1	0	0	0	0	0	0	0	0	0
KOG4404	0	0	0	0	0	0	0	0	0	0	0	0	0	0	0	0	0	0	0	0	0	1	0	0	0	0	0	0	0	0	0	0	0	1	0	0	0	0	0	0	0
KOG4408	2	0	0	0	0	0	2	0	1	0	1	1	0	0	0	0	0	1	0	0	0	2	0	1	0	0	2	0	2	0	0	1	0	2	0	1	0	1	0	0	0
KOG4409	2	3	0	0	1	2	1	2	1	1	1	1	0	0	0	0	0	1	1	1	0	1	1	0	0	0	1	1	2	3	0	1	2	0	1	3	2	1	0	0	1
KOG4411	1	1	0	0	1	1	1	1	1	1	1	1	0	0	0	0	1	2	0	1	0	1	1	1	0	0	2	1	2	1	0	1	0	1	0	1	1	1	0	1	1
KOG4419	5	3	0	1	5	3	1	8	1	4	2	0	0	0	0	0	0	1	0	0	0	2	3	3	0	0	2	0	2	3	0	0	0	2	3	2	1	2	2	0	3
KOG4435	0	0	0	0	0	0	0	0	1	0	1	0	0	0	0	0	0	0	1	0	0	0	0	0	0	0	0	0	0	0	0	0	0	0	0	1	0	0	0	0	0
KOG4436	0	2	0	0	1	2	2	1	1	1	1	1	0	0	0	0	0	1	3	0	0	2	4	0	0	0	2	0	5	5	1	1	1	2	1	0	2	1	2	0	1
KOG4440	0	0	0	0	0	0	0	0	0	0	0	0	0	0	0	0	0	0	0	0	0	0	0	3	0	0	0	0	0	0	0	0	0	0	0	0	0	0	0	0	0
KOG4453	0	0	0	0	0	0	0	0	0	1	0	2	0	0	0	3	0	0	0	0	0	0	0	2	0	0	0	1	0	0	0	2	0	1	1	0	0	1	0	0	1
KOG4471	17	0	0	0	0	0	2	0	0	0	0	11	0	0	0	20	0	0	1	2	0	1	0	4	0	0	1	0	0	8	0	13	2	1	0	0	0	1	0	2	0
KOG4472	0	0	1	2	0	0	0	0	7	6	2	0	1	1	1	0	0	3	4	0	0	0	4	0	1	1	2	2	0	0	0	0	6	0	6	3	1	0	0	0	2
KOG4476	0	7	2	1	2	5	0	7	4	7	0	0	2	2	0	0	0	2	0	0	2	0	3	0	1	2	0	2	2	0	0	0	2	0	1	0	4	0	0	0	2
KOG4480	1	0	0	0	0	0	0	1	1	1	3	0	0	0	0	0	0	0	0	0	2	0	2	0	0	0	0	0	0	1	0	0	0	0	0	0	2	0	0	0	1
KOG4492	2	2	0	0	1	1	3	1	0	1	1	0	0	0	0	0	0	1	1	0	0	1	1	0	0	0	4	0	2	1	1	0	0	1	1	1	1	0	1	0	1
KOG4494	2	0	0	0	0	0	1	0	0	0	0	0	0	0	0	6	0	0	0	0	0	1	0	2	0	0	0	0	0	1	0	0	0	1	0	0	0	1	1	0	0
KOG4499	0	0	0	0	0	0	0	0	0	1	0	1	0	0	0	0	0	0	0	0	0	0	0	0	0	0	0	0	0	0	0	1	0	0	0	0	0	0	0	0	0
KOG4505	0	5	0	1	2	2	0	2	0	1	0	0	1	1	1	0	0	1	0	0	2	0	2	0	1	1	0	1	0	0	0	0	6	0	2	0	1	0	0	0	3
KOG4510	0	4	0	0	1	2	0	4	0	3	1	1	0	0	0	0	0	1	0	0	0	0	1	0	0	0	0	0	2	7	0	3	0	0	0	1	1	1	0	0	2
KOG4513	0	3	2	1	1	1	1	1	1	1	1	0	1	1	0	2	1	1	0	1	2	0	1	0	1	1	2	1	2	0	0	0	0	0	0	0	1	0	0	1	0
KOG4518	0	0	0	0	0	0	0	0	0	0	0	0	0	0	0	0	0	0	0	0	0	1	0	0	0	0	0	0	0	0	0	0	0	0	0	0	0	1	0	0	0
KOG4519	1	2	0	0	1	1	0	2	0	1	0	1	0	0	0	0	1	1	0	1	0	0	1	1	0	0	2	0	2	1	0	1	2	0	1	0	1	1	0	1	1
KOG4533	0	0	1	0	0	0	0	0	0	1	0	0	0	0	0	0	1	1	0	0	0	0	0	0	0	0	0	1	0	0	0	0	2	1	0	0	0	1	0	1	1
KOG4540	0	1	0	0	1	1	0	1	0	3	0	0	1	1	1	0	1	0	0	0	4	0	3	0	0	1	1	1	3	0	0	0	4	0	0	0	2	0	0	0	1
KOG4550	0	2	1	0	1	1	1	1	1	1	1	2	0	0	0	3	0	0	1	0	4	0	1	1	1	0	1	1	2	0	1	1	2	0	0	1	1	0	1	0	1
KOG4553	1	3	1	0	2	0	1	0	1	0	1	1	0	0	0	0	0	1	0	0	0	0	1	1	0	0	1	1	4	0	0	1	2	0	0	0	0	1	0	0	0
KOG4554	0	3	1	2	1	1	0	1	0	1	0	1	1	1	7	0	1	1	0	0	2	0	2	0	0	1	0	1	0	0	0	1	0	0	2	1	1	1	0	0	1
KOG4569	2	12	0	0	8	3	1	10	14	0	4	1	0	0	0	0	0	3	1	3	0	0	0	2	0	0	3	0	7	1	0	4	0	0	0	8	2	1	0	3	1
KOG4576	0	0	0	0	1	0	0	0	0	0	1	0	0	0	0	0	0	1	0	0	0	0	1	0	0	0	0	0	3	1	0	0	0	0	0	0	1	1	1	0	0
KOG4580	0	4	0	0	2	3	2	2	2	3	3	1	1	1	1	0	0	4	4	1	2	0	11	0	1	1	0	0	2	0	1	2	1	0	3	8	2	1	1	1	3
KOG4584	1	2	0	0	1	0	2	0	1	0	2	0	0	0	0	0	0	2	1	0	0	2	0	0	0	0	1	0	0	0	0	0	0	1	0	2	1	0	0	0	0
KOG4595	0	1	0	0	1	0	0	0	1	1	0	0	0	0	0	0	0	0	1	0	0	0	0	0	0	0	1	1	0	0	0	0	0	0	1	1	0	0	0	0	0
KOG4604	0	0	0	0	0	0	0	0	0	0	1	0	0	0	0	0	0	0	0	0	0	0	0	0	0	0	0	0	0	0	0	0	0	0	0	0	0	1	0	0	0
KOG4609	0	0	0	0	0	0	0	0	0	0	0	0	0	0	0	0	1	0	1	0	0	0	0	0	0	0	1	0	0	1	1	0	0	0	0	2	0	0	1	1	0
KOG4626	7	5	0	0	2	1	0	0	1	0	2	6	0	0	0	3	0	3	0	1	0	1	5	11	0	0	0	0	0	6	0	57	2	5	0	0	1	5	0	1	1
KOG4627	0	0	0	0	0	0	1	0	1	0	0	0	0	0	0	0	0	0	0	0	0	3	0	0	0	0	2	0	0	0	0	0	0	1	0	0	0	0	0	0	0
KOG4630	0	0	0	0	0	0	0	0	0	0	1	0	0	0	0	0	0	0	0	0	0	0	0	0	0	0	0	0	0	0	0	0	0	0	0	0	0	0	0	0	0
KOG4643	1	0	0	0	0	0	0	0	1	0	0	0	0	0	0	1	0	0	0	0	0	1	0	1	0	0	0	0	0	0	0	0	0	1	0	0	0	1	0	0	0
KOG4644	2	0	0	0	0	0	0	0	1	0	0	1	0	0	0	0	0	0	0	2	0	1	0	0	0	0	3	0	0	0	0	1	0	1	0	0	0	0	0	0	0
KOG4649	0	0	0	0	2	1	1	1	1	0	0	0	0	0	0	0	0	1	0	0	0	0	0	0	0	0	2	0	0	1	0	0	1	2	0	1	1	0	0	0	0
KOG4653	1	0	0	0	1	0	1	0	1	0	1	1	0	0	0	0	0	0	1	0	0	1	0	1	0	0	0	0	0	0	0	1	2	0	0	1	1	0	0	0	0
KOG4656	0	2	0	0	0	0	0	1	0	0	0	1	0	0	0	0	0	1	0	0	0	0	0	0	0	0	0	0	0	0	0	1	0	0	1	0	1	0	0	0	0
KOG4663	0	0	0	0	0	0	0	0	0	0	0	0	0	0	0	0	0	0	0	0	0	2	0	0	0	0	1	1	0	0	1	4	0	0	0	0	0	0	2	0	0
KOG4664	0	0	0	0	0	0	0	0	0	0	0	0	0	0	0	0	0	0	0	0	0	1	0	0	0	0	1	1	0	0	1	3	0	0	0	0	0	0	0	0	0
KOG4665	0	0	0	0	0	0	0	0	0	0	0	0	0	0	0	0	0	0	0	0	0	1	0	0	0	0	2	0	0	0	0	0	0	0	0	0	0	0	0	0	0
KOG4666	5	0	0	0	0	0	1	0	3	0	5	0	0	0	0	0	0	0	0	1	0	1	0	0	0	0	0	0	0	1	1	0	0	2	0	2	0	3	1	2	0
KOG4667	0	0	0	0	0	0	1	0	0	1	1	0	0	0	0	0	0	2	1	0	0	0	0	1	0	0	1	0	1	0	0	0	0	0	0	0	0	1	1	0	2
KOG4668	0	0	0	1	0	0	0	0	0	0	0	0	0	0	0	0	0	0	0	0	0	1	0	0	0	0	1	1	0	0	0	3	0	0	0	0	0	0	0	0	0
KOG4669	0	0	0	0	0	0	0	0	0	0	0	0	0	0	0	0	0	0	0	0	0	1	0	0	0	0	0	0	0	0	0	0	0	0	0	0	0	0	0	0	0
KOG4683	2	0	0	0	0	0	1	0	0	0	0	2	0	0	0	0	0	1	0	0	0	2	2	2	0	0	2	0	0	0	0	2	0	2	0	2	0	1	0	0	0
KOG4686	6	8	0	0	4	4	1	7	2	0	0	2	0	1	0	0	1	5	1	1	2	0	4	0	1	1	2	1	3	1	0	2	10	1	0	1	4	1	0	1	0
KOG4701	2	4	0	0	2	2	1	2	0	1	1	0	0	0	0	1	0	3	1	0	2	1	4	0	0	0	0	0	6	0	0	4	2	5	1	4	2	2	0	0	1
KOG4711	0	0	1	0	1	0	0	0	1	2	1	0	0	0	0	0	1	2	0	0	0	0	2	0	0	0	3	0	2	0	0	0	4	0	1	2	3	1	0	0	4
KOG4720	2	2	1	0	1	1	1	1	1	0	0	1	0	0	0	4	0	0	0	1	0	1	1	2	0	0	0	1	2	1	1	2	2	1	0	1	1	1	1	1	0
KOG4734	0	0	0	0	0	0	0	0	1	0	0	0	0	0	0	0	0	0	0	0	0	0	1	0	0	0	0	0	0	0	0	0	0	0	0	0	1	0	0	0	0
KOG4737	0	0	0	0	0	0	1	0	1	0	1	0	0	0	0	0	0	0	0	0	0	0	0	0	0	0	0	0	0	0	0	0	0	1	0	1	0	0	0	0	0
KOG4738	0	0	0	0	0	0	0	0	1	0	0	0	0	0	0	0	1	0	0	0	0	0	0	0	0	0	0	0	0	0	0	0	0	0	1	1	0	0	0	0	0
KOG4748	1	0	1	0	0	0	0	0	2	0	0	0	0	0	0	0	0	1	0	0	0	0	0	0	0	0	0	0	0	0	1	0	0	0	7	0	0	0	0	0	0
KOG4750	0	0	0	0	0	1	0	1	0	0	0	1	0	0	0	11	0	0	0	0	0	0	0	0	0	0	0	0	0	6	0	0	0	0	1	0	1	0	0	0	1
KOG4754	1	0	0	0	0	0	0	0	0	1	1	0	0	0	0	0	0	0	1	0	0	1	0	0	0	0	2	0	0	7	0	0	0	1	0	2	1	0	0	0	1
KOG4763	1	0	0	0	0	0	1	0	1	0	1	1	0	0	0	0	0	1	0	0	0	1	0	0	0	0	0	0	0	0	1	0	0	1	0	1	1	0	1	0	0
KOG4767	0	0	0	0	0	0	0	0	1	0	0	0	0	0	0	0	0	0	0	0	0	1	0	0	0	0	1	1	0	0	1	1	0	0	0	0	0	0	1	0	0
KOG4769	0	0	0	1	0	0	0	0	0	0	0	0	0	0	0	0	0	0	0	0	0	2	0	0	0	0	3	1	0	0	1	3	0	0	0	0	0	0	1	0	1
KOG4770	0	0	0	0	0	0	0	0	0	0	0	0	0	0	0	0	0	0	0	0	0	1	0	0	0	0	1	1	0	0	0	0	0	0	0	0	0	0	0	0	0
KOG4773	0	3	0	0	2	0	1	1	0	1	0	0	0	0	0	0	0	1	0	0	0	2	0	0	0	0	4	1	1	0	0	0	0	2	1	0	1	0	0	0	1
KOG4777	0	2	0	0	1	1	0	1	1	1	1	0	0	0	0	0	0	1	1	0	0	1	1	0	0	0	1	1	3	1	0	0	0	1	1	1	1	0	1	0	1
KOG4779	0	2	0	1	1	1	1	1	0	1	1	0	0	0	0	0	1	1	0	1	0	0	1	0	1	0	0	0	0	0	0	0	0	1	1	0	0	1	1	1	1
KOG4781	1	0	0	0	1	0	0	0	0	1	0	0	0	0	0	0	1	1	1	0	0	0	3	1	0	0	1	0	0	0	0	0	0	0	2	0	2	0	0	0	1
KOG4821	0	0	0	0	1	1	1	1	1	0	0	0	0	0	0	0	1	0	0	0	0	1	3	0	0	0	1	0	0	0	0	0	0	1	0	0	1	1	0	0	0
KOG4826	2	3	0	0	1	1	2	1	1	1	1	0	0	0	0	0	1	1	0	0	0	0	1	1	0	0	0	0	2	0	0	0	0	0	0	0	1	1	0	0	1
KOG4830	0	0	0	0	0	0	1	0	0	0	0	0	0	0	0	0	0	0	0	0	0	0	0	0	0	0	0	0	0	1	0	0	0	1	0	0	0	2	0	0	0
KOG4841	0	0	0	0	0	0	1	0	0	0	0	0	0	0	0	0	0	0	0	0	0	0	0	0	0	0	0	0	0	0	0	0	0	0	1	0	0	0	0	0	0
KOG4845	0	0	0	0	0	0	0	0	0	0	0	0	0	0	0	0	0	0	0	0	0	1	0	0	0	0	2	1	0	0	0	3	0	0	0	0	0	0	0	0	0
