# Supplementary material for: Global transcriptome analysis of the aphelid Paraphelidium tribonemae supports the phagotrophic origin of fungi
Source: Commun Biol. 2018 Dec 19;1:231. doi: 10.1038/s42003-018-0235-z (PMC6299283; doi:10.1038/s42003-018-0235-z)
Supplement: Supplementary file 6 — Supplementary Data 4 [file 42003_2018_235_MOESM6_ESM.xlsx]

## Sheet: Table S4
Supplementary Table 4. Distribution of selected proteins related to cytoskeletton, trafficking and phagotrophy in different eukaryotic genomes
HMM_name	HMM_UniProt_annotation	e-value_of_UniProt_Hit	Number_of_KOs_mapped_to_HMM	KOs	e-val_of_each_KO_to_HMM	bit_score_of_each_KO_to_HMM	KEGG_paths_represented_by_KOs/HMM	Aca_ca	All_ma	Amp_sp	Ant_lo	Bat_de	Bla_br	Cap_ow	Cat_an	Chr_pe	Cop_ci	Cor_li	Dic_pu	Enc_cu	Enc_in	Ent_bi	Ent_hi	Fon_al	Gon_pr	Ich_ho	Lei_ma	Mit_da	Mon_br	Mor_ve	Nae_gr	Nem_pa	Nos_ce	Par_at	Par_sa	Par_tr	Phy_in	Pla_fa	Pol_pa	Roz_al	Sal_ro	Sch_po	Sph_ar	Spi_pu	The_tr	Tox_go	Try_br	Ust_ma
gi_922854265_gb_KOO22815.1__Chrysochrom_tobin	Q38950	1.3e-138	1	K03456	1.3e-138	460.7	ko04071	1	3	1	0	1	2	1	1	1	1	1	1	1	1	0	4	0	1	2	2	2	2	2	1	1	3	1	1	6	3	1	1	1	2	1	4	1	1	1	2	1
Bradi2g42690.2.p_Brachypodium_distachyon	Q39247	2.4e-184	1	K04354	2.4e-184	610.9	ko04071	1	2	1	1	1	2	1	1	2	1	1	2	1	1	2	1	1	1	2	2	4	1	2	1	1	3	1	1	4	1	0	2	1	1	1	2	1	1	0	2	1
maker-scaffold_15883-augustus-gene-0.2-mRNA-1_Cymbomonas	A0CNL9	0.0011	1	K04382	0.0011	16.7	ko04071	0	0	0	0	0	0	0	0	0	0	0	0	0	0	0	0	0	0	0	0	0	0	0	0	0	0	0	0	0	0	0	0	0	0	0	0	0	0	0	0	0
Bradi3g00452.2.p_Brachypodium_distachyon	Q9DGE2	0.0026	1	K04441	0.0026	14.3	ko04071	0	0	0	0	0	0	0	0	0	0	0	0	0	0	0	0	0	0	0	0	0	0	0	0	0	0	0	0	0	0	0	0	0	0	0	0	0	0	0	0	0
jgi_Neosp1_703164_fgenesh2_kg.102_NUM_17_NUM_Locus15508v1rpkm1.03_Neocallimastix_californiae	P04897	3.7e-150	1	K04630	3.7e-150	497.9	ko04071	8	20	1	0	9	9	9	10	3	16	3	13	0	0	0	1	4	4	7	0	6	3	8	53	0	0	4	2	19	1	0	13	4	2	2	7	5	0	0	0	4
AT2G47800.1_Arabidopsis_thaliana	P33527	0	1	K05665	0	1268.5	ko04071	8	75	3	0	18	52	7	39	10	13	10	8	0	0	0	7	2	7	3	8	2	10	53	10	0	0	19	4	31	42	2	11	5	9	4	37	12	9	4	3	12
AMSG_12341T0_Thec_trahens	Q5QIT3	1.7e-195	1	K11583	1.7e-195	648.2	ko04071	0	0	0	0	2	0	0	0	1	0	1	1	0	0	0	0	1	2	0	2	0	1	1	1	0	0	1	0	3	1	1	2	1	1	0	0	2	1	1	2	0
Bradi2g34040.1.p_Brachypodium_distachyon	Q9LU89	2.3e-197	1	K11584	2.3e-197	654.3	ko04071	0	2	0	1	1	1	1	1	1	1	1	1	1	1	0	0	1	1	0	0	0	2	1	0	1	3	1	2	9	5	0	1	1	3	2	2	1	2	1	0	1
Vocar.0025s0115.1.p_Volvox_carteri	Q9W0V1	2.2e-05	1	K06276	2.2e-05	20.4	ko04071;ko04131	0	0	0	0	0	0	0	0	0	0	0	0	0	0	0	0	0	0	0	0	0	0	0	0	0	0	0	0	0	0	0	0	0	0	0	0	0	0	0	0	0
Bradi2g04480.2.p_Brachypodium_distachyon	Q9M9W8	2.1e-112	1	K01115	2.1e-112	374.3	ko04071;ko04131;ko04144	8	4	0	1	0	1	4	1	2	2	4	3	1	1	0	2	1	2	3	0	2	0	3	3	0	0	4	1	2	20	0	3	1	0	1	10	1	1	0	0	1
gi_440796281_gb_ELR17390.1__Acanth.castellanii	P62998	7.9e-81	1	K04392	7.9e-81	267.6	ko04071;ko04131;ko04145;ko04810	39	12	3	2	7	5	6	5	3	12	5	18	3	3	2	29	5	7	4	0	6	6	8	59	2	9	9	4	6	1	0	20	4	4	6	6	8	9	0	0	6
Bradi2g60370.1.p_Brachypodium_distachyon	Q63787	7.9e-05	1	K02649	7.9e-05	21.3	ko04071;ko04131;ko04810	0	0	0	0	0	0	0	0	0	0	0	0	0	0	0	0	0	0	0	0	0	0	0	0	0	0	0	0	0	0	0	0	0	0	0	0	0	0	0	0	0
TTHERM_00219449_Tetrah_thermophila	P54673	7e-97	1	K00922	7e-97	322.5	ko04071;ko04131;ko04810	12	11	4	1	4	6	8	4	3	4	5	12	3	3	2	14	5	3	3	6	8	8	4	11	4	7	8	5	17	14	2	12	7	7	3	7	3	7	5	5	3
KWX15722.1_Giardia_intestinalis	Q55C09	3.3e-126	1	K12350	3.3e-126	419.4	ko04071;ko04142	4	3	1	0	1	1	8	2	2	4	3	4	0	0	0	8	1	1	1	1	0	1	7	2	0	0	1	0	3	4	0	4	1	1	1	3	3	2	1	2	2
gi_922853015_gb_KOO21661.1__Chrysochrom_tobin	Q99683	0.00068	1	K04426	0.00068	16.8	ko04071;map04141	0	0	0	0	0	0	0	0	0	0	0	0	0	0	0	0	0	0	0	0	0	0	0	0	0	0	0	0	0	0	0	0	0	0	0	0	0	1	0	0	0
EPZ33761_Rozella_allomycis	Q5JK39	2.2e-157	1	K00654	2.2e-157	522.4	ko04071	4	8	0	2	4	3	5	5	5	4	4	3	2	2	0	2	4	4	4	2	4	4	8	4	2	6	9	3	7	6	2	3	3	6	3	9	4	5	3	3	4
EHI_131070_Ent_hist	Q8T9S7	4.8e-102	1	K01110	4.8e-102	339.4	ko04071	13	6	0	1	1	1	3	2	1	1	3	6	1	1	0	6	1	0	2	1	2	4	1	9	0	0	4	1	3	5	0	6	2	5	1	4	1	3	1	0	1
TTHERM_00138450_Tetrah_thermophila	Q9C509	5.3e-196	1	K01634	5.3e-196	649.7	ko04071	2	2	0	0	1	1	3	1	1	1	2	2	0	0	0	1	2	4	1	1	0	2	1	1	0	0	3	1	5	1	0	2	0	2	0	2	1	2	0	1	1
DDB0230136_DDB_G0282607_Dicty_discoideum	Q6NQI8	3.6e-84	1	K04710	3.6e-84	280.4	ko04071	4	4	0	0	1	2	2	2	2	2	1	2	1	1	0	6	2	2	0	1	2	2	4	3	1	3	4	1	4	3	2	1	1	3	2	2	2	2	2	2	2
jgi_Allma1_19222_AMAG_05978T0_Allomyces_Macrogynus	Q6H5U3	4.2e-144	1	K04712	4.2e-144	477.7	ko04071	1	5	0	0	1	1	2	1	1	1	0	1	0	0	0	0	1	1	1	4	2	2	2	2	0	0	4	1	2	1	0	1	1	0	1	1	2	1	1	1	1
gi_21312864_ref_NP_080559.1__Mus_musculus	Q8VCQ6	4.6e-128	1	K04714	4.6e-128	425.1	ko04071	0	4	0	0	0	2	0	3	0	0	0	0	0	0	0	3	0	0	0	0	2	0	2	5	0	0	0	0	0	1	2	0	0	0	0	0	0	0	0	0	0
Bradi1g04840.1.p_Brachypodium_distachyon	Q9M2G7	1.4e-110	1	K04716	1.4e-110	367.6	ko04071	1	0	0	0	0	0	0	0	3	1	0	1	0	0	0	3	1	1	3	1	0	1	3	0	0	0	7	0	2	0	0	1	0	1	1	3	1	1	0	0	1
gi_831782185_ref_XP_012756602.1__Acyto_subglobosum	Q810K3	1.1e-09	1	K04717	1.1e-09	36.2	ko04071	0	0	0	0	0	0	0	0	0	0	0	1	0	0	0	0	0	0	0	0	0	0	0	2	0	0	0	0	0	0	0	1	0	0	0	0	0	0	0	0	0
Bradi2g51820.2.p_Brachypodium_distachyon	Q8L7L1	5.2e-93	1	K04718	5.2e-93	309.3	ko04071	2	2	0	0	0	2	4	2	2	2	2	3	0	0	0	1	2	1	4	2	0	2	4	2	0	0	7	1	2	4	0	2	0	2	1	4	3	4	1	2	2
Bradi2g44010.1.p_Brachypodium_distachyon	Q0JL46	0	1	K12349	0	1102.9	ko04071	1	0	0	0	0	0	2	0	0	1	0	1	0	0	0	0	1	0	0	0	0	1	0	1	0	0	2	0	3	3	0	2	0	1	0	0	1	3	0	0	1
jgi_Neosp1_701559_fgenesh2_kg.67_NUM_23_NUM_Locus8925v1rpkm3.93_Neocallimastix_californiae	O70572	4.1e-120	1	K12351	4.1e-120	399.1	ko04071	0	0	0	0	0	0	1	0	2	1	0	0	0	0	0	0	0	0	0	1	0	0	2	2	0	0	0	2	1	2	0	0	0	0	1	0	0	1	1	1	2
Bradi2g32930.2.p_Brachypodium_distachyon	O80438	7e-66	1	K00670	7e-66	218.8	ko04131	2	2	1	0	1	1	2	1	1	1	2	2	0	0	0	2	2	1	1	2	2	1	1	0	0	0	2	0	3	1	1	1	1	1	5	1	1	0	1	1	1
jgi_Phypa1_1_103141_fgenesh1_pg.scaffold_1362000001_Physcomitrella_patens	P30430	9.5e-166	1	K01349	9.5e-166	550.1	ko04131	3	6	1	0	1	3	1	5	3	3	1	0	0	0	0	0	1	2	2	0	2	2	2	1	0	0	6	0	7	0	0	0	3	2	1	6	2	0	0	0	1
Bradi2g51090.1.p_Brachypodium_distachyon	Q6P1E8	4.8e-80	1	K02183	4.8e-80	265.4	ko04131	26	18	4	1	9	7	9	6	10	5	9	12	5	4	6	13	5	10	4	23	4	26	16	36	2	6	17	2	12	26	16	12	4	33	6	13	11	41	25	19	4
gi_922887881_gb_KOO53344.1__Chrysochrom_tobin	P17927	0.003	1	K04011	0.003	15.5	ko04131	0	0	0	0	0	0	0	0	0	0	0	0	0	0	0	0	0	0	0	0	0	0	0	0	0	0	0	0	0	0	0	0	0	0	0	0	0	0	0	0	0
BDET_06493_Batrachochytrium_dendrobatidis	Q9EQZ6	3.3e-31	1	K04351	3.3e-31	106.4	ko04131	0	0	0	0	0	0	0	0	0	0	0	0	0	0	0	0	0	0	0	0	0	0	0	0	0	0	0	0	0	0	0	0	0	1	0	0	0	0	0	0	0
gi_568915859_ref_XP_006499016.1__Mus_musculus	Q9WVI9	5.2e-188	1	K04434	5.2e-188	623.7	ko04131	0	0	0	0	0	0	1	0	0	0	0	0	0	0	0	0	0	0	0	0	0	1	0	0	0	0	0	0	0	0	0	0	0	1	0	0	0	0	0	0	0
Bradi2g41710.15.p_Brachypodium_distachyon	Q91918	1.3e-116	1	K04482	1.3e-116	387.2	ko04131	5	12	3	3	2	4	5	5	5	4	4	2	3	3	4	6	4	2	2	5	6	1	4	2	2	12	10	4	13	5	3	3	3	5	3	6	4	4	4	4	2
FBpp0084679_Drosophila_melanogaster	Q76P24	0	1	K04533	0	1736.7	ko04131	2	0	0	0	0	0	1	0	1	0	1	1	0	0	0	0	0	0	1	0	0	1	0	0	0	0	2	0	0	0	0	1	0	1	0	2	0	1	0	0	0
Bradi2g49200.1.p_Brachypodium_distachyon	Q84J75	1.3e-130	1	K05956	1.3e-130	433.6	ko04131	3	6	1	1	3	3	4	4	4	3	4	3	1	1	2	3	4	3	3	2	4	4	4	4	2	3	4	2	10	5	3	2	3	4	3	5	3	3	3	2	3
Bradi3g59230.1.p_Brachypodium_distachyon	Q94AI6	1.1e-259	1	K06110	1.1e-259	861.5	ko04131	1	2	1	3	1	1	1	1	0	1	1	1	1	1	2	1	1	1	1	0	2	0	1	1	1	3	2	1	2	1	0	1	1	1	1	1	1	2	0	0	1
AMSG_04360T0_Thec_trahens	Q93YU5	9.4e-234	1	K06111	9.4e-234	775.9	ko04131	1	2	1	0	1	1	1	1	1	1	1	1	1	1	0	1	1	1	1	1	0	1	1	2	0	0	2	1	2	1	0	1	1	1	1	3	1	1	0	1	1
gi_253314536_ref_NP_032539.2__Mus_musculus	A2ARV4	0	1	K06233	0	3055.2	ko04131	0	0	0	0	0	0	0	0	0	0	0	0	0	0	0	0	0	0	0	0	0	0	0	0	0	0	0	0	0	1	0	0	0	0	0	0	0	0	0	0	0
YCL038C_Saccharomyces_cerevisiea	P25568	4.2e-134	1	K06902	4.2e-134	445.6	ko04131	0	0	0	0	2	0	0	0	0	2	0	0	0	0	0	0	0	0	0	0	0	0	6	1	0	0	0	1	5	0	0	0	0	1	1	0	0	0	0	0	1
Bradi3g29030.1.p_Brachypodium_distachyon	Q9AV57	5.3e-252	1	K07192	5.3e-252	834.6	ko04131	0	0	0	0	1	0	0	0	0	0	0	0	0	0	0	0	0	2	0	0	0	0	1	1	0	0	0	0	2	0	0	0	0	0	0	0	0	0	0	0	0
Bradi2g50730.2.p_Brachypodium_distachyon	Q9LZD3	6.7e-237	1	K07195	6.7e-237	785.9	ko04131	0	2	1	0	1	1	1	1	1	1	1	1	0	0	0	1	1	2	1	0	0	1	1	1	0	0	3	1	2	1	0	1	2	1	1	2	1	1	0	0	1
gi_922857557_gb_KOO25789.1__Chrysochrom_tobin	Q9ULB1	2.9e-14	1	K07377	2.9e-14	51.4	ko04131	0	0	0	0	0	0	0	0	1	0	0	0	0	0	0	0	0	0	0	0	0	3	0	2	0	0	0	0	0	0	0	4	0	1	0	0	0	0	0	0	0
gi_121911596_gb_EAY16427.1__Trich_vaginalis	P40392	3.5e-76	1	K07874	3.5e-76	253.2	ko04131	169	40	5	6	23	20	47	22	37	22	20	81	6	6	24	153	31	19	27	22	12	35	32	171	7	18	48	8	41	38	14	57	19	39	12	33	24	65	18	23	19
gi_440793957_gb_ELR15128.1__Acanth.castellanii	Q13637	6.9e-18	1	K07918	6.9e-18	62.9	ko04131	1	0	0	0	0	0	0	0	0	0	0	0	0	0	0	0	0	0	0	0	0	0	0	0	0	0	1	0	0	0	0	1	0	0	0	0	0	1	0	0	0
jgi_Neosp1_510022_fgenesh1_pg.120_NUM_47_Neocallimastix_californiae	Q86CS2	0.00057	1	K08269	0.00057	17.4	ko04131	0	9	0	0	1	2	0	4	1	0	1	0	0	0	0	0	0	3	0	0	0	0	0	0	0	0	0	0	1	0	0	0	0	0	0	0	1	0	0	0	0
gi_831791134_ref_XP_012759615.1__Acyto_subglobosum	Q9SUG7	2.1e-241	1	K08330	2.1e-241	801.2	ko04131	1	0	0	0	1	0	1	0	1	1	0	1	0	0	0	0	0	0	0	0	0	1	1	1	0	0	1	0	6	2	0	1	0	2	1	1	1	2	1	0	1
Bradi4g24767.1.p_Brachypodium_distachyon	F4J8V5	1.2e-89	1	K08331	1.2e-89	299.5	ko04131	1	0	0	0	1	0	1	0	1	1	1	1	0	0	0	0	0	1	1	0	0	0	1	0	0	0	1	0	0	1	0	1	0	0	1	0	1	0	0	0	1
Cre01.g032000.t1.3_PACid:27578882_Chlamydomonas_reinhardtii	P39968	2e-21	1	K08332	2e-21	74.9	ko04131	0	0	0	0	0	0	0	0	0	0	0	0	0	0	0	0	0	0	0	0	0	0	0	0	0	0	0	0	0	0	0	0	0	0	0	0	0	0	0	0	0
DDB0216334_DDB_G0282627_Dicty_discoideum	Q54S77	1.8e-233	1	K08333	1.8e-233	775.6	ko04131	2	2	0	0	1	1	2	1	1	1	1	2	0	0	0	1	1	1	1	1	0	1	1	2	0	0	3	0	3	1	1	3	3	1	1	3	1	1	2	1	1
Bradi2g46650.1.p_Brachypodium_distachyon	Q9M367	1.4e-106	1	K08334	1.4e-106	354.2	ko04131	0	3	0	0	2	1	2	1	1	1	1	2	0	0	0	5	1	1	1	0	0	1	1	2	0	0	1	0	4	2	0	2	1	1	1	1	1	1	1	1	1
AMSG_10652T0_Thec_trahens	A2YAG8	1.8e-42	1	K08336	1.8e-42	141.7	ko04131	2	2	0	0	1	1	1	1	1	1	1	1	0	0	0	1	0	1	1	0	0	0	1	1	0	0	1	0	0	1	1	1	1	1	1	1	1	1	1	0	1
Bradi2g43480.2.p_Brachypodium_distachyon	Q94CD5	2e-292	1	K08337	2e-292	969.8	ko04131	1	2	0	0	1	1	1	1	1	1	1	1	0	0	0	1	1	1	1	1	2	0	1	1	0	0	6	2	2	1	1	1	1	1	1	3	1	1	1	1	1
Bradi3g01650.1.p_Brachypodium_distachyon	Q99J83	1.9e-85	1	K08339	1.9e-85	284	ko04131	0	2	0	0	1	1	1	1	1	1	1	1	0	0	0	1	1	1	0	0	0	0	1	2	0	0	2	0	2	1	1	1	1	1	1	1	1	1	1	1	0
LOC_Os02g41610.1_PACid:21920571_Oryza_sativa	A5DIB1	0.00031	1	K08340	0.00031	17.2	ko04131	0	0	0	0	0	0	0	0	0	0	0	0	0	0	0	0	0	0	0	0	0	0	0	0	0	0	0	0	0	0	0	0	0	0	0	0	0	0	0	0	0
Bradi4g45390.2.p_Brachypodium_distachyon	A2YS06	2.5e-47	1	K08341	2.5e-47	157.2	ko04131	1	2	0	0	2	1	1	2	1	1	1	3	0	0	0	2	2	1	1	14	2	2	3	2	0	0	4	0	2	1	1	2	1	1	1	1	1	1	1	3	1
GSPATP00029795001_Param_tetraurelia	A2XHJ5	7e-82	1	K08342	7e-82	272.6	ko04131	3	4	0	0	1	2	2	2	2	1	2	3	0	0	0	4	2	1	1	2	0	2	2	0	0	0	5	2	6	1	1	2	0	0	1	3	1	2	1	2	1
TTHERM_00012980_Tetrah_thermophila	Q0WWQ1	6.7e-105	1	K08343	6.7e-105	348	ko04131	1	2	0	0	1	1	2	1	1	1	1	1	0	0	0	1	2	1	1	1	2	1	1	1	0	0	1	1	3	1	3	1	1	1	1	1	1	1	1	1	1
DDB0306950_DDB_G0280403_Dicty_discoideum	Q9VTC2	1.5e-47	1	K08366	1.5e-47	159.5	ko04131	1	0	0	0	0	0	1	0	0	0	1	1	0	0	0	0	1	0	0	0	0	1	1	1	0	0	1	0	0	1	0	1	0	1	0	1	0	1	0	0	0
AMSG_06826T0_Thec_trahens	Q9LRP1	4.4e-109	1	K08494	4.4e-109	361.7	ko04131	0	2	0	0	1	1	2	1	0	0	2	3	0	0	0	2	2	1	0	4	0	1	0	5	0	0	2	0	0	4	1	3	1	1	0	0	1	2	1	3	0
Bradi2g49168.1.p_Brachypodium_distachyon	P47192	3e-38	1	K08511	3e-38	127.9	ko04131	4	6	5	2	3	3	2	5	1	2	3	3	1	1	0	7	3	3	2	2	4	1	3	9	1	3	3	2	2	3	2	2	2	4	1	4	5	5	3	2	0
YBL106C_Saccharomyces_cerevisiea	P38163	0	1	K08518	0	1646.5	ko04131	0	0	0	0	0	0	0	0	0	1	0	0	0	0	0	0	0	0	0	0	0	0	1	0	0	0	0	0	0	0	0	0	0	0	1	0	0	0	0	0	1
gi_568995551_ref_XP_006522297.1__Mus_musculus	Q8BH47	1.1e-152	1	K08520	1.1e-152	506.7	ko04131	0	0	0	0	1	0	0	0	1	0	0	0	0	0	0	0	0	0	0	0	0	0	0	0	0	0	0	0	0	0	0	0	0	0	0	0	0	0	0	0	0
gi_262263358_ref_NP_808325.2__Mus_musculus	Q63406	0	1	K08810	0	1034.3	ko04131	0	0	0	0	0	0	3	0	1	0	0	0	0	0	0	1	0	0	0	0	0	1	0	0	0	0	0	0	0	0	0	0	0	0	0	0	0	0	0	0	0
gi_121903864_gb_EAY08823.1__Trich_vaginalis	F1MH24	1.4e-106	1	K08853	1.4e-106	353.8	ko04131	5	4	1	0	3	2	3	2	5	2	3	4	0	0	0	4	1	5	3	4	0	3	2	4	1	0	5	0	49	4	5	4	3	5	4	2	2	6	2	2	4
jgi_Phypa1_1_234038_estExt_fgenesh2_pg.C_1130062_Physcomitrella_patens	Q6P6U0	0.001	1	K08891	0.001	17	ko04131	0	0	0	0	0	0	0	0	0	0	0	0	0	0	0	0	0	0	0	0	0	0	0	0	0	0	0	0	0	0	0	0	0	0	0	0	0	0	0	0	0
gi_440797207_gb_ELR18302.1__Acanth.castellanii	Q14554	2.6e-17	1	K09583	2.6e-17	61.3	ko04131	3	0	0	0	0	0	0	0	0	0	0	0	0	0	0	0	0	0	0	0	0	0	0	0	0	0	0	0	0	0	0	0	0	0	0	0	0	0	0	0	0
gi_568909601_ref_XP_006529908.1__Mus_musculus	Q8CI59	5.6e-200	1	K10142	5.6e-200	662.6	ko04131	1	0	0	0	0	0	0	0	0	0	0	0	0	0	0	0	0	0	0	0	0	0	0	3	0	0	0	0	0	0	0	0	0	0	0	3	0	0	0	0	0
FBpp0079210_Drosophila_melanogaster	Q91ZY8	0	1	K10649	0	1106.7	ko04131	0	0	0	0	0	0	0	0	0	0	0	1	0	0	0	0	0	0	0	0	0	0	0	1	0	0	2	0	0	0	0	0	0	0	0	0	0	0	0	0	0
Bradi2g19040.1.p_Brachypodium_distachyon	Q9ZTN2	3.4e-100	1	K10949	3.4e-100	332.5	ko04131	1	2	1	1	1	1	2	1	1	1	1	1	1	1	6	1	1	2	0	1	0	1	1	1	1	3	1	1	2	2	3	2	1	1	1	1	1	1	5	1	1
YNL258C_Saccharomyces_cerevisiea	P53847	0	1	K11578	0	1034.3	ko04131	0	2	0	0	0	1	0	1	0	0	0	0	0	0	0	0	0	0	0	0	0	0	0	0	0	0	0	0	0	0	0	0	0	0	0	0	0	0	0	0	0
TTHERM_01099000_Tetrah_thermophila	Q8LPN7	3.4e-25	1	K11982	3.4e-25	86	ko04131	1	4	0	0	1	1	4	2	3	1	0	2	0	1	0	0	0	4	0	2	2	2	3	1	0	0	1	1	2	9	2	3	0	1	2	8	3	3	1	2	1
AMSG_00274T0_Thec_trahens	Q9NQ86	2.6e-20	1	K12013	2.6e-20	70.4	ko04131	0	2	1	1	1	1	0	2	0	0	0	0	1	1	2	0	1	1	0	1	2	0	0	1	1	3	1	1	1	1	2	0	1	0	0	0	1	2	2	0	0
gi_568984196_ref_XP_006517581.1__Mus_musculus	Q60875	4.8e-278	1	K12791	4.8e-278	922.8	ko04131	0	0	0	0	0	0	2	0	0	1	0	0	0	0	0	0	0	0	0	0	0	0	0	0	0	0	0	0	0	0	0	0	0	2	0	0	0	0	0	0	0
gi_831788645_ref_XP_012758811.1__Acyto_subglobosum	Q08602	9e-95	1	K14050	9e-95	315.3	ko04131	1	2	0	0	1	1	1	1	1	1	1	1	1	1	2	1	1	1	1	1	2	1	1	1	1	3	1	1	4	4	1	1	1	1	1	2	1	1	1	1	1
GSPATP00022751001_Param_tetraurelia	Q9C5X3	2.4e-177	1	K15292	2.4e-177	588.8	ko04131	1	4	1	1	1	1	1	1	1	1	1	1	1	1	2	1	1	2	1	1	4	1	2	1	1	1	1	0	7	1	1	1	1	1	1	4	3	1	1	1	1
FBpp0088306_Drosophila_melanogaster	Q9Z1N9	0	1	K15293	0	2613.2	ko04131	0	0	0	0	0	0	0	0	0	0	0	0	0	0	0	0	0	0	0	0	0	0	0	0	0	0	0	0	0	0	0	0	0	1	0	1	0	1	0	0	0
gi_121880823_gb_EAX86953.1__Trich_vaginalis	Q9SPE6	6.1e-114	1	K15296	6.1e-114	377.8	ko04131	1	4	1	0	1	1	1	1	1	1	1	1	1	1	12	1	1	1	1	3	2	1	3	2	1	0	1	2	2	2	1	1	1	1	1	2	1	1	1	3	1
gi_568991139_ref_XP_006520398.1__Mus_musculus	Q9EQZ7	0	1	K15297	0	1991	ko04131	1	0	0	0	0	0	0	0	0	0	0	0	0	0	0	0	0	0	0	0	0	0	0	0	0	0	0	0	0	0	0	0	0	0	0	0	0	0	0	0	0
jgi_Conco1_68894_fgenesh1_pg.33___25_Conidiobolus_coronatus	Q9ERE4	2e-124	1	K15620	2e-124	412.6	ko04131	0	2	1	1	1	1	1	1	1	1	1	0	1	1	0	0	1	1	2	0	0	1	2	0	1	0	1	1	2	0	0	0	1	1	1	2	1	0	0	0	1
MA_134875g0010_Picea_abies	Q5ZHZ4	2e-17	1	K15685	2e-17	61.9	ko04131	0	0	0	0	0	0	0	0	0	0	0	0	0	0	0	0	0	0	0	0	0	0	0	0	0	0	2	0	0	0	1	0	0	0	0	0	0	0	0	0	0
gi_568987504_ref_XP_006518993.1__Mus_musculus	Q811U3	0	1	K16072	0	1159.1	ko04131	0	0	0	0	0	0	0	0	0	0	0	0	0	0	0	0	0	0	0	0	0	0	0	0	0	0	0	0	0	0	0	0	0	0	0	0	0	1	0	0	0
maker-scaffold_52-snap-gene-0.40-mRNA-1_Cymbomonas	Q54Y67	1.2e-41	1	K16750	1.2e-41	139.6	ko04131	1	0	0	0	0	0	1	0	1	0	1	1	0	0	0	1	1	1	1	0	0	1	1	1	0	0	1	0	0	1	0	1	0	1	0	2	1	1	0	0	0
Migut.A00732.1.p_Mimulus_guttatus	Q94464	1.1e-182	1	K17065	1.1e-182	606.7	ko04131	2	11	1	1	3	3	4	3	4	5	3	2	2	2	0	2	2	5	8	1	10	3	7	3	1	6	7	3	2	4	3	2	4	7	3	11	4	4	2	2	2
gi_568928280_ref_XP_006502758.1__Mus_musculus	O65902	4.8e-161	1	K17261	4.8e-161	534.6	ko04131	1	5	0	0	1	1	2	1	1	1	1	1	0	0	0	1	1	1	0	2	2	2	1	3	0	0	3	1	2	1	1	1	1	2	1	1	1	1	1	1	1
gi_307106833_gb_EFN55078.1__Chlorella_sp	Q0WW26	0	1	K17267	0	1107.6	ko04131	1	2	1	1	1	1	1	1	1	1	1	1	1	1	2	2	1	1	1	1	2	1	1	1	1	3	1	1	2	1	1	1	2	1	1	4	1	1	2	1	1
AMSG_09361T0_Thec_trahens	Q9SA78	5.9e-100	1	K17268	5.9e-100	331.8	ko04131	1	2	0	0	1	1	1	1	1	0	1	1	0	0	0	0	1	1	1	1	0	1	1	1	0	0	1	0	1	1	1	1	0	0	1	1	1	1	1	1	1
EPZ32893_Rozella_allomycis	Q9SV20	0	1	K17301	0	1160.8	ko04131	2	2	1	1	1	1	1	1	1	1	1	1	1	1	2	2	1	1	1	1	2	1	1	1	1	3	2	1	1	1	1	1	1	1	1	1	1	1	1	1	1
gi_29789080_ref_NP_056642.1__Mus_musculus	Q5VQ78	0	1	K17302	0	1064.4	ko04131	41	53	7	0	27	17	25	23	34	26	20	20	4	4	4	9	16	26	24	11	22	23	24	23	4	6	28	15	48	22	6	25	20	33	18	28	25	17	10	7	20
jgi_Gloin1_336297	Q8CFE4	7e-170	1	K17541	7e-170	564.3	ko04131	1	2	0	0	1	2	1	1	2	1	1	1	0	0	0	0	0	1	2	1	0	2	1	1	0	0	5	0	0	1	0	1	0	4	1	4	0	1	1	0	1
gi_45433555_ref_NP_031899.2__Mus_musculus	A6QP06	8.9e-100	1	K17598	8.9e-100	331.8	ko04131	0	0	0	0	0	0	0	0	0	0	0	0	0	0	0	0	0	0	0	0	0	0	0	0	0	0	4	0	0	0	0	0	0	0	0	0	0	0	0	0	0
Bradi5g03600.1.p_Brachypodium_distachyon	F4JT76	8.8e-244	1	K17600	8.8e-244	809.2	ko04131	1	2	0	0	1	1	1	1	1	1	1	1	0	0	0	1	1	1	1	1	0	1	1	2	0	0	2	1	7	1	0	1	0	1	1	2	1	1	1	1	1
gi_440802519_gb_ELR23448.1__Acanth.castellanii	F4HWE6	7e-207	1	K17637	7e-207	686.8	ko04131	1	2	1	0	1	1	1	1	1	1	1	1	1	1	2	1	1	1	1	1	2	1	1	2	1	3	4	1	2	1	0	1	1	1	1	1	1	0	0	1	1
MA_10434109g0010_Picea_abies	Q09406	0.0005	1	K17890	0.0005	17.8	ko04131	0	0	0	0	0	0	0	0	0	0	0	0	0	0	0	0	0	0	0	0	0	0	0	0	0	0	0	0	0	0	0	0	0	0	0	0	0	0	0	0	0
gi_440794214_gb_ELR15381.1__Acanth.castellanii	F8S296	1.9e-239	1	K17906	1.9e-239	796	ko04131	5	6	1	0	3	3	4	3	4	2	3	4	1	1	0	2	2	1	4	4	2	3	2	4	0	0	8	3	5	7	0	7	2	3	3	3	2	9	4	1	1
Bradi4g27777.1.p_Brachypodium_distachyon	Q8RUS5	1.3e-168	1	K17907	1.3e-168	559.7	ko04131	1	2	0	0	1	1	1	1	1	1	1	1	1	1	0	2	1	1	1	1	2	1	1	1	0	0	1	1	4	1	0	1	1	1	1	3	1	1	1	1	1
Bradi1g65467.1.p_Brachypodium_distachyon	A3GFE3	0.00044	1	K17908	0.00044	18.2	ko04131	0	0	0	0	0	0	0	0	0	0	0	0	0	0	0	0	0	0	0	0	0	0	0	0	0	0	0	0	0	0	0	0	0	0	0	0	0	0	0	0	0
Migut.L01208.1.p_Mimulus_guttatus	Q9S7P9	3.3e-59	1	K18211	3.3e-59	197.6	ko04131	4	0	1	0	0	0	2	0	2	0	1	1	0	0	0	1	1	0	1	0	0	1	0	0	0	0	6	0	0	2	1	1	0	1	0	1	0	1	1	0	0
gi_955178509_emb_CUF53784.1__Bodo_saltans	Q9ESD7	0	1	K18261	0	1431.1	ko04131	2	1	0	0	0	0	2	1	1	0	0	4	0	0	0	4	0	1	1	0	0	0	0	3	0	0	108	0	0	7	2	2	0	1	0	1	0	3	5	0	0
gi_568908691_ref_XP_006529468.1__Mus_musculus	Q80UJ7	2e-135	1	K18270	2e-135	450.7	ko04131	0	0	0	0	1	0	1	0	1	0	1	1	0	0	0	0	2	2	2	0	0	1	2	1	0	0	3	0	6	1	0	1	1	1	0	3	1	1	1	0	0
jgi_Neosp1_663418_estExt_fgenesh1_pg.C_40022_Neocallimastix_californiae	Q92609	2.5e-91	1	K18469	2.5e-91	304.3	ko04131	1	3	0	0	1	1	1	1	1	1	1	2	1	1	0	7	2	1	1	1	0	1	1	1	0	0	2	0	4	1	1	2	0	1	0	1	1	1	1	1	0
Bradi2g60740.1.p_Brachypodium_distachyon	Q54TH9	1.9e-30	1	K18470	1.9e-30	103.8	ko04131	0	0	0	0	0	0	0	0	0	0	0	0	0	0	0	0	1	0	1	0	0	0	0	0	0	0	0	0	0	0	1	1	0	0	0	0	0	0	1	0	0
FBpp0303259_Drosophila_melanogaster	Q921C5	0	1	K18739	0	1230.2	ko04131	0	0	0	0	0	0	0	0	0	0	0	0	0	0	0	0	0	0	0	0	0	0	0	0	0	0	0	0	0	0	0	0	0	0	0	0	0	0	0	0	0
FBpp0074991_Drosophila_melanogaster	Q8BRM2	2.3e-191	1	K19748	2.3e-191	634.1	ko04131	0	0	0	0	0	0	0	0	1	0	0	0	0	0	0	0	0	0	0	0	0	1	0	0	0	0	0	0	0	0	0	0	0	1	0	0	0	0	0	0	0
Vocar.0076s0013.2.p_Volvox_carteri	Q4V8K1	1.6e-20	1	K19876	1.6e-20	71.9	ko04131	0	0	0	0	0	0	0	0	0	0	0	0	0	0	0	0	0	0	0	0	0	0	0	1	0	0	0	0	0	0	0	1	0	0	0	1	0	0	0	0	0
EPZ33359_Rozella_allomycis	Q92357	8e-106	1	K19877	8e-106	351	ko04131	0	2	0	0	1	2	0	1	1	1	2	0	0	0	0	0	0	1	1	0	0	1	1	0	0	0	2	1	2	0	0	0	1	1	1	1	1	0	0	0	1
EPZ30995_Rozella_allomycis	P87317	7.7e-204	1	K19881	7.7e-204	676.6	ko04131	0	2	0	0	1	1	0	1	1	2	1	1	0	0	0	0	0	1	2	0	0	1	2	0	0	0	1	1	3	0	0	1	2	1	1	2	1	0	1	0	1
FBpp0088205_Drosophila_melanogaster	P46097	4e-125	1	K19902	4e-125	414.7	ko04131	4	0	0	0	0	1	0	0	1	0	0	0	0	0	0	1	1	1	1	0	0	2	0	13	0	0	5	0	2	1	0	2	0	2	0	2	0	4	0	1	0
gi_568912304_ref_XP_006497490.1__Mus_musculus	A2AQ25	0	1	K19930	0	1889.7	ko04131	0	0	0	0	0	0	0	0	0	0	0	0	0	0	0	1	0	0	0	0	0	0	0	0	0	0	0	0	0	0	0	0	0	0	0	0	0	0	0	0	0
gi_121901285_gb_EAY06301.1__Trich_vaginalis	P42322	2.5e-63	1	K19932	2.5e-63	211.3	ko04131	18	15	3	3	6	6	8	6	9	2	6	11	2	2	28	6	8	7	6	3	8	7	4	18	1	5	12	3	15	22	1	15	5	12	2	11	6	23	6	4	2
gi_568939664_ref_XP_006505170.1__Mus_musculus	Q62717	0	1	K19933	0	2585.6	ko04131	0	0	0	0	0	0	0	0	1	0	0	0	0	0	0	0	0	0	0	0	0	0	0	0	0	0	1	0	0	0	0	0	0	0	0	0	0	0	0	0	0
Bradi2g41570.1.p_Brachypodium_distachyon	B5X4E0	2.4e-34	1	K19934	2.4e-34	117	ko04131	0	0	0	0	0	0	0	0	0	0	0	0	0	0	0	0	0	0	0	0	0	1	0	0	0	0	0	0	0	0	1	0	0	0	0	0	0	0	1	0	0
gi_568911813_ref_XP_006497279.1__Mus_musculus	Q8BMG7	0	1	K19937	0	2279.6	ko04131	0	0	0	0	1	0	1	0	1	0	0	1	0	0	0	0	1	0	1	0	0	1	1	0	0	0	1	0	0	0	1	1	0	1	0	1	0	0	0	0	0
jgi_Conco1_8661_gm1.6901_g_Conidiobolus_coronatus	P17065	3.8e-42	1	K19940	3.8e-42	142.6	ko04131	0	3	1	0	2	2	0	2	1	0	0	0	0	0	0	0	0	1	1	0	2	1	4	0	0	0	3	1	2	0	0	0	1	1	1	0	1	0	0	0	0
AMSG_08110T0_Thec_trahens	Q8JZP2	3.8e-108	1	K19941	3.8e-108	359	ko04131	6	0	0	0	0	0	0	0	0	0	0	0	0	0	0	1	0	0	0	0	0	0	0	2	0	0	0	0	0	0	0	0	0	0	0	0	0	3	0	0	0
gi_307108438_gb_EFN56678.1__Chlorella_sp	Q7XJ96	2.2e-202	1	K19942	2.2e-202	670.8	ko04131	0	2	0	0	0	1	0	1	1	0	1	0	0	0	0	0	0	2	0	2	0	1	0	1	0	0	0	0	2	2	2	0	1	1	0	0	1	1	3	2	0
augustus_masked-scaffold_11853-processed-gene-0.1-mRNA-1_Cymbomonas	Q9CQU5	1.1e-27	1	K19943	1.1e-27	94.8	ko04131	0	0	0	0	0	0	0	0	0	0	0	0	0	0	0	0	0	0	0	0	0	0	0	0	0	0	0	0	0	0	0	0	0	0	0	0	0	0	0	0	0
snap_masked-scaffold_1239-processed-gene-0.5-mRNA-1_Cymbomonas	Q5RI56	0.00072	1	K19946	0.00072	16.5	ko04131	0	0	0	0	1	0	0	0	0	0	0	0	0	0	0	0	0	0	0	0	0	0	0	0	0	0	0	0	0	0	0	0	0	0	0	0	0	0	0	0	0
jgi_Bigna1_80711_fgenesh1_pg.73_NUM_79_Big_natans	Q8CJ19	5.3e-180	1	K19947	5.3e-180	597.1	ko04131	3	0	0	0	0	0	0	0	1	0	0	0	0	0	0	0	0	1	0	0	0	1	0	2	0	0	1	0	0	8	0	0	0	1	0	0	0	1	0	0	0
KNZ49723_Puccinia_sorghi	O74786	3.8e-101	1	K19950	3.8e-101	336.1	ko04131	0	0	0	0	0	0	0	0	0	1	0	0	0	0	0	0	0	0	0	0	0	0	1	0	0	0	0	0	0	0	0	0	0	0	1	0	0	0	0	0	1
gi_440804517_gb_ELR25394.1__Acanth.castellanii	B0R0W9	1.1e-24	1	K19951	1.1e-24	85.3	ko04131	1	0	0	0	0	0	0	0	0	0	0	0	0	0	0	1	0	1	0	1	0	0	0	0	0	0	0	0	0	0	1	1	0	0	0	0	0	1	1	1	0
EPZ32124_Rozella_allomycis	Q9VLP3	2.3e-37	1	K19952	2.3e-37	125.6	ko04131	0	2	0	0	1	1	1	1	1	0	1	0	0	0	0	0	1	0	0	0	0	1	1	1	0	0	1	1	0	0	0	0	1	0	1	1	1	1	0	0	0
Bradi4g20338.2.p_Brachypodium_distachyon	Q9SX85	4e-277	1	K19983	4e-277	919.2	ko04131	0	2	1	1	1	1	1	1	1	1	1	1	1	1	2	1	1	1	1	1	0	1	1	1	1	3	3	1	2	1	0	1	1	2	1	1	1	1	0	1	1
jgi_Phypa1_1_172341_estExt_fgenesh1_pg.C_3440006_Physcomitrella_patens	Q2QV94	6.8e-212	1	K19984	6.8e-212	703.5	ko04131	1	3	1	0	1	1	1	1	1	1	1	1	1	0	0	2	1	1	1	1	2	1	1	1	0	0	3	1	6	4	0	1	1	1	1	4	1	1	0	1	1
KNZ56008_Puccinia_sorghi	Q9LXX6	4.5e-218	1	K19985	4.5e-218	723.9	ko04131	3	2	2	0	1	1	1	2	1	1	1	1	1	0	0	1	1	2	1	1	0	1	1	1	0	0	4	1	3	1	0	2	2	1	1	0	1	1	0	1	1
Bradi1g04917.2.p_Brachypodium_distachyon	Q9LTB0	0	1	K19986	0	1044.2	ko04131	1	0	0	0	0	0	0	0	0	0	0	0	0	0	0	0	0	0	0	0	0	0	0	1	0	0	0	0	0	1	0	0	0	0	0	0	0	1	0	0	0
gi_7305393_ref_NP_038766.1__Mus_musculus	P08567	2.2e-40	1	K19993	2.2e-40	135	ko04131	4	3	0	0	1	0	4	0	0	1	0	6	0	1	0	1	0	0	0	1	0	15	2	5	0	4	7	0	1	10	0	5	2	17	0	1	0	3	0	0	0
92029_Selaginella_moellendorffii	Q75IC7	1.4e-101	1	K19995	1.4e-101	337	ko04131	0	2	1	0	3	2	2	1	1	1	1	1	0	0	0	0	2	0	2	2	0	1	1	3	0	0	3	1	0	0	0	1	0	1	0	0	2	4	0	2	1
gi_307111619_gb_EFN59853.1__Chlorella_sp	Q75BM4	1.7e-05	1	K19996	1.7e-05	22	ko04131	0	0	0	0	0	0	0	0	0	0	0	0	0	0	0	0	0	0	0	0	0	0	0	0	0	0	0	0	0	0	0	0	0	0	0	0	0	1	0	0	0
jgi_Bigna1_69192_fgenesh1_pg.8_NUM_116_Big_natans	Q9SL48	7.3e-196	1	K19998	7.3e-196	650	ko04131	1	2	1	1	1	1	1	1	2	1	1	1	1	1	2	2	1	1	1	1	2	1	1	1	1	3	1	1	4	2	1	1	1	1	1	2	1	1	1	1	1
gi_831768489_ref_XP_012752419.1__Acyto_subglobosum	P60192	6.5e-46	1	K20002	6.5e-46	153.7	ko04131	0	0	0	0	0	0	1	0	0	0	1	1	0	0	0	1	0	0	0	0	0	1	0	0	0	0	1	0	0	1	0	1	0	1	0	0	0	1	0	0	0
Migut.L01236.1.p_Mimulus_guttatus	Q8L5Y5	3e-134	1	K20027	3e-134	445.2	ko04131	0	3	0	0	1	0	0	0	2	0	1	1	0	0	0	0	0	0	0	3	0	1	0	0	0	0	0	0	0	2	1	0	0	1	0	1	1	1	1	2	0
FBpp0079971_Drosophila_melanogaster	Q5Y5T1	2.6e-06	1	K20028	2.6e-06	25.6	ko04131	0	2	0	0	0	1	0	1	0	0	0	0	0	0	0	0	0	0	0	0	0	0	0	0	0	0	0	0	0	0	0	0	0	0	0	0	0	0	0	0	0
gi_440802758_gb_ELR23687.1__Acanth.castellanii	Q500Z2	2.3e-10	1	K20029	2.3e-10	39.2	ko04131	7	0	0	0	0	0	0	0	0	0	0	1	0	0	0	0	0	0	0	0	0	0	0	0	0	0	0	0	0	0	0	0	1	0	0	0	1	1	0	0	0
EPZ31702_Rozella_allomycis	Q9P6L5	1.9e-267	1	K20040	1.9e-267	887.9	ko04131	3	3	1	0	1	1	1	3	2	1	1	12	0	1	2	2	1	2	5	0	4	3	2	0	0	0	3	1	4	0	0	1	2	4	1	6	2	2	0	0	1
gi_568971608_ref_XP_006532265.1__Mus_musculus	Q3UQN2	0	1	K20042	0	1192.1	ko04131	0	0	0	0	0	0	1	0	1	0	1	0	0	0	0	0	0	0	1	0	0	0	0	0	0	0	0	0	0	0	0	0	0	1	0	1	0	1	0	0	0
Bradi2g37120.1.p_Brachypodium_distachyon	Q8LBH2	1.5e-112	1	K20043	1.5e-112	373.6	ko04131	0	2	0	0	1	1	1	1	1	1	1	1	0	0	0	2	1	1	1	1	0	2	1	1	0	0	1	0	7	0	0	1	1	2	1	1	1	1	0	1	1
gi_568912261_ref_XP_006497469.1__Mus_musculus	Q9NZM3	5e-68	1	K20045	5e-68	222.7	ko04131	14	9	0	0	2	2	3	1	3	1	5	3	0	0	0	2	0	1	5	1	0	8	5	1	0	0	6	0	0	0	0	4	2	7	0	9	4	5	0	0	2
BDET_04000_Batrachochytrium_dendrobatidis	A6ZKU1	7.1e-127	1	K20046	7.1e-127	422.6	ko04131	0	7	1	0	1	1	0	1	0	1	0	0	0	0	0	0	0	1	0	0	2	1	1	0	0	0	2	1	2	0	0	0	1	1	1	0	1	0	0	0	1
gi_19113015_ref_NP_596223.1__Schizosaccharomyces_pombe	Q8WZK5	5.2e-151	1	K20061	5.2e-151	501	ko04131	0	0	0	0	0	0	0	0	0	1	0	0	0	0	0	0	0	0	0	0	0	0	0	0	0	0	0	0	0	0	0	0	0	0	2	0	0	0	0	0	1
jgi_Conco1_11803_gm1.10043_g_Conidiobolus_coronatus	Q09729	5.5e-101	1	K20062	5.5e-101	335.8	ko04131	0	0	0	0	2	0	0	0	0	2	0	0	0	0	0	0	0	0	0	0	0	0	21	0	0	0	0	0	0	0	0	0	0	0	4	0	2	0	0	0	0
Bradi2g43470.1.p_Brachypodium_distachyon	Q6P756	1.1e-71	1	K20069	1.1e-71	238.6	ko04131	1	2	0	0	1	1	1	1	1	1	1	1	0	0	0	2	0	1	1	0	0	1	1	0	0	0	1	0	2	2	0	1	0	1	0	1	1	1	1	0	1
gi_831789072_ref_XP_012758942.1__Acyto_subglobosum	Q5U4T3	1.7e-13	1	K20071	1.7e-13	48	ko04131	3	0	0	0	0	0	0	0	0	0	0	1	0	0	0	0	0	0	0	0	0	0	0	0	0	0	0	0	0	0	0	2	0	0	0	0	0	0	0	0	0
KNZ51290_Puccinia_sorghi	Q9UUM7	2.9e-96	1	K20120	2.9e-96	319.9	ko04131	0	2	0	0	1	1	1	1	0	1	0	0	0	0	0	0	1	1	0	0	0	1	2	0	0	0	2	1	2	0	0	0	1	1	1	0	1	1	0	0	1
gi_19112809_ref_NP_596017.1__Schizosaccharomyces_pombe	Q09746	2.6e-222	1	K20121	2.6e-222	737.9	ko04131	0	0	1	0	0	0	0	0	0	0	0	0	0	0	0	0	0	0	2	0	0	0	0	0	0	0	1	0	0	0	0	0	1	2	1	1	0	0	0	0	0
gi_568960853_ref_XP_006510928.1__Mus_musculus	Q10199	4.9e-104	1	K20124	4.9e-104	345.7	ko04131	0	2	0	0	2	1	6	1	0	2	1	1	0	0	0	1	2	2	3	0	0	2	1	0	0	0	7	1	8	1	1	1	4	3	2	1	3	4	0	0	1
gi_440798964_gb_ELR20025.1__Acanth.castellanii	Q8R1S4	3.1e-240	1	K20128	3.1e-240	797.9	ko04131	2	0	0	0	0	0	3	0	1	0	0	1	0	0	0	0	0	0	0	0	0	2	0	0	0	0	1	0	1	0	0	1	0	3	0	0	0	2	0	0	0
gi_831770936_ref_XP_012753150.1__Acyto_subglobosum	Q9LT31	1.2e-97	1	K20131	1.2e-97	324.7	ko04131	2	5	0	1	1	1	3	1	2	2	1	6	1	1	2	10	2	2	2	1	0	2	2	4	0	3	7	2	0	4	1	5	1	3	2	3	2	3	1	1	1
gi_831764621_ref_XP_012751236.1__Acyto_subglobosum	Q00558	3.3e-101	1	K20135	3.3e-101	336.7	ko04131	0	0	0	0	0	0	2	0	1	0	1	1	0	0	0	0	0	0	0	0	0	1	0	1	0	0	1	0	0	0	0	1	0	1	0	2	0	1	0	0	0
maker-scaffold_18221-snap-gene-0.3-mRNA-1_Cymbomonas	Q3U1T9	2.1e-90	1	K20160	2.1e-90	301.8	ko04131	7	2	0	0	0	1	5	1	2	1	3	2	0	0	0	9	2	0	1	1	0	2	0	3	1	0	6	0	1	2	0	2	0	1	0	2	0	3	0	0	0
TTHERM_00499360_Tetrah_thermophila	Q8C4S8	3.9e-17	1	K20161	3.9e-17	60.4	ko04131	0	0	0	0	0	0	0	0	0	0	0	0	0	0	0	1	0	0	0	0	0	0	0	0	0	0	0	0	0	0	0	0	0	0	0	0	0	0	0	0	0
gi_568922530_ref_XP_006501417.1__Mus_musculus	A6H8H2	0	1	K20163	0	1177.5	ko04131	2	1	0	0	1	1	6	0	5	0	2	1	0	0	0	2	1	1	5	0	0	1	1	2	0	0	6	0	1	6	0	1	2	1	1	3	1	0	0	0	0
gi_568944489_ref_XP_006507125.1__Mus_musculus	Q6ZUT9	1.4e-45	1	K20164	1.4e-45	153.9	ko04131	4	1	0	0	0	0	0	0	0	0	0	4	1	1	0	10	0	0	0	1	0	0	0	0	0	0	0	0	0	5	0	4	0	1	0	0	0	1	0	1	0
jgi_Allma1_6560_AMAG_11020T0_Allomyces_Macrogynus	Q9CXF4	5e-99	1	K20168	5e-99	329.2	ko04131	1	2	0	0	2	2	2	1	4	1	3	1	0	0	0	7	2	0	1	1	2	4	1	1	0	0	2	0	2	0	0	1	1	4	1	4	1	0	0	1	1
AMSG_04707T0_Thec_trahens	Q96NW4	4.2e-07	1	K20175	4.2e-07	26.4	ko04131	0	0	0	0	0	0	0	0	1	0	0	1	0	0	0	0	0	0	0	0	0	0	0	0	0	0	0	0	0	0	0	1	0	0	0	0	0	1	0	0	0
gi_440793224_gb_ELR14412.1__Acanth.castellanii	Q7T2D0	4.4e-20	1	K20176	4.4e-20	69.6	ko04131	1	0	0	0	0	0	2	0	0	0	0	1	0	0	0	0	0	0	0	0	0	0	0	3	0	0	0	0	0	0	0	1	0	0	0	0	0	0	0	0	0
KNZ61025_Puccinia_sorghi	O59796	0	1	K20177	0	1169.2	ko04131	0	1	0	0	0	0	0	0	0	1	0	0	0	0	0	0	0	0	0	0	0	0	1	0	0	0	0	0	0	0	0	0	0	0	1	0	0	0	0	0	0
BDET_03593_Batrachochytrium_dendrobatidis	Q0P5W1	3.8e-301	1	K20178	3.8e-301	999.8	ko04131	0	2	0	0	1	1	2	1	1	1	1	1	0	0	0	0	1	1	0	1	0	1	1	3	0	0	3	0	1	1	0	1	0	1	1	2	1	1	1	1	1
gi_307108548_gb_EFN56788.1__Chlorella_sp	Q9SJ40	0	1	K20179	0	1121.4	ko04131	1	2	0	0	1	1	1	1	1	1	1	1	0	0	0	2	1	0	1	1	0	1	1	2	0	0	3	0	3	1	1	1	1	1	2	6	1	1	1	1	1
Bradi2g45987.1.p_Brachypodium_distachyon	Q93VQ0	5.3e-207	1	K20180	5.3e-207	687.2	ko04131	1	4	0	0	1	2	1	1	1	1	1	1	0	0	0	0	1	1	0	1	0	1	1	2	0	0	1	0	4	2	1	1	1	1	1	2	1	1	1	1	1
GSPATP00031586001_Param_tetraurelia	P59015	2.5e-298	1	K20181	2.5e-298	990	ko04131	1	2	0	0	1	1	1	1	1	1	1	1	0	0	0	2	1	1	2	1	0	1	1	1	0	0	1	0	5	1	1	1	2	1	1	1	1	1	1	1	1
gi_440794636_gb_ELR15793.1__Acanth.castellanii	Q94KJ7	2e-185	1	K20182	2e-185	615.5	ko04131	4	2	0	1	1	1	2	1	2	1	1	3	0	0	0	2	1	1	2	1	0	2	1	3	0	0	2	0	4	3	1	2	1	3	1	5	1	1	1	1	1
gi_568907012_ref_XP_006496363.1__Mus_musculus	Q8R5L3	2.6e-272	1	K20183	2.6e-272	904	ko04131	1	4	0	0	3	2	6	2	2	2	2	3	0	0	0	2	2	2	1	2	0	2	1	5	0	0	11	0	8	2	1	3	2	2	1	2	2	11	1	2	2
90148_Selaginella_moellendorffii	P93231	1.3e-292	1	K20184	1.3e-292	970.1	ko04131	1	3	0	0	1	1	2	1	2	1	1	1	0	0	0	0	1	1	1	1	0	1	1	1	0	0	2	0	2	1	0	0	1	1	1	1	1	1	1	1	1
Bradi4g44233.1.p_Brachypodium_distachyon	O22929	9.1e-47	1	K20185	9.1e-47	156.2	ko04131	1	2	0	0	1	1	1	2	1	0	0	1	0	0	0	1	1	1	1	0	0	0	1	1	0	0	1	0	1	1	0	1	0	1	0	1	1	1	0	0	0
DDB0305764_DDB_G0281859_Dicty_discoideum	Q54TC6	1.5e-54	1	K20187	1.5e-54	182.5	ko04131	2	0	0	0	0	0	1	0	0	0	0	1	0	0	0	0	0	0	0	0	0	0	1	0	0	0	1	0	0	0	0	1	0	1	0	0	0	1	0	0	0
DDB0306710_DDB_G0290921_Dicty_discoideum	Q9R0C0	9.8e-56	1	K20188	9.8e-56	185.8	ko04131	0	0	0	0	0	0	1	0	1	0	0	1	0	0	0	0	0	0	0	0	0	0	1	0	0	0	1	0	0	1	0	1	0	1	0	0	0	0	0	0	0
jgi_Conco1_10712_gm1.8952_g_Conidiobolus_coronatus	Q9VVT5	9.5e-23	1	K20189	9.5e-23	78.9	ko04131	0	0	0	0	0	0	0	0	0	0	0	0	0	0	0	0	0	0	0	0	0	0	0	0	0	0	0	0	0	0	0	0	0	0	0	0	0	0	0	0	0
gi_831772906_ref_XP_012753748.1__Acyto_subglobosum	Q969F9	7.9e-33	1	K20190	7.9e-33	111.5	ko04131	2	0	0	0	0	0	0	0	0	0	0	1	0	0	0	0	0	0	0	0	0	0	0	1	0	0	3	0	0	1	0	1	0	1	0	0	0	1	0	0	0
AMSG_09916T0_Thec_trahens	P59438	5e-280	1	K20191	5e-280	929.5	ko04131	0	0	0	0	0	0	0	0	1	0	0	0	0	0	0	0	1	0	0	0	0	0	0	0	0	0	1	0	0	0	0	0	0	1	0	0	0	1	0	0	0
gi_440803185_gb_ELR24094.1__Acanth.castellanii	O08983	3e-250	1	K20193	3e-250	830.2	ko04131	2	0	0	0	0	0	1	0	0	0	0	1	0	0	0	0	0	0	0	0	0	1	0	1	0	0	2	0	0	0	0	1	0	1	0	0	0	1	0	0	0
AMSG_08799T0_Thec_trahens	Q9NQG7	6.1e-23	1	K20194	6.1e-23	79.1	ko04131	1	0	0	0	0	0	2	0	0	0	0	1	0	0	0	0	0	0	0	0	0	0	0	0	0	0	2	0	0	0	0	1	0	1	0	0	0	1	0	0	0
Bradi2g62532.2.p_Brachypodium_distachyon	Q5JL08	6.3e-158	1	K20195	6.3e-158	523.8	ko04131	2	3	0	0	1	1	1	1	1	1	1	1	0	0	0	4	1	1	0	1	0	1	1	1	0	0	1	0	1	1	1	1	0	1	1	1	1	1	1	1	1
DDB0304352_DDB_G0287817_Dicty_discoideum	Q8YRI1	1.2e-152	1	K20241	1.2e-152	504.7	ko04131	20	22	3	3	9	14	14	14	13	7	9	16	5	5	2	11	12	9	12	12	14	13	14	17	3	15	17	6	18	15	8	10	11	9	16	17	10	15	15	12	7
DDB0235329_DDB_G0282575_Dicty_discoideum	Q96CN4	1.3e-62	1	K20242	1.3e-62	209.7	ko04131	17	14	2	1	6	7	13	7	16	6	11	14	1	1	2	8	8	5	10	4	2	10	11	7	2	3	23	3	15	17	4	11	4	11	8	10	5	11	9	2	6
YDR472W_Saccharomyces_cerevisiea	Q54YG5	6e-70	1	K20280	6e-70	232.1	ko04131	1	2	1	0	1	1	1	0	1	1	1	1	1	1	2	1	1	1	0	1	0	1	1	1	0	3	2	0	3	1	1	1	0	1	1	0	1	1	1	1	0
gi_955181167_emb_CUE68965.1__Bodo_saltans	Q91VW5	0	1	K20283	0	1512.4	ko04131	0	0	0	0	0	0	0	0	0	0	0	0	0	0	0	0	0	0	0	0	0	0	0	0	0	0	0	0	0	0	0	0	0	0	0	0	0	1	0	0	0
Vocar.0045s0036.1.p_Volvox_carteri	Q5EA50	1.2e-105	1	K20285	1.2e-105	351.2	ko04131	46	33	0	0	6	4	10	14	24	4	6	17	0	0	0	0	4	4	3	9	0	8	42	39	0	0	9	0	17	28	7	33	2	13	3	6	11	16	7	12	2
Bradi2g16820.1.p_Brachypodium_distachyon	Q0WVL7	6.6e-135	1	K20286	6.6e-135	448.8	ko04131	1	0	0	0	1	0	1	1	1	0	1	1	0	0	0	0	0	1	0	0	0	1	1	1	0	0	3	1	2	2	0	1	1	1	1	1	1	0	0	0	0
Bradi2g51620.1.p_Brachypodium_distachyon	Q9Z160	6.2e-111	1	K20288	6.2e-111	369.8	ko04131	1	0	0	0	1	0	1	0	1	1	1	1	0	0	0	0	1	1	1	1	0	1	1	1	0	0	2	0	0	1	0	1	0	1	0	2	1	1	0	1	1
Bradi1g01740.1.p_Brachypodium_distachyon	Q921L5	1.8e-230	1	K20289	1.8e-230	765	ko04131	1	3	0	0	1	1	1	1	1	1	1	1	0	0	0	1	1	1	2	1	0	1	1	1	0	0	4	0	0	1	1	1	1	0	1	1	1	1	1	1	1
jgi_Gloin1_64397	Q8CI04	3.5e-251	1	K20290	3.5e-251	833.6	ko04131	1	3	0	0	1	1	1	1	1	1	1	2	0	0	0	0	1	1	1	1	0	1	1	1	0	0	2	0	2	1	0	1	1	1	1	4	1	0	1	1	1
AT4G01400.1_Arabidopsis_thaliana	Q8L838	3.7e-273	1	K20291	3.7e-273	906.1	ko04131	1	3	1	0	1	1	1	1	1	1	1	2	0	0	0	2	1	1	2	1	0	1	1	1	0	0	2	1	1	2	1	3	0	1	1	1	1	1	1	1	1
Bradi2g27060.1.p_Brachypodium_distachyon	Q8C0L8	4e-266	1	K20292	4e-266	883.1	ko04131	2	2	0	0	1	1	5	0	1	0	1	1	0	0	0	0	0	1	1	1	0	1	1	1	0	0	1	0	5	1	0	2	0	1	1	4	1	0	0	1	2
Migut.A00530.1.p_Mimulus_guttatus	Q8R3I3	2.6e-201	1	K20293	2.6e-201	668.1	ko04131	1	2	0	0	1	1	1	1	1	1	1	1	0	0	0	0	1	0	1	1	0	1	1	0	0	0	1	0	3	1	0	0	1	1	1	3	1	1	1	1	1
Bradi1g32317.2.p_Brachypodium_distachyon	Q3UM29	7e-193	1	K20294	7e-193	640.6	ko04131	1	2	0	0	1	0	1	1	1	1	1	1	0	0	0	0	0	0	1	1	0	1	1	1	0	0	2	0	2	1	0	1	1	1	0	2	1	1	0	1	1
Bradi4g05710.1.p_Brachypodium_distachyon	Q2TBH9	9.2e-144	1	K20295	9.2e-144	477.3	ko04131	2	1	0	0	1	1	1	0	1	1	1	1	0	0	0	0	1	1	1	1	0	1	1	0	0	0	3	0	1	1	0	1	0	1	1	1	1	3	1	1	1
AMSG_11507T0_Thec_trahens	Q3UVL4	1.7e-231	1	K20296	1.7e-231	768.6	ko04131	2	2	0	0	1	1	1	1	1	1	1	1	0	0	0	1	1	1	1	1	0	0	1	1	0	0	3	0	3	1	1	1	1	1	1	1	1	2	1	1	1
EPZ31425_Rozella_allomycis	Q94KD3	1.8e-288	1	K20298	1.8e-288	956.5	ko04131	1	2	1	0	1	1	1	1	1	1	1	6	0	0	0	0	1	1	2	2	0	1	1	1	0	0	1	1	3	1	1	3	1	1	1	4	1	1	1	1	1
Bradi2g58070.1.p_Brachypodium_distachyon	Q0WQF4	4e-256	1	K20299	4e-256	849.6	ko04131	0	3	2	1	1	1	1	1	1	1	1	1	1	1	0	2	1	1	2	1	0	1	1	2	0	0	1	1	2	10	1	1	1	1	1	1	1	1	1	1	1
gnl_CMER_CMS324C_Cyanidioschyzon_merolae	Q557G3	3.6e-54	1	K20300	3.6e-54	180.4	ko04131	1	2	1	0	1	1	1	1	1	1	1	1	0	0	0	1	1	1	1	1	0	1	1	1	0	0	1	1	2	1	1	1	1	1	1	0	1	1	0	1	1
jgi_Phypa1_1_167564_estExt_fgenesh1_pg.C_1500071_Physcomitrella_patens	Q9CQP2	5.6e-54	1	K20301	5.6e-54	179.8	ko04131	1	2	1	1	1	1	2	1	1	1	1	1	1	1	0	1	0	1	0	0	0	1	1	1	0	3	1	1	2	1	1	1	1	1	1	1	1	1	1	1	0
EPZ36476_Rozella_allomycis	Q5ZI57	1.9e-75	1	K20302	1.9e-75	250.2	ko04131	0	2	1	0	1	1	2	1	1	1	1	1	1	1	0	1	1	1	0	1	0	1	1	1	0	0	1	0	4	1	1	1	0	1	1	2	1	1	1	1	1
BDET_06683_Batrachochytrium_dendrobatidis	Q54UU1	1.5e-55	1	K20303	1.5e-55	184.8	ko04131	1	2	1	1	1	1	1	1	1	1	1	1	1	1	2	1	1	1	0	1	0	1	1	1	1	3	1	1	1	1	1	0	0	1	1	1	1	1	1	1	1
gi_307108198_gb_EFN56439.1__Chlorella_sp	Q32L78	1.3e-67	1	K20304	1.3e-67	224.9	ko04131	0	2	0	0	1	1	1	1	0	1	1	1	0	0	0	1	1	1	1	1	2	0	1	1	0	0	1	1	1	1	1	1	1	1	1	1	1	0	1	1	1
Bradi1g06380.1.p_Brachypodium_distachyon	Q9Y2L5	0	1	K20305	0	1023.7	ko04131	2	2	0	0	1	0	1	1	1	1	1	1	0	0	0	0	1	0	1	2	0	0	1	1	0	0	3	0	1	1	1	1	1	1	2	5	1	1	1	1	1
jgi_Gloin1_119508	O14251	0	1	K20306	0	1085	ko04131	0	1	0	0	1	1	0	1	0	1	1	0	0	0	0	0	0	1	0	0	0	0	1	0	0	0	1	1	1	0	0	0	0	0	1	0	2	0	0	0	1
Bradi4g05110.2.p_Brachypodium_distachyon	Q2QNU0	1.7e-190	1	K20307	1.7e-190	633.2	ko04131	1	3	1	0	1	1	1	1	1	1	1	1	0	0	0	0	0	1	1	0	0	0	1	1	0	0	2	1	2	1	0	1	1	1	1	1	1	1	1	0	1
Bradi3g53280.1.p_Brachypodium_distachyon	B2RXC1	8.5e-204	1	K20308	8.5e-204	677.1	ko04131	1	3	0	0	1	1	1	1	1	1	1	1	0	0	0	2	0	1	2	1	0	1	1	1	0	0	2	1	4	1	0	1	1	1	0	1	1	1	1	2	1
gi_831783264_ref_XP_012756968.1__Acyto_subglobosum	Q8K2L8	2.6e-128	1	K20309	2.6e-128	427	ko04131	1	1	0	0	1	0	1	0	1	1	1	1	0	0	0	0	0	1	0	1	0	1	1	0	0	0	1	0	0	1	1	1	0	1	0	1	1	1	1	1	1
Bradi3g30000.1.p_Brachypodium_distachyon	A5PLN9	1.1e-88	1	K20310	1.1e-88	295.5	ko04131	1	3	0	0	1	1	1	1	1	1	1	1	0	0	0	0	0	1	2	0	0	1	1	2	0	0	1	1	3	1	1	1	1	1	0	1	1	1	1	1	1
FBpp0084528_Drosophila_melanogaster	Q78YZ6	5.5e-28	1	K20316	5.5e-28	94.7	ko04131	0	2	0	0	2	0	1	0	0	1	1	0	0	0	0	0	0	0	1	0	0	0	1	0	0	0	0	0	0	0	0	0	0	1	1	1	1	0	0	0	0
gi_307110819_gb_EFN59054.1__Chlorella_sp	Q55E69	1.7e-61	1	K20318	1.7e-61	204.9	ko04131	1	3	1	0	1	1	1	0	0	1	0	1	0	0	0	1	2	1	0	1	0	1	1	1	0	0	1	0	1	1	1	1	0	1	0	1	1	1	1	1	1
Bradi4g34737.3.p_Brachypodium_distachyon	Q9LIL4	3.4e-87	1	K20347	3.4e-87	289.4	ko04131	1	0	1	0	0	0	0	0	0	0	0	0	0	0	0	0	0	0	0	0	0	0	0	0	0	0	0	1	0	2	0	0	0	0	0	0	0	0	0	0	0
Bradi1g63575.1.p_Brachypodium_distachyon	Q6IDL4	1.4e-74	1	K20352	1.4e-74	248.3	ko04131	6	8	2	2	4	4	6	5	5	4	5	3	2	2	2	5	4	6	6	10	6	4	7	6	2	3	5	3	5	5	4	4	5	5	4	4	5	2	4	9	4
gi_568911275_ref_XP_006497107.1__Mus_musculus	O15027	0	1	K20353	0	1493.6	ko04131	0	0	0	0	0	0	0	0	0	0	0	0	0	0	0	0	0	0	0	0	0	0	0	0	0	0	1	0	0	0	0	0	0	0	0	0	0	0	0	0	0
Bradi2g33060.1.p_Brachypodium_distachyon	Q9FLB6	6.1e-67	1	K20359	6.1e-67	222.1	ko04131	2	2	0	0	1	1	2	1	0	1	1	3	1	1	2	2	0	1	1	2	2	1	2	1	1	3	0	0	0	2	0	2	0	2	2	4	1	0	1	2	1
Bradi2g58110.1.p_Brachypodium_distachyon	Q95KI1	7e-90	1	K20360	7e-90	299.3	ko04131	2	8	1	1	3	3	4	3	3	2	2	5	2	2	2	14	4	4	3	4	2	2	4	2	2	6	6	1	8	1	2	5	1	3	2	3	2	7	2	4	3
gi_121886903_gb_EAX92457.1__Trich_vaginalis	Q09857	2.1e-07	1	K20361	2.1e-07	29	ko04131	0	0	0	0	0	0	0	0	0	0	0	0	0	0	0	0	0	0	0	0	0	0	0	0	0	0	0	0	0	0	0	0	0	0	0	0	0	0	0	0	0
Bradi1g35840.1.p_Brachypodium_distachyon	Q4FZQ0	8.5e-74	1	K20362	8.5e-74	246.1	ko04131	1	2	1	1	1	1	1	1	1	1	1	1	1	1	2	2	1	1	1	1	2	1	1	1	1	1	1	0	5	1	1	1	1	1	1	1	1	1	1	1	1
jgi_Allma1_1247_AMAG_06703T0_Allomyces_Macrogynus	Q54QY3	2.3e-65	1	K20363	2.3e-65	218	ko04131	1	1	1	0	1	1	1	1	1	1	1	1	1	1	2	2	1	1	0	1	2	1	1	1	1	3	1	1	1	2	1	1	1	1	1	0	1	1	1	1	1
gi_568999518_ref_XP_006523963.1__Mus_musculus	Q8K5B2	2.8e-43	1	K20364	2.8e-43	145.1	ko04131	0	0	0	0	0	0	0	1	0	0	1	0	0	0	0	0	0	1	0	0	0	0	0	0	0	0	1	0	0	0	0	0	0	0	0	1	0	0	0	0	0
jgi_Bigna1_53697_estExt_Genewise1Plus.C_230042_Big_natans	Q803I2	3.4e-155	1	K20367	3.4e-155	514.8	ko04131	4	5	0	0	2	2	2	2	2	2	2	2	0	0	0	4	2	3	2	4	4	2	2	2	0	0	2	2	4	6	0	2	3	2	2	2	2	1	0	3	2
gi_162287129_ref_NP_034049.2__Mus_musculus	O35089	2.3e-90	1	K20368	2.3e-90	299	ko04131	0	0	0	0	0	0	0	0	0	0	0	0	0	0	0	0	0	0	0	0	0	0	0	0	0	0	0	0	0	0	0	0	0	0	0	0	0	0	0	0	0
gi_922858655_gb_KOO26763.1__Chrysochrom_tobin	O74559	8.4e-73	1	K20369	8.4e-73	243	ko04131	0	1	0	0	1	1	1	1	1	3	1	0	0	0	0	0	2	1	2	0	2	1	2	0	0	0	2	1	1	0	0	0	1	1	1	1	1	0	0	0	1
EPZ36498_Rozella_allomycis	P81117	1.2e-207	1	K20371	1.2e-207	688	ko04131	0	2	0	0	1	1	0	0	1	0	0	0	0	0	0	0	0	0	0	0	0	1	1	0	0	0	0	0	0	0	0	0	1	1	0	0	1	0	0	0	0
AMSG_09314T0_Thec_trahens	Q96BZ9	2.1e-104	1	K20372	2.1e-104	347.1	ko04131	1	7	0	1	1	2	1	1	1	1	1	1	0	0	0	2	1	2	2	1	0	1	1	1	0	0	4	0	1	1	1	1	0	1	1	1	1	1	1	1	1
jgi_Bigna1_86935_estExt_fgenesh1_pg.C_150103_Big_natans	Q9LZM7	1.5e-99	1	K20393	1.5e-99	330.3	ko04131	0	0	0	0	0	0	0	0	0	0	0	0	0	0	0	0	0	0	0	0	0	0	0	0	0	0	0	0	0	0	0	0	0	0	0	0	0	0	0	0	0
AMSG_11550T0_Thec_trahens	Q9D0K0	5.4e-105	1	K20396	5.4e-105	348.9	ko04131	1	0	0	0	1	0	1	0	1	0	1	1	0	0	0	0	0	1	1	0	0	1	0	0	0	0	1	0	0	1	0	1	0	0	0	1	1	1	0	0	0
MA_45713g0010_Picea_abies	Q8S8P9	1.3e-80	1	K20456	1.3e-80	268.6	ko04131	4	12	3	0	4	5	10	4	9	5	4	12	0	0	0	5	5	6	2	0	2	4	6	4	0	0	8	3	16	1	1	10	2	4	6	5	4	2	2	0	4
gi_148747410_ref_NP_666097.3__Mus_musculus	Q0DJ99	4.1e-214	1	K20471	4.1e-214	709.8	ko04131	1	1	1	1	1	1	1	1	1	1	1	1	1	1	6	2	1	1	1	1	2	1	1	1	1	3	2	1	1	1	1	1	1	1	1	1	1	1	1	1	1
Bradi2g54480.3.p_Brachypodium_distachyon	Q9MAX5	4.4e-73	1	K20472	4.4e-73	242.4	ko04131	3	2	1	1	1	1	1	1	1	1	0	2	1	1	4	1	1	2	0	1	0	1	1	0	1	3	1	1	3	1	1	2	1	1	1	1	1	1	1	1	1
Bradi4g33310.1.p_Brachypodium_distachyon	Q9FIN7	0	1	K20473	0	1733.7	ko04131	2	0	0	0	1	0	1	0	1	1	1	1	0	0	0	0	0	1	1	0	0	1	1	1	0	0	2	0	0	1	0	1	0	0	0	1	1	1	0	0	0
Bradi1g17280.1.p_Brachypodium_distachyon	Q9STU3	2e-299	1	K20474	2e-299	993.1	ko04131	0	0	0	0	0	0	0	0	0	0	0	0	0	0	0	0	0	0	0	0	0	0	0	0	0	0	0	0	0	0	0	0	0	0	0	0	0	0	0	0	0
YLR039C_Saccharomyces_cerevisiea	Q9V3C5	1.2e-212	1	K20476	1.2e-212	706.6	ko04131	1	2	0	0	1	1	1	0	1	1	1	1	0	0	0	2	1	2	1	1	0	1	1	1	0	0	3	0	4	1	0	1	0	1	1	1	1	1	0	1	1
jgi_Gloin1_283530	Q8BHT7	1.6e-95	1	K20477	1.6e-95	317.3	ko04131	1	3	0	0	1	1	1	1	1	1	1	0	0	0	0	0	0	1	0	1	0	1	1	0	1	0	2	1	1	0	0	0	0	1	1	1	1	0	1	0	1
AMSG_07536T0_Thec_trahens	Q95VZ3	1.2e-110	1	K20493	1.2e-110	368.4	ko04131	2	1	1	0	1	1	1	0	1	1	1	6	0	1	2	3	2	3	1	3	0	2	11	3	0	0	5	0	1	2	0	9	3	2	0	0	0	13	1	2	0
BDET_03180_Batrachochytrium_dendrobatidis	Q9VU84	2.1e-165	1	K20520	2.1e-165	549.3	ko04131	2	2	0	0	1	1	1	1	0	1	0	0	0	0	0	0	1	1	0	0	0	2	1	1	0	0	4	0	4	0	0	1	2	2	1	2	0	1	0	0	1
YJL020C_Saccharomyces_cerevisiea	P47068	0	1	K20521	0	1967.5	ko04131	0	0	0	0	0	0	0	0	0	0	0	0	0	0	0	0	0	0	0	0	0	0	0	0	0	0	0	0	0	0	0	0	0	0	1	0	0	0	0	0	1
Cre12.g541600.t1.2_PACid:27582259_Chlamydomonas_reinhardtii	B0BNA1	5.1e-14	1	K20523	5.1e-14	50.2	ko04131	0	1	0	0	0	0	2	0	1	2	0	0	0	0	0	0	0	1	0	0	0	0	1	0	0	0	1	0	0	6	0	0	1	0	0	1	0	0	0	0	1
gi_19113361_ref_NP_596569.1__Schizosaccharomyces_pombe	P87308	3e-143	1	K20524	3e-143	474.5	ko04131	0	0	0	0	0	0	0	0	0	1	0	0	0	0	0	0	0	0	0	0	0	0	0	0	0	0	0	0	0	0	0	0	0	0	1	0	0	0	0	0	1
gi_568954191_ref_XP_006509229.1__Mus_musculus	Q923Q2	0	1	K20632	0	1423.9	ko04131	0	0	0	0	0	0	1	0	0	0	0	0	0	0	0	0	0	0	0	0	0	0	0	0	0	0	1	0	0	0	0	0	0	0	0	0	0	0	0	0	0
Bradi4g05960.1.p_Brachypodium_distachyon	A4IF90	5.8e-67	1	K20637	5.8e-67	224.2	ko04131	69	22	2	1	12	7	31	12	18	11	14	29	3	2	2	49	15	10	11	0	6	27	20	21	1	3	39	2	23	3	0	30	10	26	7	12	14	22	0	0	8
jgi_Neosp1_502287_fgenesh1_pg.26_NUM_128_Neocallimastix_californiae	Q7Z5H3	1.1e-10	1	K20642	1.1e-10	39.2	ko04131	0	0	0	0	1	0	0	0	0	0	0	0	0	0	0	0	0	0	0	0	0	0	0	0	0	0	0	0	0	0	0	0	0	0	0	0	0	0	0	0	0
EHI_045100_Ent_hist	Q8N103	1e-22	1	K20654	1e-22	78.7	ko04131	0	0	0	0	0	0	0	0	0	0	0	0	0	0	0	11	0	0	0	0	0	0	0	0	0	0	0	0	0	0	0	0	0	0	0	0	0	0	0	0	0
gi_34610241_ref_NP_918942.1__Mus_musculus	Q5RBL9	1.6e-62	1	K20723	1.6e-62	208.4	ko04131	1	2	0	0	0	0	1	1	1	0	0	0	0	0	0	0	0	0	0	1	0	1	1	0	0	0	0	0	0	0	0	0	0	0	1	0	1	0	0	1	0
jgi_Allma1_6822_AMAG_09628T0_Allomyces_Macrogynus	Q54ME7	1.1e-96	1	K20724	1.1e-96	321.9	ko04131	0	4	0	0	0	1	0	1	0	0	0	1	0	0	0	0	0	0	0	0	0	0	0	0	0	0	0	0	0	0	0	1	0	0	0	0	0	0	0	0	0
Bradi1g13920.1.p_Brachypodium_distachyon	Q9VTY4	5.1e-39	1	K20818	5.1e-39	131.2	ko04131	2	2	0	0	1	0	2	1	1	0	1	0	0	0	0	0	1	1	1	0	0	1	1	1	0	0	1	0	0	0	0	1	0	1	0	0	1	1	0	0	0
jgi_Conco1_5105_gm1.3345_g_Conidiobolus_coronatus	Q5ZJA9	4.3e-13	1	K20819	4.3e-13	47.5	ko04131	1	0	0	0	1	0	0	0	0	0	1	1	0	0	0	0	0	1	1	0	0	0	0	1	0	0	1	0	0	0	0	1	0	0	0	0	1	0	0	0	0
gi_440797837_gb_ELR18911.1__Acanth.castellanii	Q3SX20	1.9e-30	1	K20820	1.9e-30	103.3	ko04131	1	0	0	0	1	0	1	0	1	0	1	0	0	0	0	0	1	0	1	0	0	0	1	1	0	0	1	0	0	0	0	1	0	0	0	0	0	0	0	0	0
Bradi3g17077.1.p_Brachypodium_distachyon	Q54JC6	1.1e-31	1	K20822	1.1e-31	107.2	ko04131	0	0	0	0	1	0	1	0	1	0	0	1	0	0	0	0	0	1	0	0	0	1	1	0	0	0	2	0	0	0	0	1	0	1	0	1	0	1	0	0	0
Bradi3g54430.1.p_Brachypodium_distachyon	Q6PHQ8	6.6e-141	1	K20823	6.6e-141	468.4	ko04131	1	2	1	0	1	1	1	1	1	1	3	1	0	0	0	2	1	1	1	1	0	1	1	1	0	0	3	1	4	1	0	1	2	1	1	1	1	1	0	1	1
jgi_Allma1_12053_AMAG_20225T0_Allomyces_Macrogynus	O43080	6.7e-24	1	K20824	6.7e-24	81.5	ko04131	0	1	0	0	0	1	0	1	1	0	1	1	0	0	0	0	0	1	0	1	0	1	1	0	0	0	0	0	0	1	1	1	0	1	1	0	0	0	0	1	1
Bradi1g65180.1.p_Brachypodium_distachyon	P46989	2.3e-63	1	K21141	2.3e-63	212.3	ko04131	0	0	0	0	0	0	0	0	2	0	0	0	0	0	0	0	0	0	0	0	0	0	0	0	0	0	0	0	0	0	0	0	0	0	0	0	0	0	0	0	0
gi_440793105_gb_ELR14300.1__Acanth.castellanii	Q9SPE5	2.4e-107	1	K21198	2.4e-107	356.5	ko04131	1	2	0	0	1	1	3	0	2	0	1	1	0	0	2	1	0	1	1	1	0	1	2	2	0	0	1	0	2	1	0	1	2	1	0	1	1	0	1	1	0
jgi_Bigna1_91202_estExt_fgenesh1_pg.C_920060_Big_natans	O02696	9.8e-10	1	K21290	9.8e-10	35.2	ko04131	0	0	0	0	0	0	0	0	0	0	0	0	0	0	0	0	0	0	0	0	0	0	0	0	0	0	0	0	0	0	0	0	0	0	0	0	0	0	0	0	0
gi_568999910_ref_XP_006524153.1__Mus_musculus	Q8BIZ1	0	1	K21413	0	1243.4	ko04131	0	0	0	0	0	0	0	0	0	0	0	0	0	0	0	0	0	0	0	0	0	0	0	0	0	0	0	0	0	0	0	0	0	0	0	0	0	0	0	0	0
TTHERM_00689960_Tetrah_thermophila	Q5F259	5.2e-125	1	K21437	5.2e-125	415	ko04131	5	0	0	0	0	0	6	1	3	2	1	2	0	0	0	4	1	1	0	1	0	2	2	0	0	0	7	1	4	7	0	1	1	5	0	2	1	2	1	0	0
jgi_Neosp1_502892_fgenesh1_pg.32_NUM_2_Neocallimastix_californiae	Q08CX5	3.5e-07	1	K21841	3.5e-07	27.8	ko04131	0	0	0	0	0	0	0	0	0	0	0	0	0	0	0	6	0	0	0	0	0	0	0	3	0	0	0	0	0	0	0	0	0	0	0	0	0	0	0	0	0
jgi_Neosp1_505227_fgenesh1_pg.55_NUM_85_Neocallimastix_californiae	O59817	4e-98	1	K21842	4e-98	327.4	ko04131	0	3	1	0	1	1	2	1	1	1	1	0	0	0	0	0	0	1	0	0	0	1	2	1	0	0	1	1	3	0	0	0	1	1	1	0	1	1	0	0	1
gi_30842800_ref_NP_082915.1__Mus_musculus	E9Q6P5	0	1	K21843	0	1261.1	ko04131	0	0	0	0	0	0	1	0	1	0	1	1	0	0	0	1	0	0	0	0	0	1	0	0	0	0	1	1	0	0	0	1	1	1	0	0	0	2	0	1	0
gi_568906066_ref_XP_006495897.1__Mus_musculus	Q6P9N1	6.7e-224	1	K21844	6.7e-224	742.1	ko04131	0	0	0	0	0	0	2	0	1	0	0	1	0	0	0	0	0	0	0	0	0	0	0	0	0	0	0	0	0	0	0	0	0	0	0	0	0	0	0	0	0
jgi_Neosp1_696785_fgenesh2_kg.2_NUM_39_NUM_Locus7063v1rpkm6.17_Neocallimastix_californiae	O94441	3e-222	1	K21845	3e-222	738.4	ko04131	0	2	0	0	1	1	0	1	0	1	0	0	0	0	0	0	0	1	0	0	0	0	3	0	0	0	0	0	0	0	0	0	0	0	1	0	1	0	0	0	1
Bradi1g06590.1.p_Brachypodium_distachyon	Q54GD9	2.3e-72	1	K21848	2.3e-72	241.4	ko04131	0	2	1	0	1	1	1	1	1	1	1	1	1	1	0	1	2	0	1	1	0	0	1	0	1	3	2	1	2	1	1	1	1	1	1	1	0	1	1	1	1
gi_307105609_gb_EFN53857.1__Chlorella_sp	P32486	2.7e-116	1	K21850	2.7e-116	386.1	ko04131	0	0	0	0	0	0	0	0	2	12	0	0	0	0	0	0	0	0	0	0	0	0	1	0	0	0	0	0	0	31	0	0	0	0	3	0	0	0	0	0	7
gi_190194397_ref_NP_598835.2__Mus_musculus	Q8R1A4	2.2e-160	1	K21852	2.2e-160	533.5	ko04131	6	3	0	0	0	1	1	1	1	0	1	4	0	0	0	11	1	2	0	0	0	2	0	6	0	0	2	0	0	1	0	4	1	2	0	3	0	2	0	0	0
gi_568971563_ref_XP_006532243.1__Mus_musculus	Q8VHK1	2.5e-217	1	K21952	2.5e-217	722	ko04131	2	0	0	0	0	0	2	0	1	0	0	0	0	0	0	0	0	0	0	0	0	0	0	0	0	0	2	0	0	0	0	0	0	1	0	1	0	1	0	0	0
g16142.t1_PACid:27566699_Chlamydomonas_reinhardtii	P0C5J9	1.9e-20	1	K21953	1.9e-20	71.4	ko04131	1	0	0	0	0	0	0	0	0	0	0	0	0	0	0	0	0	0	0	0	0	0	0	0	0	0	0	0	0	0	0	0	0	0	0	0	0	0	0	0	0
gi_831771295_ref_XP_012753260.1__Acyto_subglobosum	Q9DC58	1.7e-20	1	K21955	1.7e-20	71.6	ko04131	1	0	0	0	0	0	0	0	0	0	0	1	0	0	0	0	0	0	0	0	0	2	0	0	0	0	0	0	0	0	0	0	0	1	0	0	0	0	0	0	0
FBpp0070359_Drosophila_melanogaster	Q9CR48	1.8e-108	1	K21956	1.8e-108	359.4	ko04131	0	0	0	0	0	0	0	0	0	0	0	0	0	0	0	0	0	0	0	0	0	0	0	0	0	0	0	0	0	0	0	0	0	0	0	0	0	1	0	0	0
jgi_Neosp1_671529_estExt_fgenesh1_pg.C_1110037_Neocallimastix_californiae	P0CR64	3.2e-102	1	K21996	3.2e-102	340.4	ko04131	0	7	0	0	1	2	2	2	6	1	4	1	0	0	0	0	3	1	2	2	2	2	2	0	0	0	5	1	6	3	0	2	2	5	4	5	1	6	1	3	1
gi_19112069_ref_NP_595277.1__Schizosaccharomyces_pombe	Q96WV6	6.5e-209	1	K22016	6.5e-209	691.6	ko04131	0	0	0	0	0	0	0	0	0	0	0	0	0	0	0	0	0	0	0	0	0	0	0	0	0	0	0	0	0	0	0	0	0	0	2	0	0	0	0	0	0
jgi_Phypa1_1_138668_e_gw1.149.5.1_Physcomitrella_patens	Q84K16	1.9e-210	1	K12391	1.9e-210	698.6	ko04131;ko04142	4	8	1	0	4	3	4	3	4	4	4	3	1	1	0	8	4	3	3	3	4	4	5	5	0	0	5	1	6	4	4	4	3	4	3	3	4	4	4	3	3
EPZ33849_Rozella_allomycis	Q10567	1.7e-226	1	K12392	1.7e-226	751.1	ko04131;ko04142	2	7	1	0	3	3	3	4	3	3	3	3	1	1	2	5	5	3	3	3	2	3	4	3	1	3	8	1	13	3	3	3	3	3	3	8	3	4	3	3	2
ESU44411.1_Giardia_intestinalis	Q2KJ81	1.4e-153	1	K12393	1.4e-153	509.8	ko04131;ko04142	6	10	1	3	4	2	4	4	4	3	3	4	1	1	2	7	5	3	3	3	2	4	3	4	1	3	4	1	7	5	4	6	3	5	3	5	3	3	4	3	3
Bradi1g69080.1.p_Brachypodium_distachyon	B0G185	5.5e-66	1	K12394	5.5e-66	219.1	ko04131;ko04142	7	9	2	0	7	4	3	5	4	4	3	4	1	1	0	4	4	4	3	3	2	4	4	4	0	1	4	0	6	3	4	4	2	4	3	2	3	4	4	3	2
jgi_Allma1_11971_AMAG_20150T0_Allomyces_Macrogynus	Q54WN0	2.1e-06	1	K12396	2.1e-06	26.5	ko04131;ko04142	0	4	0	0	0	1	0	0	0	0	0	0	0	0	0	0	0	0	0	0	0	0	0	0	0	0	0	0	0	0	0	0	0	0	0	0	0	0	0	0	0
EPZ33984_Rozella_allomycis	P47064	0.0002	1	K12399	0.0002	18.7	ko04131;ko04142	1	0	0	0	6	0	25	0	0	0	0	0	0	0	0	0	0	1	0	0	0	0	2	6	0	0	9	0	1	23	0	4	14	0	0	0	0	0	0	0	0
gi_440794083_gb_ELR15254.1__Acanth.castellanii	Q54VE0	0.00018	1	K12400	0.00018	18.4	ko04131;ko04142	1	0	0	0	0	0	0	0	0	0	0	1	0	0	0	0	0	0	0	0	0	0	0	0	0	0	0	0	0	0	0	1	0	0	0	0	0	0	0	0	0
gi_116089308_ref_NP_766636.2__Mus_musculus	Q8R0H9	3e-254	1	K12404	3e-254	843	ko04131;ko04142	0	1	0	0	0	0	1	0	1	0	1	0	0	0	0	0	0	0	1	0	0	1	0	0	0	0	1	0	0	0	0	0	1	1	0	2	0	0	0	0	0
jgi_Bigna1_90757_estExt_fgenesh1_pg.C_780078_Big_natans	P04973	2.4e-50	1	K04644	2.4e-50	168.9	ko04131;ko04142;ko04144	0	0	0	0	0	0	1	0	1	0	1	1	0	0	0	0	1	0	1	1	0	1	0	0	0	0	1	1	0	1	1	1	0	1	1	1	0	1	0	1	0
Bradi4g25572.1.p_Brachypodium_distachyon	Q2RBN7	0	1	K04646	0	1990.7	ko04131;ko04142;ko04144	2	1	2	0	2	1	2	1	1	1	1	1	0	0	0	1	1	1	2	1	2	1	2	1	0	0	1	1	3	1	1	1	1	1	1	1	1	2	1	1	1
FBpp0085236_Drosophila_melanogaster	Q4R562	1.2e-187	1	K04439	1.2e-187	622.1	ko04131;ko04144	0	0	0	0	0	0	2	0	9	0	0	1	0	0	0	0	0	0	6	0	0	1	0	0	0	0	1	1	0	0	0	0	0	1	0	2	0	0	0	0	0
Vocar.0025s0085.1.p_Volvox_carteri	O75886	1.3e-06	1	K04705	1.3e-06	25.6	ko04131;ko04144	0	0	0	0	0	0	0	0	0	0	0	0	0	0	0	0	0	0	0	0	0	0	0	0	0	0	0	0	0	0	0	0	0	0	0	0	0	0	0	0	0
FBpp0076342_Drosophila_melanogaster	Q3TTA7	0	1	K04707	0	1464.9	ko04131;ko04144	0	0	0	0	0	0	1	0	0	0	0	0	0	0	0	2	0	0	1	0	2	1	0	0	0	0	0	0	0	0	0	0	0	1	0	1	0	0	0	0	0
MA_22755g0010_Picea_abies	Q8C863	6.6e-12	1	K05632	6.6e-12	43.8	ko04131;ko04144	0	0	0	0	0	0	0	0	0	0	0	0	0	0	0	0	0	0	0	0	0	0	0	0	0	0	0	0	0	0	0	0	0	0	0	0	0	0	0	0	0
maker-scaffold_3177-snap-gene-0.7-mRNA-1_Cymbomonas	Q9Y0H4	1.7e-06	1	K05633	1.7e-06	24.9	ko04131;ko04144	0	0	0	0	0	0	0	0	0	0	0	0	0	0	0	0	0	0	0	0	0	0	0	0	0	0	0	0	0	0	0	0	0	0	0	0	0	0	0	0	0
gi_440791273_gb_ELR12518.1__Acanth.castellanii	O24466	4.4e-05	1	K07901	4.4e-05	21.5	ko04131;ko04144	2	0	0	0	0	0	0	0	0	0	0	1	0	0	0	0	0	0	0	0	0	0	0	0	0	0	0	0	0	0	0	1	0	0	0	0	0	0	0	0	0
jgi_Neosp1_321299_gw1.79.142.1_Neocallimastix_californiae	P51821	3.2e-68	1	K07937	3.2e-68	226.7	ko04131;ko04144	22	25	7	4	9	12	12	15	12	8	10	21	5	4	4	15	8	9	9	14	10	16	16	37	4	12	12	6	24	15	7	28	7	17	4	11	11	13	8	16	7
gi_955178114_emb_CUF71493.1__Bodo_saltans	P46934	2.7e-24	1	K10591	2.7e-24	84.4	ko04131;ko04144	0	0	0	0	0	0	1	0	0	1	0	0	0	0	0	0	0	0	0	0	0	0	0	0	0	0	0	0	0	0	0	0	0	0	0	0	0	0	0	0	0
TTHERM_00035190_Tetrah_thermophila	Q29N38	1.3e-19	1	K11824	1.3e-19	68.2	ko04131;ko04144	0	0	0	0	0	0	0	0	0	0	0	0	0	0	0	0	0	0	0	0	0	0	0	0	0	0	1	0	0	0	0	0	0	0	0	0	0	0	1	0	0
MA_10435094g0010_Picea_abies	P53680	0.0026	1	K11827	0.0026	13.6	ko04131;ko04144	0	0	0	0	0	0	0	0	0	0	0	0	0	0	0	0	0	0	0	0	0	0	0	0	0	0	0	0	0	0	0	0	0	0	0	0	0	0	0	0	0
Bradi2g45700.6.p_Brachypodium_distachyon	Q5PNU3	4.2e-175	1	K11866	4.2e-175	581.5	ko04131;ko04144	0	3	0	0	1	1	1	3	1	2	1	1	0	0	0	0	1	0	0	0	0	0	1	3	0	0	2	2	0	1	0	2	0	0	1	0	0	1	0	0	0
gi_13385712_ref_NP_080481.1__Mus_musculus	Q8BH75	1e-49	1	K11981	1e-49	167.6	ko04131;ko04144	0	0	0	0	0	0	0	0	1	1	1	2	0	0	0	0	0	2	3	1	0	6	1	3	0	0	1	0	1	0	0	0	0	4	0	1	1	0	1	0	0
gi_955162006_emb_CUG94022.1__Bodo_saltans	Q61187	1.1e-70	1	K12183	1.1e-70	236.2	ko04131;ko04144	2	5	0	0	1	1	1	1	1	1	1	1	0	0	0	4	1	1	2	1	0	1	1	0	0	0	1	1	1	1	0	1	0	1	1	3	1	2	0	1	1
gi_307106564_gb_EFN54809.1__Chlorella_sp	O65421	2e-73	1	K12184	2e-73	244.1	ko04131;ko04144	1	2	0	0	1	1	1	0	1	1	1	1	0	0	0	1	1	2	1	1	0	1	1	1	0	0	1	1	3	1	0	1	1	1	1	2	1	1	0	1	1
gi_831785265_ref_XP_012757734.1__Acyto_subglobosum	Q9SCP9	1e-54	1	K12185	1e-54	182.5	ko04131;ko04144	1	1	0	0	1	0	1	0	1	1	1	1	0	0	0	0	0	1	1	1	0	0	1	1	0	0	2	1	0	0	0	1	1	0	0	1	1	0	0	0	1
Bradi4g35830.1.p_Brachypodium_distachyon	Q5M759	1.5e-105	1	K12188	1.5e-105	349.8	ko04131;ko04144	1	2	0	0	1	1	0	1	1	1	1	1	0	0	0	1	2	1	1	1	0	1	1	1	0	0	1	1	3	2	0	1	1	1	1	1	1	1	0	1	0
Bradi1g30450.2.p_Brachypodium_distachyon	Q6AX45	4.4e-71	1	K12189	4.4e-71	236.2	ko04131;ko04144	1	3	0	0	1	1	1	1	1	0	1	1	0	0	0	1	1	1	1	1	0	1	1	1	0	0	1	1	4	1	0	1	1	1	1	1	1	1	0	1	1
TTHERM_00155350_Tetrah_thermophila	Q9FF81	3.5e-114	1	K12190	3.5e-114	379.5	ko04131;ko04144	1	2	0	0	1	1	1	1	1	1	1	1	0	0	0	1	1	1	0	1	0	1	1	1	0	0	2	1	1	1	0	0	1	1	1	1	1	1	0	1	1
Bradi4g09340.1.p_Brachypodium_distachyon	Q9SKI2	8.9e-86	1	K12191	8.9e-86	285.2	ko04131;ko04144	3	5	1	0	2	3	4	4	4	2	3	3	0	0	0	1	2	3	0	2	2	3	3	4	0	0	3	1	10	1	1	3	2	2	2	2	4	3	1	2	2
AT3G05980.1_Arabidopsis_thaliana	Q6NVL7	0.00072	1	K12192	0.00072	17.2	ko04131;ko04144	0	0	0	0	0	0	0	0	0	0	0	0	0	0	0	0	0	0	0	0	0	0	0	0	0	0	0	0	0	0	0	0	0	0	0	0	0	0	0	0	0
maker-scaffold_15037-augustus-gene-0.2-mRNA-1_Cymbomonas	O82197	4.5e-81	1	K12194	4.5e-81	269.3	ko04131;ko04144	1	1	1	0	2	1	1	1	1	1	1	1	0	0	0	2	1	1	1	2	8	0	1	2	0	0	1	1	2	1	1	1	2	1	1	2	1	1	1	1	1
YMR077C_Saccharomyces_cerevisiea	Q8GXN6	4.9e-50	1	K12195	4.9e-50	167.6	ko04131;ko04144	1	3	0	0	1	1	1	1	1	1	1	1	0	0	0	0	1	1	0	0	0	0	1	1	0	0	1	0	1	0	0	1	1	1	1	1	1	1	0	1	1
MA_10435887g0030_Picea_abies	Q9ZNT0	3.5e-34	1	K12196	3.5e-34	116.4	ko04131;ko04144	0	0	0	0	0	0	0	0	0	0	0	1	0	0	0	0	0	0	0	0	0	0	0	0	0	0	1	0	0	0	0	1	1	0	0	0	0	0	0	0	0
gnl_CMER_CMR340C_Cyanidioschyzon_merolae	Q9SSM4	1.1e-74	1	K12197	1.1e-74	248.1	ko04131;ko04144	1	2	1	0	1	1	2	1	2	1	2	1	0	0	0	0	1	1	1	2	0	2	1	2	0	0	2	1	3	1	1	1	1	1	1	2	1	1	1	2	1
Bradi2g39980.1.p_Brachypodium_distachyon	Q7T339	2.4e-65	1	K12198	2.4e-65	217.6	ko04131;ko04144	1	2	1	0	1	1	1	2	1	1	1	1	0	0	0	2	1	1	1	1	2	1	1	1	0	0	1	1	3	1	1	1	1	1	1	1	0	1	0	1	1
BDET_03047_Batrachochytrium_dendrobatidis	Q9CR26	3.6e-86	1	K12199	3.6e-86	287.1	ko04131;ko04144	1	2	1	0	1	1	1	1	1	1	1	1	0	0	0	1	1	1	1	1	0	1	1	1	0	0	2	1	2	1	1	1	1	1	1	1	1	1	0	1	1
BDET_00566_Batrachochytrium_dendrobatidis	Q8T7K0	8.1e-215	1	K12200	8.1e-215	713.7	ko04131;ko04144	1	7	1	0	2	4	3	4	3	2	2	1	0	0	0	4	2	3	2	2	2	4	2	1	0	0	4	2	5	1	1	2	1	4	2	5	3	2	1	1	2
Bradi2g54607.1.p_Brachypodium_distachyon	O95208	6.8e-82	1	K12471	6.8e-82	273.5	ko04131;ko04144	1	5	1	0	2	2	2	2	2	2	2	1	0	0	0	2	3	2	4	1	2	2	3	1	0	0	2	2	5	2	1	1	2	2	2	4	2	1	1	1	2
AMSG_01855T0_Thec_trahens	Q9HGL2	2.5e-45	1	K12472	2.5e-45	152.1	ko04131;ko04144	0	5	0	0	4	2	2	1	2	2	0	2	0	0	0	4	0	3	2	0	0	1	3	1	0	0	9	0	3	0	1	2	1	4	5	3	4	2	1	0	1
MA_10432661g0010_Picea_abies	P98081	5.9e-293	1	K12475	5.9e-293	972.1	ko04131;ko04144	0	0	0	0	0	0	0	0	0	0	0	0	0	0	0	0	0	0	0	0	0	2	0	0	0	0	0	0	0	0	0	0	0	2	0	0	0	0	0	0	0
gi_19113995_ref_NP_593083.1__Schizosaccharomyces_pombe	Q54GE3	1.6e-209	1	K12479	1.6e-209	695.2	ko04131;ko04144	1	2	1	1	1	1	1	1	1	1	1	1	1	1	2	6	1	1	1	2	4	2	1	2	1	1	2	1	7	1	1	1	1	2	1	1	1	1	1	1	1
AMSG_06407T0_Thec_trahens	Q8R4C2	1.3e-183	1	K12482	1.3e-183	609.5	ko04131;ko04144	5	0	0	0	1	0	6	0	1	0	0	1	0	0	0	0	2	0	3	0	0	3	0	0	0	0	11	1	0	0	0	1	0	2	0	2	0	4	0	0	0
gi_440793406_gb_ELR14590.1__Acanth.castellanii	Q94CF0	7.5e-190	1	K12483	7.5e-190	628.5	ko04131;ko04144	2	0	1	0	1	0	1	0	0	0	1	1	0	0	0	4	1	2	1	3	2	1	3	0	0	0	1	1	5	3	1	1	0	0	0	0	1	1	1	3	0
AMSG_10633T0_Thec_trahens	Q8R361	1e-241	1	K12484	1e-241	801.6	ko04131;ko04144	1	3	0	0	0	1	0	0	1	0	1	0	0	0	0	0	0	0	0	0	0	0	0	1	0	0	0	0	0	0	0	0	0	0	0	0	0	1	0	0	0
gi_242247155_ref_NP_001156341.1__Mus_musculus	Q8CHD8	1e-143	1	K12485	1e-143	477.2	ko04131;ko04144	0	0	0	0	0	0	0	0	0	0	0	0	0	0	0	0	0	0	0	0	0	1	0	0	0	0	0	0	0	0	0	0	0	1	0	0	0	0	0	0	0
gi_922864771_gb_KOO31957.1__Chrysochrom_tobin	Q8LFN9	2.3e-66	1	K12486	2.3e-66	223.1	ko04131;ko04144	18	11	2	2	4	4	46	6	11	4	10	9	2	2	4	10	8	5	7	7	0	10	9	7	2	6	18	2	19	7	4	9	8	10	6	10	6	9	5	5	4
Bradi2g47260.2.p_Brachypodium_distachyon	Q5U464	0.0065	1	K12488	0.0065	13.6	ko04131;ko04144	0	0	0	0	0	0	0	0	0	0	0	0	0	0	0	0	0	0	0	0	0	0	0	0	0	0	0	0	0	0	0	0	0	0	0	0	0	0	0	0	0
gi_440797225_gb_ELR18320.1__Acanth.castellanii	O08839	1.8e-109	1	K12562	1.8e-109	363.6	ko04131;ko04144	3	2	1	0	2	3	4	2	1	1	2	3	0	0	0	12	1	3	3	1	0	1	2	1	0	0	5	1	3	1	0	4	2	3	1	0	1	3	0	0	1
gi_21359827_ref_NP_598839.2__Mus_musculus	Q8R1T1	5.3e-120	1	K15053	5.3e-120	399.1	ko04131;ko04144	0	0	1	0	0	0	0	0	0	0	0	0	0	0	0	0	0	0	0	0	2	0	0	0	0	0	0	0	0	0	0	0	0	0	0	0	0	0	0	0	0
jgi_Gloin1_349333	P0CR62	1.6e-80	1	K17919	1.6e-80	269.1	ko04131;ko04144	1	2	0	0	1	1	3	1	0	1	0	0	0	0	0	0	2	2	0	0	0	1	2	0	0	0	3	1	3	0	0	0	1	0	1	1	1	0	0	0	1
Bradi5g27040.1.p_Brachypodium_distachyon	Q80ZJ7	0.0025	1	K17920	0.0025	16	ko04131;ko04144	0	0	0	0	0	0	0	0	0	0	0	0	0	0	0	0	0	0	0	0	0	0	0	0	0	0	0	0	0	0	0	0	0	0	0	0	0	0	0	0	0
gi_224994231_ref_NP_001139331.1__Mus_musculus	Q96P48	2.9e-24	1	K18439	2.9e-24	83.1	ko04131;ko04144	1	0	0	0	0	0	0	0	0	0	0	0	0	0	0	0	1	0	0	0	0	0	0	0	0	0	1	0	0	0	0	0	0	1	0	0	0	2	0	0	0
gi_568979192_ref_XP_006515708.1__Mus_musculus	Q8WZ64	5.5e-40	1	K18440	5.5e-40	133.7	ko04131;ko04144	18	0	1	1	0	1	8	1	1	1	0	8	0	0	0	0	2	0	0	0	0	10	3	6	0	0	27	2	4	14	1	7	2	14	1	3	3	13	1	1	1
jgi_Neosp1_706859_fgenesh2_kg.233_NUM_22_NUM_Locus11082v1rpkm2.44_Neocallimastix_californiae	O08967	2.8e-26	1	K18441	2.8e-26	89.9	ko04131;ko04144	0	5	0	0	0	2	0	5	1	1	1	1	0	1	0	1	0	0	0	1	0	2	1	0	0	0	5	2	1	0	0	1	0	2	1	0	1	0	0	0	1
gi_440796324_gb_ELR17433.1__Acanth.castellanii	Q9LZX8	1.1e-27	1	K18442	1.1e-27	94.7	ko04131;ko04144	2	6	2	1	2	4	4	2	1	3	2	3	1	0	0	3	8	2	6	2	2	3	3	0	1	1	4	0	15	4	0	1	3	3	4	5	2	5	2	2	3
gi_440793682_gb_ELR14860.1__Acanth.castellanii	Q54CK9	2.6e-98	1	K18461	2.6e-98	327.9	ko04131;ko04144	4	0	0	0	1	0	1	0	1	0	1	1	0	0	0	3	1	0	1	1	0	1	0	1	0	0	3	1	0	1	0	1	0	1	0	0	0	1	0	1	0
gi_440795227_gb_ELR16363.1__Acanth.castellanii	Q6PGL7	3e-265	1	K18462	3e-265	881.5	ko04131;ko04144	1	0	0	0	0	0	1	0	1	0	0	1	0	0	0	1	1	0	0	1	0	0	0	1	0	0	1	0	0	1	0	1	0	1	0	0	0	1	0	1	0
gi_440801045_gb_ELR22070.1__Acanth.castellanii	Q9CR27	3.4e-47	1	K18463	3.4e-47	158.2	ko04131;ko04144	1	0	0	0	0	0	2	0	1	0	0	0	0	0	0	0	1	0	1	1	0	1	0	1	0	0	1	0	0	1	0	1	0	1	0	0	0	0	0	1	0
gi_440794079_gb_ELR15250.1__Acanth.castellanii	Q54IR8	0	1	K18464	0	1519.5	ko04131;ko04144	1	0	0	0	0	0	2	0	1	0	0	1	0	0	0	1	1	0	2	1	0	1	0	1	0	0	1	0	0	1	0	2	0	2	0	0	0	1	0	1	0
TTHERM_00221180_Tetrah_thermophila	Q54R74	0	1	K18465	0	1362.8	ko04131;ko04144	1	0	0	0	0	0	1	0	1	0	0	1	0	0	0	1	1	0	2	1	0	1	0	1	0	0	2	0	0	1	0	1	0	1	0	1	0	1	0	1	0
ESU40934.1_Giardia_intestinalis	Q9FJD0	2.1e-111	1	K18466	2.1e-111	369.1	ko04131;ko04144	1	2	0	0	1	1	1	1	1	1	1	0	0	0	0	4	2	1	1	1	0	1	3	1	0	0	2	0	4	1	1	1	1	1	1	2	1	2	1	1	1
gi_440790360_gb_ELR11643.1__Acanth.castellanii	Q9QZ88	1e-87	1	K18467	1e-87	290.5	ko04131;ko04144	0	2	0	0	1	1	1	1	1	1	1	2	0	0	0	1	1	1	1	1	0	1	1	0	0	0	1	0	1	1	1	1	1	1	1	2	1	1	1	1	1
Bradi1g05122.1.p_Brachypodium_distachyon	Q7X659	8.1e-198	1	K18468	8.1e-198	656.6	ko04131;ko04144	1	2	0	0	1	1	1	1	1	1	1	1	0	0	0	5	1	1	0	1	0	1	1	2	0	0	2	0	2	1	1	1	1	1	1	3	1	1	1	1	1
EHI_059870_Ent_hist	Q9P6R1	6.3e-23	1	K19475	6.3e-23	80	ko04131;ko04144	0	0	0	0	1	0	1	1	1	1	1	2	0	0	0	2	0	1	0	0	2	1	2	1	0	0	2	0	0	0	0	2	1	1	1	0	1	0	0	0	0
jgi_Bigna1_89913_estExt_fgenesh1_pg.C_580016_Big_natans	Q95107	3.6e-56	1	K05747	3.6e-56	188.7	ko04131;ko04144;ko04810;ko04812	6	4	1	0	1	2	0	2	1	2	1	2	0	0	0	1	0	1	2	0	2	2	2	2	0	0	6	1	4	0	0	2	2	1	1	1	1	2	0	0	1
Bradi4g16300.1.p_Brachypodium_distachyon	Q9M117	5.8e-41	1	K05754	5.8e-41	137.2	ko04131;ko04144;ko04810;ko04812	1	2	0	0	1	1	1	1	1	1	1	1	0	0	0	2	1	1	0	0	0	0	1	1	0	0	1	0	1	1	0	1	0	1	1	1	1	1	0	1	1
EPZ34702_Rozella_allomycis	P59998	2e-90	1	K05755	2e-90	299.1	ko04131;ko04144;ko04810;ko04812	0	2	1	0	1	1	1	1	1	1	1	1	0	0	0	2	1	1	0	1	2	1	1	2	0	0	1	1	0	1	0	1	0	1	1	1	1	1	0	1	1
Bradi3g09037.2.p_Brachypodium_distachyon	Q9JM76	7.2e-69	1	K05756	7.2e-69	229.1	ko04131;ko04144;ko04810;ko04812	1	2	1	0	1	1	1	1	1	1	1	1	0	0	0	1	1	1	0	0	0	1	1	1	0	0	1	1	1	1	0	0	1	1	1	1	1	1	0	1	1
BDET_00334_Batrachochytrium_dendrobatidis	Q9R0Q6	4.4e-137	1	K05757	4.4e-137	454.6	ko04131;ko04144;ko04810;ko04812	1	2	0	0	1	1	1	1	1	1	1	1	0	0	0	3	1	1	1	1	2	1	1	1	0	0	2	0	1	1	1	2	1	1	1	1	1	0	0	1	1
Bradi1g76356.1.p_Brachypodium_distachyon	Q9VIM5	1e-111	1	K05758	1e-111	370.7	ko04131;ko04144;ko04810;ko04812	2	2	1	0	1	1	1	1	1	1	1	1	0	0	0	3	2	1	1	0	2	1	1	1	0	0	1	1	1	1	1	1	1	1	1	1	1	0	0	1	1
gi_237757295_ref_NP_082993.4__Mus_musculus	Q66HB5	1.3e-62	1	K00889	1.3e-62	210	ko04131;ko04144;ko04810	44	7	0	0	7	5	1	4	6	0	4	2	0	0	0	0	1	3	0	19	0	12	0	15	0	0	3	0	9	16	10	2	4	16	0	2	5	15	15	17	0
Bradi1g18110.1.p_Brachypodium_distachyon	P13127	7.6e-96	1	K10364	7.6e-96	318.3	ko04131;ko04144;ko04812	2	2	1	0	1	1	1	1	1	1	1	1	0	0	0	3	1	1	1	0	0	1	0	1	0	0	1	1	5	3	1	1	1	1	1	1	1	1	1	0	1
AMSG_11924T0_Thec_trahens	P48603	3e-114	1	K10365	3e-114	378.6	ko04131;ko04144;ko04812	2	2	1	0	1	1	1	1	1	1	1	1	0	0	0	1	1	1	1	0	0	1	1	1	0	0	1	1	1	1	1	1	1	1	1	2	1	1	1	0	1
maker-scaffold_6515-augustus-gene-0.6-mRNA-1_Cymbomonas	P09189	1.5e-276	1	K03283	1.5e-276	916.5	ko04131;ko04144;map04141	10	21	5	3	6	8	8	7	9	8	6	7	4	4	6	39	7	12	6	16	16	11	12	29	4	48	19	5	10	20	6	9	7	10	8	12	8	11	7	13	7
gi_6679365_ref_NP_032893.1__Mus_musculus	Q64449	9.1e-208	1	K06560	9.1e-208	689.5	ko04131;ko04145	0	0	0	0	0	0	0	0	0	0	0	0	0	0	0	0	0	0	0	0	0	1	0	0	0	0	0	0	0	0	0	0	0	1	0	0	0	0	0	0	0
gi_831754571_ref_XP_012748157.1__Acyto_subglobosum	Q867X6	2.4e-48	1	K08009	2.4e-48	161.2	ko04131;ko04145	0	0	0	0	2	0	1	0	0	0	1	1	0	0	0	0	1	0	0	0	0	1	1	0	0	0	0	0	0	0	0	0	0	1	0	1	1	1	0	0	0
jgi_Allma1_11078_AMAG_13954T0_Allomyces_Macrogynus	O70145	6.6e-99	1	K08010	6.6e-99	329.6	ko04131;ko04145	0	4	0	0	4	2	1	1	0	1	1	1	0	0	0	0	2	0	0	0	4	1	2	2	0	0	3	0	3	0	0	1	3	0	0	0	2	2	0	0	0
gi_568972370_ref_XP_006532632.1__Mus_musculus	P11835	3.7e-275	1	K06464	3.7e-275	913	ko04131;ko04145;ko04810	0	0	0	0	0	0	5	0	2	0	1	0	0	0	0	0	0	0	0	0	0	1	0	12	0	0	0	0	0	0	0	0	0	0	0	1	0	1	0	0	0
TTHERM_01005090_Tetrah_thermophila	Q9SSJ8	1.2e-44	1	K00921	1.2e-44	150.6	ko04131;ko04145;ko04810	2	1	0	0	3	1	1	1	1	2	1	4	1	1	2	1	1	1	1	0	0	2	2	2	0	2	5	0	1	3	0	1	2	1	1	1	2	4	0	1	1
DDB0233302_DDB_G0292904_Dicty_discoideum	Q6PDL0	1.5e-124	1	K10416	1.5e-124	413.9	ko04131;ko04145;ko04812	1	0	0	0	1	1	1	0	1	1	1	1	0	0	0	0	1	1	1	0	0	1	1	1	0	0	1	0	0	1	1	1	1	1	1	1	1	1	1	0	1
gi_831783154_ref_XP_012756917.1__Acyto_subglobosum	P59277	6.8e-110	1	K08492	6.8e-110	365.4	ko04131;ko04145;map04130	0	2	1	1	1	1	1	1	1	1	1	1	1	1	0	0	1	2	2	1	2	1	1	0	1	3	2	1	1	1	1	1	1	1	1	1	1	1	1	1	1
EPZ33749_Rozella_allomycis	Q94AU2	3.5e-101	1	K08517	3.5e-101	334.9	ko04131;ko04145;map04130	6	2	1	2	1	1	1	1	2	1	2	2	1	1	2	2	1	3	2	2	0	2	2	3	1	3	3	1	2	2	2	2	1	2	1	2	2	1	2	3	2
gi_29243932_ref_NP_808248.1__Mus_musculus	Q8BKX1	5.4e-162	1	K05627	5.4e-162	537.5	ko04131;ko04810	1	0	0	0	1	0	0	0	0	1	0	0	0	0	0	0	0	1	0	0	0	0	0	0	0	0	1	0	0	0	0	0	0	1	0	0	0	1	0	0	0
gi_831765461_ref_XP_012751489.1__Acyto_subglobosum	Q8BUR4	0	1	K13708	0	1778.8	ko04131;ko04810	2	2	0	0	1	1	2	1	1	1	1	4	0	0	0	0	1	2	0	0	0	1	0	3	0	0	4	0	2	1	0	5	1	1	0	0	1	1	0	0	1
gi_568953414_ref_XP_006508905.1__Mus_musculus	Q9ES28	1.3e-198	1	K13710	1.3e-198	658.3	ko04131;ko04810	0	0	0	0	0	0	1	0	1	0	0	0	0	0	0	0	0	0	0	0	0	0	0	0	0	0	0	0	0	0	0	0	0	0	0	1	0	0	0	0	0
MA_10426093g0020_Picea_abies	O82572	1.2e-54	1	K05759	1.2e-54	181.8	ko04131;ko04810;ko04812	5	2	1	0	1	1	1	1	0	1	1	9	0	0	0	3	1	2	1	1	2	3	1	6	0	0	1	1	5	0	0	6	1	2	1	1	1	1	1	1	1
Bradi2g37310.1.p_Brachypodium_distachyon	Q9FVI2	3e-58	1	K05765	3e-58	193.4	ko04131;ko04810;ko04812	6	5	1	1	2	1	3	1	1	1	1	2	1	1	2	1	1	2	1	1	2	1	0	12	1	3	1	1	5	1	2	2	0	1	1	1	2	2	1	1	1
DDB0220487_DDB_G0280435_Dicty_discoideum	O08788	5.1e-215	1	K04648	5.1e-215	714.2	ko04131;ko04812	1	2	0	0	1	1	1	1	1	1	1	1	0	0	0	0	1	1	0	0	0	0	1	0	0	0	4	0	4	0	0	1	0	1	0	2	1	1	0	0	1
gi_255760028_ref_NP_032251.2__Mus_musculus	Q66HL2	1.2e-37	1	K06106	1.2e-37	126.1	ko04131;ko04812	1	1	0	0	1	1	1	1	1	0	0	1	0	0	0	0	1	1	1	0	0	0	0	0	0	0	3	0	1	0	0	1	0	0	0	0	1	0	0	0	0
gi_440804443_gb_ELR25320.1__Acanth.castellanii	P22467	5.8e-07	1	K10356	5.8e-07	27.2	ko04131;ko04812	1	0	0	0	0	0	0	0	0	0	0	1	0	0	0	0	0	0	0	0	0	0	0	1	0	0	0	0	0	0	0	1	0	0	0	0	0	0	0	0	0
gi_922852852_gb_KOO21511.1__Chrysochrom_tobin	Q9LKB9	2.8e-179	1	K10357	2.8e-179	596	ko04131;ko04812	17	11	1	2	3	5	28	3	11	3	9	12	2	2	4	2	7	7	8	2	2	32	4	11	1	6	64	2	22	31	6	13	4	32	5	13	5	23	10	2	2
jgi_Bigna1_137165_aug1.37_g11873_Big_natans	P91443	2.1e-67	1	K10359	2.1e-67	225.8	ko04131;ko04812	3	2	0	0	0	1	0	1	0	0	0	0	0	0	0	0	0	0	0	0	0	1	0	0	0	0	8	0	4	1	0	0	0	1	0	2	1	0	0	0	0
AMSG_12406T0_Thec_trahens	Q9DAJ5	3.8e-46	1	K10419	3.8e-46	153.3	ko04131;ko04812	0	2	0	0	2	1	1	1	0	1	0	1	0	0	0	0	1	1	1	4	0	1	1	1	0	0	1	0	1	3	1	1	1	2	0	1	1	0	2	5	1
gi_345842335_ref_NP_001164983.2__Mus_musculus	Q8WZ42	0	1	K12567	0	10363.4	ko04131;ko04812	0	0	0	0	0	0	0	0	0	0	0	0	0	0	0	0	0	0	0	0	0	0	0	0	0	0	0	0	0	0	0	0	0	0	0	0	0	0	0	0	0
YJR076C_Saccharomyces_cerevisiea	Q5R1W1	5.1e-99	1	K16944	5.1e-99	328.3	ko04131;ko04812	0	15	4	3	6	6	5	5	4	7	2	0	3	3	6	0	5	7	6	0	4	4	14	0	4	9	14	3	17	0	0	0	4	5	7	3	9	0	0	0	3
gi_113680348_ref_NP_032010.2__Mus_musculus	Q32M02	1.2e-270	1	K17455	1.2e-270	896.4	ko04131;ko04812	0	0	0	0	0	0	1	0	0	0	0	0	0	0	0	0	0	0	0	0	0	2	0	0	0	0	0	0	0	0	0	0	0	3	0	0	0	0	0	0	0
jgi_Conco1_2877_gm1.1117_g_Conidiobolus_coronatus	P17536	2.2e-53	1	K17945	2.2e-53	178.8	ko04131;ko04812	0	1	0	0	1	1	0	1	0	2	0	0	0	0	0	0	1	2	1	0	0	0	3	0	0	0	3	0	1	0	0	0	0	0	1	4	3	0	0	0	1
Cre09.g401650.t1.2_PACid:27569951_Chlamydomonas_reinhardtii	Q99MZ6	4.4e-05	1	K21868	4.4e-05	20.9	ko04131;ko04812	0	0	0	0	0	0	0	0	0	0	0	0	0	0	0	0	0	0	0	0	0	0	0	0	0	0	0	0	0	0	0	0	0	0	0	0	0	0	0	0	0
Bradi2g10230.1.p_Brachypodium_distachyon	P60896	8.1e-24	1	K10881	8.1e-24	81.5	ko04131;map03050	1	2	0	0	2	1	1	0	0	1	1	1	0	0	0	0	1	1	0	1	2	0	1	0	0	0	0	1	0	1	0	1	1	1	1	0	1	1	1	0	0
LOC_Os07g34510.1_PACid:21898655_Oryza_sativa	Q9SXB0	2.6e-109	1	K08486	2.6e-109	363	ko04131;map04130	5	8	3	2	2	4	2	4	4	3	1	2	1	1	4	5	1	5	1	2	2	1	3	5	2	9	4	2	7	1	2	1	2	1	1	3	3	1	2	2	1
jgi_Allma1_17443_AMAG_17478T0_Allomyces_Macrogynus	Q9SUJ1	3e-106	1	K08489	3e-106	353	ko04131;map04130	1	4	0	1	1	1	2	1	1	1	1	3	1	1	0	4	2	1	0	3	0	1	1	3	1	3	1	0	2	3	1	4	1	1	1	1	1	2	1	2	1
Bradi2g05000.1.p_Brachypodium_distachyon	Q9LK09	6.1e-81	1	K08490	6.1e-81	269.8	ko04131;map04130	1	2	2	1	1	1	1	1	1	1	1	1	1	1	2	1	1	1	2	1	4	1	2	1	1	3	1	1	5	2	1	1	1	1	1	1	1	1	1	1	1
gi_568927284_ref_XP_006538271.1__Mus_musculus	Q9D0I4	1.6e-107	1	K08491	1.6e-107	357.3	ko04131;map04130	0	0	0	0	0	0	2	0	1	0	0	0	0	0	0	0	0	0	0	0	0	0	0	2	0	0	1	0	0	0	0	0	0	0	0	0	0	1	1	0	0
Bradi2g47800.1.p_Brachypodium_distachyon	Q9LVP9	4.3e-31	1	K08493	4.3e-31	105.3	ko04131;map04130	4	2	1	0	1	1	2	1	2	2	0	1	0	0	0	2	0	2	2	1	2	1	1	0	0	0	1	1	1	1	2	2	0	2	1	3	1	1	3	1	1
FBpp0083076_Drosophila_melanogaster	O22151	1.5e-88	1	K08495	1.5e-88	294.3	ko04131;map04130	1	2	0	0	1	1	1	1	1	1	1	1	0	0	0	0	1	1	1	1	0	1	1	1	0	0	1	1	4	1	1	1	1	1	1	1	1	1	1	1	1
AT2G36900.1_Arabidopsis_thaliana	Q9FK28	9.2e-71	1	K08496	9.2e-71	235.7	ko04131;map04130	2	3	1	1	1	0	1	1	1	1	1	1	1	1	2	1	1	1	1	1	2	1	1	1	1	3	2	1	2	1	1	1	1	0	1	1	1	1	1	1	1
Bradi2g33030.1.p_Brachypodium_distachyon	Q6QD59	6.4e-64	1	K08497	6.4e-64	213.8	ko04131;map04130	1	2	1	1	1	1	1	1	1	1	1	1	1	1	0	1	1	1	1	1	0	1	1	0	1	2	2	1	0	2	1	1	1	0	1	1	1	1	1	1	1
gi_955166487_emb_CUG90287.1__Bodo_saltans	Q946Y7	8.6e-70	1	K08498	8.6e-70	232.3	ko04131;map04130	2	2	1	0	1	1	1	1	1	1	1	1	0	0	0	2	1	1	0	2	2	1	1	0	1	0	1	0	2	2	1	1	3	1	1	2	1	1	1	0	1
gi_19075292_ref_NP_587792.1__Schizosaccharomyces_pombe	O74509	9.5e-98	1	K08502	9.5e-98	325.7	ko04131;map04130	1	0	1	0	1	0	3	1	1	1	1	0	0	0	0	1	1	1	3	0	0	0	1	0	0	0	6	1	1	5	0	2	0	1	1	1	1	3	0	0	2
Bradi1g77111.1.p_Brachypodium_distachyon	Q9SA23	1.2e-90	1	K08503	1.2e-90	301	ko04131;map04130	2	5	0	0	1	2	2	1	1	1	1	2	0	0	0	0	2	1	0	0	0	1	1	2	1	0	4	0	0	3	1	2	1	2	1	0	1	3	1	0	1
jgi_Neosp1_706118_fgenesh2_kg.204_NUM_7_NUM_Locus22162v1rpkm0.35_Neocallimastix_californiae	Q9M2J9	7.6e-38	1	K08504	7.6e-38	126.6	ko04131;map04130	2	2	1	0	2	1	1	1	1	1	1	1	0	1	2	2	1	2	1	2	0	1	1	1	1	4	1	0	0	1	2	1	0	1	2	2	1	1	1	2	1
102360_Selaginella_moellendorffii	Q8VXX9	3.8e-56	1	K08505	3.8e-56	186.4	ko04131;map04130	0	0	0	0	0	0	0	0	0	0	0	0	0	0	0	0	0	0	0	0	0	0	0	0	0	0	0	0	0	0	0	0	0	0	0	0	0	0	0	0	0
Bradi2g17272.1.p_Brachypodium_distachyon	Q9SF29	1.4e-107	1	K08506	1.4e-107	357.2	ko04131;map04130	1	1	0	0	1	0	0	2	0	0	0	0	0	0	0	3	1	1	0	2	0	0	0	4	0	0	1	0	1	1	1	0	1	0	0	0	1	2	1	3	0
jgi_Gloin1_33317	Q9VSU7	1.5e-61	1	K08507	1.5e-61	205.7	ko04131;map04130	1	2	1	0	1	1	1	1	1	1	1	1	1	1	0	0	0	1	1	0	0	0	1	1	1	3	2	1	0	1	1	1	2	1	1	1	1	1	0	0	0
maker-scaffold_996-augustus-gene-0.5-mRNA-1_Cymbomonas	Q5REQ5	3.1e-05	1	K08512	3.1e-05	22.1	ko04131;map04130	0	0	0	0	0	0	0	0	0	0	0	0	0	0	0	0	0	0	0	0	0	0	0	0	0	0	0	0	0	0	0	0	0	0	0	0	0	0	0	0	0
gi_440798477_gb_ELR19545.1__Acanth.castellanii	Q6TMJ9	0.00089	1	K08513	0.00089	17.1	ko04131;map04130	1	0	0	0	0	0	0	0	0	0	0	0	0	0	0	0	0	0	0	0	0	0	0	0	0	0	0	0	0	0	0	0	0	0	0	0	0	0	0	0	0
Bradi2g56021.1.p_Brachypodium_distachyon	Q9ZRD6	7.2e-74	1	K08516	7.2e-74	245.6	ko04131;map04130	2	2	1	1	1	0	2	2	1	1	1	2	1	1	2	2	2	1	1	1	2	1	1	1	1	3	1	0	3	1	2	1	1	0	1	3	1	1	2	1	1
Bradi5g20140.1.p_Brachypodium_distachyon	P18489	0.0017	1	K13504	0.0017	16.6	ko04131;map04130	0	0	0	0	0	0	0	0	0	0	0	0	0	0	0	0	0	0	0	0	0	0	0	0	0	0	0	0	0	0	0	0	0	0	0	0	0	0	0	0	0
gi_955166513_emb_CUG90265.1__Bodo_saltans	Q9DC23	2.8e-48	1	K09530	2.8e-48	162	ko04131;map04141	7	7	0	1	2	2	2	0	2	1	2	2	0	0	0	2	2	2	2	2	0	1	3	1	0	0	2	2	7	2	3	2	1	1	3	4	1	0	1	2	2
gi_922881420_gb_KOO47175.1__Chrysochrom_tobin	Q17967	2.6e-09	1	K09580	2.6e-09	34.7	ko04131;map04141	0	0	0	0	0	0	0	0	0	0	0	0	0	0	0	0	0	0	0	0	0	1	0	0	0	0	0	0	0	1	1	0	0	1	0	0	0	0	1	0	0
maker-scaffold_14720-snap-gene-0.4-mRNA-1_Cymbomonas	Q869Z0	5e-59	1	K09584	5e-59	198.4	ko04131;map04141	2	0	0	0	1	1	0	1	1	1	0	1	0	0	0	1	0	1	0	0	0	2	1	1	0	0	2	1	2	1	2	1	1	2	1	0	1	2	1	0	1
maker-scaffold_841-augustus-gene-0.17-mRNA-1_Cymbomonas	P57759	2.6e-108	1	K09586	2.6e-108	359.3	ko04131;map04141	0	0	0	0	0	1	0	1	1	1	0	1	0	0	0	1	0	1	0	0	0	1	0	1	0	0	1	0	1	0	0	0	0	1	0	0	1	1	0	0	0
gi_440789617_gb_ELR10923.1__Acanth.castellanii	P49256	6.1e-66	1	K10082	6.1e-66	219.7	ko04131;map04141	2	4	0	1	2	1	3	1	2	1	2	1	2	2	8	5	1	2	0	1	2	2	4	1	2	0	2	2	5	3	0	1	2	2	2	3	2	3	1	2	1
gi_121907839_gb_EAY12725.1__Trich_vaginalis	Q91W90	1.5e-53	1	K13984	1.5e-53	177	ko04131;map04141	3	8	2	0	1	5	3	4	5	2	3	2	1	1	0	4	3	1	4	1	0	8	4	1	0	0	9	1	9	4	0	3	0	11	1	4	4	5	2	1	2
Bradi4g13950.1.p_Brachypodium_distachyon	Q39221	2e-103	1	K14003	2e-103	343.5	ko04131;map04141	0	0	0	0	0	0	0	0	0	0	0	0	0	0	0	0	0	0	0	0	0	1	0	0	0	0	0	0	0	0	1	0	0	0	0	1	0	1	0	0	0
Bradi2g07030.1.p_Brachypodium_distachyon	O64740	3.1e-130	1	K14004	3.1e-130	431.7	ko04131;map04141	3	7	2	0	4	4	3	3	3	5	4	4	1	1	2	1	4	3	5	5	6	4	3	3	1	3	5	3	3	4	2	4	3	4	2	3	3	3	2	5	2
gnl_CMER_CMR203C_Cyanidioschyzon_merolae	Q8L611	8.9e-162	1	K14005	8.9e-162	537.7	ko04131;map04141	1	2	1	0	1	1	1	1	1	1	1	1	1	1	2	1	1	1	1	1	0	2	2	1	1	3	2	1	5	1	1	1	1	2	1	5	1	0	1	1	1
Bradi2g12090.1.p_Brachypodium_distachyon	Q4PE39	1.2e-263	1	K14006	1.2e-263	874.1	ko04131;map04141	2	2	1	0	1	1	3	2	1	1	1	2	1	1	2	3	1	1	2	2	2	1	2	1	1	3	3	1	1	1	1	2	2	1	2	5	1	2	1	2	1
Vocar.0001s0725.1.p_Volvox_carteri	Q9M291	2.5e-281	1	K14007	2.5e-281	933.2	ko04131;map04141	1	5	2	1	2	2	2	2	2	2	2	1	2	2	8	4	3	2	3	2	8	2	3	2	2	6	4	2	5	2	2	2	2	3	2	2	2	1	2	2	2
BDET_05339_Batrachochytrium_dendrobatidis	Q9C512	8.2e-174	1	K01230	8.2e-174	576.9	ko04131;map04141	4	2	1	0	4	1	6	2	3	8	2	8	0	0	0	0	1	5	1	0	0	5	9	4	0	0	11	5	6	6	0	3	3	5	2	2	3	5	0	4	3
gi_831769209_ref_XP_012752635.1__Acyto_subglobosum	Q9FMA3	2.3e-107	1	K13342	2.3e-107	356.5	ko04131;map04146	2	2	0	0	2	1	2	1	1	2	1	1	0	0	0	1	0	2	0	1	4	1	2	1	0	0	2	0	1	2	0	1	1	1	1	0	2	1	1	2	2
maker-scaffold_8990-snap-gene-0.4-mRNA-1_Cymbomonas	Q9JL27	1.6e-130	1	K00718	1.6e-130	432.8	ko04131	0	0	0	0	0	0	0	0	0	0	0	0	0	0	0	0	0	0	0	1	0	2	0	0	0	0	0	0	0	0	0	0	0	1	0	0	0	0	0	1	0
gi_922855187_gb_KOO23659.1__Chrysochrom_tobin	Q8ZWY4	3.6e-07	1	K00940	3.6e-07	28.2	ko04131	1	0	0	0	0	0	0	0	0	0	0	0	0	0	0	0	0	0	0	1	0	1	0	0	0	0	0	0	0	0	0	0	0	1	0	0	0	0	0	1	0
DDB0191414_DDB_G0284187_Dicty_discoideum	Q0WQ41	2.5e-78	1	K01099	2.5e-78	261.1	ko04131	5	7	1	0	4	4	32	3	6	4	5	3	1	1	2	6	3	4	5	3	2	3	4	5	0	3	5	2	9	7	1	3	3	5	2	6	4	6	2	2	4
jgi_Phypa1_1_102741_fgenesh1_pg.scaffold_725000002_Physcomitrella_patens	Q91W89	0	1	K01191	0	1284.1	ko04131	3	5	0	0	0	0	1	0	1	1	0	1	0	0	0	0	0	1	0	0	0	0	1	1	0	0	2	1	2	0	0	1	1	0	1	0	1	0	0	0	2
MA_76146g0010_Picea_abies	Q9ES52	2.7e-07	1	K03084	2.7e-07	28.8	ko04131	0	0	0	0	0	0	0	0	0	0	0	0	0	0	0	0	0	0	1	0	0	0	0	0	0	0	0	0	0	0	0	0	0	0	0	2	0	0	0	0	0
gi_440802036_gb_ELR22975.1__Acanth.castellanii	Q9CQU0	7e-65	1	K05360	7e-65	215.5	ko04131	2	0	0	0	0	0	2	0	0	0	0	0	0	0	0	2	0	0	2	0	0	1	0	0	0	0	0	0	0	0	0	0	0	1	0	2	0	1	0	1	0
AMSG_00886T0_Thec_trahens	Q8SPR7	6.6e-214	1	K05857	6.6e-214	709.9	ko04131	1	7	0	0	1	1	11	1	5	3	3	1	0	0	0	0	2	1	9	4	0	6	1	4	0	0	8	0	2	0	1	1	0	9	1	9	1	1	1	2	2
AMSG_05453T0_Thec_trahens	P15535	3e-77	1	K07966	3e-77	256.9	ko04131	1	0	0	0	0	0	7	0	0	0	3	0	0	0	0	0	0	0	0	0	0	1	0	0	0	0	0	0	0	1	0	0	0	1	0	1	0	1	1	0	0
gi_307107508_gb_EFN55751.1__Chlorella_sp	P79171	0.0031	1	K11140	0.0031	15.6	ko04131	0	0	0	0	0	0	0	0	0	0	0	0	0	0	0	0	0	0	0	0	0	0	0	0	0	0	0	0	0	0	0	0	0	0	0	0	0	0	0	0	0
gi_145966899_ref_NP_080227.2__Mus_musculus	Q8CBQ5	1.6e-142	1	K13711	1.6e-142	472.3	ko04131	0	3	1	0	1	1	1	1	2	1	1	0	0	0	0	0	1	1	2	0	0	1	1	0	0	0	1	1	3	0	0	0	1	1	1	3	1	2	0	0	1
gi_6679245_ref_NP_032827.1__Mus_musculus	O55057	3.6e-69	1	K13758	3.6e-69	229.2	ko04131	0	3	0	0	1	1	0	1	1	0	0	0	0	0	0	0	0	0	0	0	0	1	0	1	0	0	0	0	0	1	0	0	0	1	0	0	1	1	0	0	0
AMSG_12346T0_Thec_trahens	Q3TTY0	8.7e-272	1	K14621	8.7e-272	896.3	ko04131	4	2	1	0	0	1	2	1	8	0	0	0	0	0	0	0	0	4	0	0	2	1	1	0	0	0	0	1	6	0	0	6	0	1	0	0	4	4	0	0	0
LOC_Os06g44060.1_PACid:21931535_Oryza_sativa	Q54SA1	7.2e-163	1	K16860	7.2e-163	539.9	ko04131	0	0	0	0	0	0	1	0	1	0	0	1	0	0	0	0	0	0	0	0	0	0	0	1	0	0	0	0	0	1	0	1	0	0	0	0	0	1	0	0	0
KNZ63626_Puccinia_sorghi	O13934	9.1e-113	1	K17900	9.1e-113	374.2	ko04131	0	1	0	0	1	1	0	1	0	3	0	0	1	1	2	0	1	1	0	1	4	0	3	0	0	3	1	1	3	0	0	0	2	1	1	0	2	0	0	2	1
gi_568945659_ref_XP_006539991.1__Mus_musculus	Q8R507	1e-167	1	K19872	1e-167	556.6	ko04131	0	0	0	0	0	0	2	0	0	0	0	0	0	0	0	0	0	0	0	1	0	2	0	0	0	0	0	0	0	0	0	0	0	2	0	0	0	0	0	2	0
gi_307106905_gb_EFN55149.1__Chlorella_sp	Q9H9S5	3.1e-11	1	K19873	3.1e-11	41.2	ko04131	1	0	0	0	0	0	0	0	0	0	0	0	0	0	0	0	0	0	0	0	0	0	0	0	0	0	0	0	0	0	0	0	0	0	0	0	0	0	0	0	0
gi_568995513_ref_XP_006522279.1__Mus_musculus	Q8BJ48	1.3e-90	1	K01125	1.3e-90	301.2	ko04142	0	0	0	0	0	0	2	0	0	0	0	0	0	0	0	0	1	0	0	0	0	2	0	2	0	0	1	0	1	0	0	0	0	2	0	0	0	2	0	0	0
gi_568923389_ref_XP_006501826.1__Mus_musculus	P56542	5.8e-112	1	K01158	5.8e-112	371.9	ko04142	3	0	0	0	0	0	1	0	0	0	0	8	0	0	0	0	0	0	0	0	0	0	0	0	0	0	0	0	0	1	0	7	0	0	0	0	0	1	0	0	0
gi_440794797_gb_ELR15947.1__Acanth.castellanii	O89023	3.1e-165	1	K01279	3.1e-165	548.9	ko04142	13	0	0	0	0	0	6	0	0	2	8	8	0	0	0	0	0	0	0	0	0	4	4	4	0	0	0	0	2	2	0	4	0	2	0	0	0	9	0	0	1
AT3G20210.2_Arabidopsis_thaliana	P49043	7.6e-134	1	K01369	7.6e-134	444.6	ko04142	0	0	0	0	0	0	1	0	1	0	1	0	0	1	0	0	0	0	5	0	0	0	0	1	0	3	0	0	0	1	0	0	0	1	0	1	0	0	0	0	0
ESU42304.1_Giardia_intestinalis	P41234	3.2e-171	1	K05642	3.2e-171	567.1	ko04142	6	19	1	2	20	16	6	26	22	1	1	12	2	1	4	4	7	3	1	13	0	6	11	12	5	9	41	0	21	15	1	17	10	8	0	7	6	17	0	2	1
maker-scaffold_1846-augustus-gene-0.5-mRNA-1_Cymbomonas	Q5RGJ8	8.8e-92	1	K08239	8.8e-92	305.8	ko04142	0	0	0	0	0	0	1	0	5	0	0	3	0	0	0	8	2	0	4	12	0	1	3	1	0	0	5	0	0	5	0	6	0	1	0	2	1	1	0	0	2
LOC_Os01g63290.1_PACid:21907027_Oryza_sativa	Q8GX78	4.7e-191	1	K12301	4.7e-191	633.1	ko04142	1	0	1	0	0	0	2	0	0	0	1	3	0	0	0	2	0	2	0	0	8	2	1	0	0	0	1	1	0	1	0	1	0	2	0	0	0	0	0	0	0
gi_31541926_ref_NP_082416.2__Mus_musculus	Q8BH31	2.6e-109	1	K12307	2.6e-109	363.6	ko04142	1	0	0	0	0	0	2	0	9	1	0	2	0	0	0	0	1	0	0	0	0	2	0	0	0	0	2	0	1	0	0	2	0	3	3	0	0	1	0	0	0
gi_124301214_ref_NP_780458.2__Mus_musculus	P07602	2.5e-80	1	K12382	2.5e-80	266.9	ko04142	9	0	0	0	0	0	3	0	1	0	0	21	0	0	0	8	0	0	0	0	0	0	0	3	0	0	0	0	0	1	0	16	0	1	0	1	0	2	0	0	0
gi_440793302_gb_ELR14489.1__Acanth.castellanii	Q60648	8.8e-82	1	K12383	8.8e-82	271.4	ko04142	2	0	0	0	0	0	0	0	0	0	0	0	0	0	0	1	0	0	0	0	0	1	0	0	0	0	0	0	0	0	0	0	0	1	0	0	0	0	0	0	0
maker-scaffold_1417-augustus-gene-0.10-mRNA-1_Cymbomonas	O35114	8.6e-137	1	K12384	8.6e-137	454	ko04142	0	0	0	0	0	0	1	0	1	0	0	0	0	0	0	0	0	0	0	0	0	1	0	0	0	0	0	0	0	1	0	0	0	0	0	0	0	0	0	0	0
gi_568963769_ref_XP_006512146.1__Mus_musculus	O35604	5.3e-192	1	K12385	5.3e-192	637.7	ko04142	2	2	0	0	0	1	1	1	3	2	2	2	0	0	0	1	2	1	1	0	2	2	2	3	0	0	6	0	6	5	1	2	1	4	1	1	1	1	4	0	2
Bradi4g39150.1.p_Brachypodium_distachyon	P57758	6.1e-96	1	K12386	6.1e-96	318.6	ko04142	1	2	0	0	1	1	1	3	2	0	1	2	0	0	0	0	1	3	2	0	0	1	2	1	0	0	2	0	2	1	0	1	1	2	0	3	1	0	0	0	1
gi_440793676_gb_ELR14854.1__Acanth.castellanii	Q54F25	2e-118	1	K12389	2e-118	393.6	ko04142	1	0	0	0	0	0	1	0	5	1	1	1	0	0	0	1	0	0	0	2	0	1	1	1	0	0	0	1	2	1	0	0	0	1	1	1	0	2	0	1	1
gi_831767280_ref_XP_012752052.1__Acyto_subglobosum	Q553W9	7.8e-129	1	K12390	7.8e-129	427.1	ko04142	0	0	0	0	0	0	0	0	0	0	0	3	0	0	0	0	0	0	0	0	0	0	0	0	0	0	0	0	0	0	0	2	0	0	0	0	0	1	0	0	0
maker-scaffold_7103-snap-gene-0.3-mRNA-1_Cymbomonas	Q8BPG6	4.8e-74	1	K13444	4.8e-74	246.8	ko04142	0	0	0	0	0	0	0	0	0	0	0	3	0	0	0	0	1	0	0	0	0	2	0	0	0	0	2	0	0	4	0	0	0	2	0	0	0	1	0	0	0
gi_831777730_ref_XP_012755194.1__Acyto_subglobosum	P0C0T0	1e-21	1	K19363	1e-21	74.8	ko04142	0	0	0	0	1	0	0	0	1	1	0	2	0	0	0	2	0	4	0	0	0	0	4	0	0	0	1	1	0	0	0	0	1	0	0	4	2	0	1	0	0
Bradi2g13670.1.p_Brachypodium_distachyon	Q653V6	4.5e-169	1	K21398	4.5e-169	560.7	ko04142	1	0	0	0	1	0	1	0	3	1	5	2	0	0	0	0	0	1	1	0	0	2	1	0	0	0	0	1	2	7	1	2	1	2	1	6	2	0	1	0	1
gi_133778978_ref_NP_034645.2__Mus_musculus	Q07113	9.7e-184	1	K06564	9.7e-184	607.7	ko04142;ko04144	1	0	0	0	0	0	3	0	1	0	0	0	0	0	0	0	0	0	0	0	0	1	0	0	0	0	0	0	0	0	0	0	0	3	0	4	0	0	0	0	0
gi_831760781_ref_XP_012750058.1__Acyto_subglobosum	Q9R1Q9	2.7e-11	1	K03662	2.7e-11	41.6	ko04142;ko04145	1	0	0	0	0	0	0	0	1	0	1	1	0	0	0	0	0	0	0	0	0	0	0	0	0	0	1	0	0	1	0	1	0	0	0	1	0	0	0	0	0
Vocar.0001s0892.1.p_Volvox_carteri	Q84ZC0	3e-164	1	K02144	3e-164	545.2	ko04142;ko04145	1	2	1	1	1	1	1	1	1	1	1	1	1	1	0	1	1	1	1	1	2	1	1	1	1	3	1	1	1	1	1	2	1	1	1	1	1	1	1	1	1
Bradi2g42100.1.p_Brachypodium_distachyon	Q8RU33	9.7e-170	1	K02146	9.7e-170	562.7	ko04142;ko04145	1	2	1	1	1	1	1	2	1	1	1	1	1	1	2	1	1	1	1	1	2	1	1	1	1	3	1	1	1	1	1	1	1	1	1	1	1	1	1	1	1
Bradi2g54190.1.p_Brachypodium_distachyon	Q8W4S4	8.4e-270	1	K02154	8.4e-270	894.7	ko04142;ko04145	1	3	1	1	1	1	2	1	3	1	1	1	1	1	2	2	1	1	3	2	2	1	2	2	1	3	5	1	1	1	1	2	1	1	1	7	1	1	2	1	1
Bradi2g43160.3.p_Brachypodium_distachyon	P23957	4.1e-68	1	K02155	4.1e-68	226	ko04142;ko04145	2	6	3	2	3	3	2	3	2	3	2	3	2	2	2	2	3	3	1	5	4	2	3	4	2	7	3	2	6	3	2	2	3	2	3	3	3	3	3	4	1
FBpp0079801_Drosophila_melanogaster	Q20390	3.2e-80	1	K01074	3.2e-80	267.2	ko04142	4	2	0	0	1	1	1	1	3	1	1	3	0	0	0	0	0	1	1	0	0	2	1	3	0	0	0	1	1	6	0	3	1	3	1	3	1	4	0	0	1
gi_922852175_gb_KOO20882.1__Chrysochrom_tobin	P50429	9.6e-130	1	K01135	9.6e-130	430.6	ko04142	1	0	2	0	0	0	0	0	0	0	0	0	0	0	0	0	1	1	1	0	0	20	0	0	0	0	10	1	1	14	0	0	0	21	1	2	0	1	0	0	1
jgi_Bigna1_81705_fgenesh1_pg.83_NUM_34_Big_natans	Q08890	4e-170	1	K01136	4e-170	564.3	ko04142	0	0	0	0	0	0	0	0	0	0	0	0	0	0	0	0	0	0	0	0	0	10	0	0	0	0	1	1	0	5	0	0	0	2	0	0	0	0	0	0	1
Cre06.g293800.t1.3_PACid:27569257_Chlamydomonas_reinhardtii	Q10723	4.9e-174	1	K01137	4.9e-174	577.4	ko04142	0	0	0	0	0	0	0	0	0	0	1	0	0	0	0	0	0	2	0	0	0	6	1	0	0	0	0	0	0	0	0	0	0	3	0	0	1	0	0	0	0
Bradi1g26287.14.p_Brachypodium_distachyon	Q54727	1e-13	1	K01186	1e-13	49.4	ko04142	0	0	0	0	0	0	0	0	0	0	0	0	0	0	0	0	0	0	0	0	0	1	0	0	0	0	0	0	0	0	0	0	0	1	0	0	0	0	0	0	0
EPZ36378_Rozella_allomycis	Q8K2I4	1e-238	1	K01192	1e-238	792.2	ko04142	3	0	0	0	0	0	1	0	1	2	0	1	0	0	0	0	0	1	0	0	0	3	1	2	0	0	1	0	3	1	0	1	1	1	0	0	1	0	0	0	1
gi_6754098_ref_NP_034498.1__Mus_musculus	P12265	9.3e-304	1	K01195	9.3e-304	1006.4	ko04142	3	0	0	0	0	0	0	0	0	0	1	0	0	0	0	0	0	0	0	0	0	0	0	0	0	0	0	0	0	0	0	0	0	0	0	0	0	0	0	0	0
jgi_Bigna1_29153_gw1.17.148.1_Big_natans	P17439	2.1e-75	1	K01201	2.1e-75	251.6	ko04142	0	0	0	0	0	0	2	0	0	2	0	0	0	0	0	0	0	0	0	0	0	0	0	2	0	0	2	0	0	17	0	1	0	0	0	1	0	0	0	0	2
gi_922859035_gb_KOO27102.1__Chrysochrom_tobin	O02791	1.1e-16	1	K01202	1.1e-16	59.1	ko04142	0	0	0	0	0	0	1	0	0	0	0	0	0	0	0	0	0	0	0	0	0	3	0	0	0	0	0	0	0	0	0	0	1	2	0	0	0	0	0	0	0
gi_440792549_gb_ELR13759.1__Acanth.castellanii	Q9FNA3	1.4e-275	1	K01205	1.4e-275	913.7	ko04142	4	0	0	0	0	0	1	0	0	0	0	1	0	0	0	0	0	0	0	0	0	0	3	0	0	0	0	0	4	2	0	4	0	2	0	3	0	0	0	0	0
93118_Selaginella_moellendorffii	Q56W64	1.5e-138	1	K01444	1.5e-138	458.5	ko04142	0	0	0	0	0	0	1	0	2	0	0	0	0	0	0	0	0	0	0	0	0	0	0	0	0	0	0	0	0	1	0	0	0	0	0	1	0	0	0	0	0
AT1G27480.1_Arabidopsis_thaliana	Q9FZI8	4.6e-106	1	K06129	4.6e-106	352.8	ko04142	3	0	0	0	0	0	4	0	0	0	3	0	0	0	0	11	0	0	1	0	0	3	0	5	0	0	0	0	0	0	1	0	0	2	0	0	1	1	1	0	1
Bradi2g35040.1.p_Brachypodium_distachyon	Q3UDW8	1.5e-113	1	K10532	1.5e-113	377.8	ko04142	2	0	0	0	0	0	1	0	0	0	0	2	0	0	0	0	0	1	0	0	0	2	2	2	0	0	2	0	0	0	0	2	0	2	0	2	0	1	0	0	0
Bradi2g56597.1.p_Brachypodium_distachyon	Q9SCW1	1.9e-298	1	K12309	1.9e-298	989.6	ko04142	1	0	0	0	0	0	2	0	0	0	0	2	0	0	0	0	0	0	0	0	0	2	1	0	0	0	2	0	0	1	0	5	0	0	0	0	0	0	0	0	1
Bradi2g25310.6.p_Brachypodium_distachyon	Q8L7S6	9.5e-117	1	K12373	9.5e-117	387.8	ko04142	2	2	0	0	0	3	1	1	1	2	0	3	0	0	0	5	0	1	3	0	0	5	4	3	0	0	2	0	0	0	0	8	0	5	0	8	1	2	0	0	1
jgi_Bigna1_138007_aug1.42_g12715_Big_natans	Q8H129	1.7e-127	1	K14379	1.7e-127	422.9	ko04142	2	0	0	0	3	0	1	0	0	0	1	0	0	0	0	0	0	0	0	0	0	3	0	6	0	0	2	0	0	26	2	0	0	2	0	3	1	0	4	0	0
FBpp0084975_Drosophila_melanogaster	P24638	4.4e-154	1	K14410	4.4e-154	510.6	ko04142	0	0	0	0	0	0	0	0	1	0	0	0	0	0	0	0	0	0	0	0	0	1	0	0	0	0	0	0	0	0	0	0	0	1	0	0	0	0	0	0	0
LOC_Os01g28790.1_PACid:21909390_Oryza_sativa	P01590	0.00024	1	K05068	0.00024	19.8	ko04144	0	0	0	0	0	0	0	0	0	0	0	0	0	0	0	0	0	0	0	0	0	0	1	0	0	0	0	0	0	0	0	0	0	0	0	0	0	0	0	0	1
FBpp0303076_Drosophila_melanogaster	Q60953	6.1e-262	1	K10054	6.1e-262	869.6	ko04144	0	0	0	0	0	0	1	0	0	0	1	1	0	0	0	0	1	0	0	1	0	0	0	3	0	0	8	0	1	0	0	3	0	0	0	0	0	0	0	2	0
gi_922867792_gb_KOO34349.1__Chrysochrom_tobin	Q9EQF4	2.1e-119	1	K13649	2.1e-119	395.5	ko04144	0	0	0	0	0	0	0	0	0	0	0	0	0	0	0	0	0	0	0	0	0	0	0	0	0	0	0	0	0	0	0	0	0	0	0	0	0	0	0	0	0
Bradi2g41293.1.p_Brachypodium_distachyon	F4JNX2	9.8e-154	1	K19366	9.8e-154	509.7	ko04144	0	0	0	0	0	0	0	0	0	0	0	0	0	0	0	0	0	0	0	0	0	0	0	0	0	0	0	0	0	0	0	0	0	0	0	0	0	0	0	0	0
jgi_Bigna1_128353_aug1.6_g3061_Big_natans	Q8MJJ1	2.3e-100	1	K19367	2.3e-100	333.3	ko04144	0	0	0	0	0	0	1	0	0	0	0	0	0	0	0	0	1	0	0	0	0	1	1	1	0	0	3	0	0	1	1	1	0	1	0	0	0	1	1	0	0
Bradi2g31087.1.p_Brachypodium_distachyon	Q5ZL36	0.01	1	K19368	0.01	13.7	ko04144	0	0	0	0	0	0	1	0	0	0	0	0	0	0	0	0	0	0	0	0	0	0	0	0	0	0	0	0	0	0	0	0	0	0	0	0	0	0	0	0	0
Bradi2g46900.1.p_Brachypodium_distachyon	Q54I39	7.2e-55	1	K19476	7.2e-55	183.1	ko04144	2	2	0	0	1	1	1	1	1	1	1	1	0	0	0	1	1	1	1	1	0	0	1	1	0	0	1	0	1	1	1	1	1	0	1	2	1	2	1	1	1
jgi_Gloin1_118500	Q6TMK4	1.6e-132	1	K10789	1.6e-132	440.3	ko04145	4	3	0	0	0	1	0	1	0	2	0	2	0	0	0	0	1	0	0	0	0	1	3	2	0	0	1	0	1	0	0	1	0	0	0	4	3	1	0	0	1
jgi_Allma1_1136_AMAG_06596T0_Allomyces_Macrogynus	Q6P3Y9	8.1e-27	1	K04391	8.1e-27	92.1	ko04145;ko04810	0	113	0	0	1	3	0	0	0	0	0	0	0	0	0	0	0	0	0	0	0	0	0	1	0	0	0	0	0	0	0	0	0	0	0	0	0	0	0	0	0
AT5G56180.1_Arabidopsis_thaliana	P02578	3e-193	1	K05692	3e-193	639.8	ko04145;ko04810;ko04812	40	17	6	1	7	11	15	10	8	11	7	32	3	3	4	22	10	9	6	10	14	12	14	91	3	52	23	6	19	11	11	31	8	19	10	16	10	14	11	10	9
Bradi2g52790.2.p_Brachypodium_distachyon	P50258	9.3e-201	1	K07375	9.3e-201	665.6	ko04145;ko04812	15	16	3	1	10	9	4	8	7	5	5	4	3	3	48	7	3	7	2	34	6	6	6	31	3	9	9	3	16	10	6	5	7	7	4	4	7	6	9	12	4
TTHERM_00661480_Tetrah_thermophila	P45443	1.1e-05	1	K10413	1.1e-05	22.6	ko04145;ko04812	0	0	0	0	0	0	0	0	0	0	0	0	0	0	0	0	0	0	0	0	0	0	0	0	0	0	0	0	0	0	0	0	0	0	0	0	0	0	0	0	0
GSPATP00011519001_Param_tetraurelia	Q29RQ3	3.6e-234	1	K10415	3.6e-234	776.7	ko04145;ko04812	1	3	0	0	1	1	1	2	1	2	1	1	0	0	0	0	1	1	1	2	2	2	1	1	0	0	1	0	1	0	1	1	1	2	1	1	1	2	2	1	1
Bradi1g31180.1.p_Brachypodium_distachyon	P60058	5.5e-43	1	K07342	5.5e-43	142.5	ko04145;map04141	1	1	1	0	1	1	1	2	1	1	1	1	1	1	0	2	1	1	0	1	0	1	2	0	1	1	0	0	0	2	1	1	1	1	1	0	1	1	1	1	0
BDET_01880_Batrachochytrium_dendrobatidis	P93508	3.8e-150	1	K08057	3.8e-150	497.6	ko04145;map04141	1	2	0	0	3	2	1	0	1	1	2	3	0	0	0	1	1	1	0	1	0	2	4	3	0	0	2	1	1	4	0	2	2	2	2	2	2	1	1	2	0
Bradi4g45150.1.p_Brachypodium_distachyon	P38389	6.3e-27	1	K09481	6.3e-27	91.5	ko04145;map04141	1	2	1	0	1	1	1	1	0	1	0	1	0	1	0	1	1	1	0	0	0	1	1	0	1	1	0	0	0	1	1	0	1	1	1	1	1	1	1	1	0
Bradi4g21273.1.p_Brachypodium_distachyon	Q54XK2	9.5e-251	1	K10956	9.5e-251	830.2	ko04145;map04141	1	2	1	1	1	1	1	2	1	1	1	1	1	1	2	2	1	1	1	1	2	1	2	1	1	1	1	1	1	1	1	1	2	1	2	1	1	1	1	1	1
TTHERM_00339640_Tetrah_thermophila	Q39291	0	1	K02145	0	1010.3	ko04145	3	2	1	0	1	1	1	1	1	1	1	1	1	1	2	1	1	1	1	1	2	1	1	1	1	3	2	1	1	1	1	1	1	1	1	1	1	1	1	1	1
EHI_189850_Ent_hist	P31401	1.5e-275	1	K02147	1.5e-275	912.2	ko04145	1	2	1	1	1	1	1	1	1	1	1	1	1	1	4	1	1	1	1	1	2	1	1	1	1	3	1	1	1	1	1	1	1	1	1	1	1	1	1	1	1
Bradi2g14400.1.p_Brachypodium_distachyon	Q9SDS7	4.3e-138	1	K02148	4.3e-138	458.3	ko04145	1	2	1	1	1	1	1	1	1	1	1	1	1	1	0	1	1	1	0	1	0	1	1	1	1	3	1	1	1	1	1	1	1	1	1	1	1	1	1	1	1
Bradi5g23660.1.p_Brachypodium_distachyon	Q9V7D2	1e-107	1	K02149	1e-107	357.3	ko04145	1	2	1	0	1	1	2	2	1	1	1	1	1	1	2	1	1	1	1	1	2	1	1	3	1	3	1	1	3	1	1	1	1	1	1	1	1	1	1	1	1
gi_307105493_gb_EFN53742.1__Chlorella_sp	Q9SWE7	4.1e-77	1	K02150	4.1e-77	256.3	ko04145	1	2	1	2	1	1	1	1	1	1	1	1	1	1	12	2	1	1	1	1	2	1	1	1	1	3	1	1	1	2	1	1	1	1	1	1	1	0	1	1	1
gi_440797720_gb_ELR18797.1__Acanth.castellanii	Q55AH5	7e-45	1	K02151	7e-45	149.2	ko04145	1	2	1	1	1	1	0	1	1	1	1	1	1	1	2	1	1	1	1	1	2	1	1	1	1	3	1	1	1	1	1	1	1	1	1	1	1	0	1	1	1
Bradi2g17810.1.p_Brachypodium_distachyon	O82702	2.5e-42	1	K02152	2.5e-42	141.8	ko04145	1	2	1	2	1	1	1	1	1	1	1	1	1	1	2	1	1	1	1	1	2	1	1	1	0	0	1	1	1	0	2	1	1	1	1	2	1	1	2	1	1
Bradi1g49698.1.p_Brachypodium_distachyon	Q9FLN5	2e-27	1	K02153	2e-27	93.4	ko04145	0	2	0	2	0	1	1	1	0	1	0	0	0	0	10	0	1	1	1	1	0	0	0	0	0	0	0	0	0	1	1	1	0	1	1	0	1	0	1	1	0
FBpp0083206_Drosophila_melanogaster	P70377	3.9e-59	1	K04358	3.9e-59	196.6	ko04810	0	0	0	0	0	0	0	0	0	0	0	0	0	0	0	0	0	0	0	0	0	0	0	0	0	0	0	0	0	0	0	0	0	0	0	0	0	0	0	0	0
Bradi2g36000.1.p_Brachypodium_distachyon	Q68KI4	8.9e-160	1	K05742	8.9e-160	530.3	ko04810	1	4	0	0	2	2	5	2	6	1	4	2	0	0	0	2	0	2	3	0	0	4	1	2	0	0	7	0	4	6	0	2	2	4	1	6	2	3	2	0	1
gi_922865419_gb_KOO32481.1__Chrysochrom_tobin	P53667	0.0088	1	K05743	0.0088	12	ko04810	0	0	0	0	0	0	0	0	1	0	0	0	0	0	0	0	0	0	0	0	0	0	0	0	0	0	0	0	0	0	0	0	0	0	0	0	0	0	0	0	0
Bradi1g75470.3.p_Brachypodium_distachyon	Q5R414	0	1	K05749	0	1157.4	ko04810	1	4	0	0	1	1	1	1	0	0	1	1	0	0	0	0	1	1	0	0	0	1	0	2	0	0	1	0	3	1	0	1	1	2	0	0	1	1	0	0	0
gi_440795183_gb_ELR16319.1__Acanth.castellanii	Q6ZBH9	0	1	K05750	0	1226.5	ko04810	1	2	0	0	1	1	1	1	0	0	1	1	0	0	0	0	1	1	0	0	0	1	0	1	0	0	2	0	2	1	0	1	2	1	0	0	1	1	0	0	0
FBpp0297920_Drosophila_melanogaster	Q8CBW3	6.6e-163	1	K05751	6.6e-163	540.6	ko04810	4	3	0	0	2	2	3	2	1	2	2	0	0	0	0	0	0	2	3	1	2	3	1	1	0	0	8	0	1	2	0	3	0	2	1	0	1	8	0	1	1
MA_10430437g0010_Picea_abies	Q94JY4	3.4e-34	1	K05752	3.4e-34	114.3	ko04810	1	2	0	0	1	1	1	1	0	0	1	1	0	0	0	0	1	1	0	0	0	0	0	0	0	0	0	0	0	0	0	1	0	1	0	0	1	1	0	0	0
GSPATP00007794001_Param_tetraurelia	Q9ZR37	1.7e-29	1	K05766	1.7e-29	100.9	ko04810	10	0	0	0	1	0	6	1	3	2	2	10	0	0	0	6	0	2	3	4	0	7	0	12	0	0	3	0	1	7	0	3	2	6	0	2	2	2	1	5	0
gi_171846231_ref_NP_034899.2__Mus_musculus	Q3V0T4	1e-207	1	K06462	1e-207	690.1	ko04810	0	0	0	0	0	0	5	0	0	0	1	0	0	0	0	0	0	0	0	0	0	0	0	0	0	0	0	0	0	0	0	0	0	0	0	0	0	1	0	0	0
gi_307106382_gb_EFN54628.1__Chlorella_sp	Q60677	0.011	1	K06524	0.011	14.3	ko04810	0	0	0	0	0	0	0	0	0	0	0	0	0	0	0	0	0	0	0	0	0	0	0	0	0	0	0	0	0	0	0	0	0	0	0	0	0	0	0	0	0
maker-scaffold_8419-augustus-gene-0.6-mRNA-1_Cymbomonas	Q13797	1.4e-09	1	K06585	1.4e-09	35.9	ko04810	0	0	0	0	0	0	0	0	0	0	7	0	0	0	0	1	0	0	0	0	0	12	0	0	0	0	7	0	0	1	0	0	0	0	0	0	0	0	0	0	0
FBpp0084720_Drosophila_melanogaster	Q9Z1K7	0	1	K02085	0	2562.3	ko04810;ko04812	0	0	0	0	0	0	0	0	0	0	0	0	0	0	0	0	0	0	0	0	0	0	0	0	0	0	0	0	0	0	0	0	0	0	0	0	0	0	0	0	0
FBpp0070404_Drosophila_melanogaster	P18206	0	1	K05700	0	1031.4	ko04810;ko04812	0	2	0	0	1	1	1	1	1	0	0	0	0	0	0	0	1	1	0	0	0	1	0	0	0	0	0	0	1	0	0	0	1	1	0	1	1	2	0	0	0
g6398.t1_PACid:27567925_Chlamydomonas_reinhardtii	O60610	4e-07	1	K05740	4e-07	27.6	ko04810;ko04812	0	0	0	0	0	0	0	0	0	0	0	0	0	0	0	0	0	0	0	0	0	0	0	0	0	0	0	0	0	0	0	0	0	0	0	0	0	0	0	0	0
gi_831780404_ref_XP_012756023.1__Acyto_subglobosum	O81644	2.9e-276	1	K05768	2.9e-276	917	ko04810;ko04812	11	6	0	0	3	3	7	3	2	2	3	9	0	0	0	7	3	4	1	0	0	6	2	6	0	0	17	0	6	1	0	9	0	6	0	7	4	9	0	0	0
EPZ36591_Rozella_allomycis	Q54K32	6.1e-231	1	K16848	6.1e-231	766.7	ko04810;ko04812	26	11	0	0	4	3	13	2	5	4	3	8	1	1	0	11	9	3	1	0	0	7	2	9	1	3	20	0	14	2	0	12	3	5	3	6	4	19	0	0	3
jgi_Allma1_317_AMAG_00300T0_Allomyces_Macrogynus	P34244	3.3e-37	1	K02515	3.3e-37	126.8	ko04812	1	6	0	0	1	2	0	1	0	1	0	0	0	0	0	0	0	1	0	0	2	0	2	0	0	0	0	1	0	0	1	0	1	0	0	0	1	0	0	0	1
Cre16.g672150.t1.2_PACid:27567431_Chlamydomonas_reinhardtii	D3ZHA0	2.9e-143	1	K04437	2.9e-143	476.1	ko04812	10	1	0	0	0	0	0	0	0	0	0	3	0	0	0	5	1	0	0	0	0	0	0	2	0	0	9	0	1	1	0	2	1	0	0	0	0	2	1	0	0
jgi_Conco1_8077_gm1.6317_g_Conidiobolus_coronatus	Q04195	3.8e-10	1	K04706	3.8e-10	37.9	ko04812	0	0	0	0	1	0	0	0	0	0	0	0	0	0	0	0	0	0	0	0	0	0	0	0	0	0	0	0	0	0	0	0	0	0	0	0	0	0	0	0	0
gi_307103303_gb_EFN51564.1__Chlorella_sp	A0JNJ5	6.1e-05	1	K05738	6.1e-05	20.1	ko04812	0	0	0	0	0	0	0	0	0	0	0	0	0	0	0	0	0	0	0	0	0	0	0	0	0	0	0	0	0	0	0	0	0	0	0	0	0	0	0	0	0
gi_831792392_ref_XP_012760028.1__Acyto_subglobosum	Q8VHI6	1.6e-95	1	K06083	1.6e-95	318.5	ko04812	2	2	0	0	1	1	1	1	0	0	1	2	0	0	0	0	1	1	0	0	0	1	0	2	0	0	2	0	2	1	0	1	1	2	0	0	1	1	0	0	0
FBpp0303262_Drosophila_melanogaster	Q9WV92	4.4e-242	1	K06107	4.4e-242	803.7	ko04812	0	0	0	0	0	0	3	0	1	0	0	0	0	0	0	0	0	0	0	0	0	6	0	0	0	0	0	0	0	0	0	0	0	8	0	0	0	1	0	0	0
gi_568910460_ref_XP_006496715.1__Mus_musculus	O08719	1.1e-69	1	K06274	1.1e-69	233.9	ko04812	2	0	0	0	0	1	1	0	0	0	0	1	0	0	0	0	1	0	1	0	0	1	0	0	0	0	2	0	0	0	0	1	0	0	0	0	0	2	0	0	0
gi_244790018_ref_NP_001155972.1__Mus_musculus	Q9EPC1	2.3e-142	1	K06275	2.3e-142	471.8	ko04812	1	0	0	0	1	0	1	0	0	0	1	0	0	0	0	2	1	1	1	0	0	0	0	1	0	0	1	0	4	0	0	0	0	0	0	3	1	4	0	0	0
jgi_Conco1_7150_gm1.5390_g_Conidiobolus_coronatus	Q6GNT9	1.7e-121	1	K06990	1.7e-121	402.9	ko04812	0	2	1	0	1	1	1	1	1	1	1	1	0	0	0	1	1	1	1	1	2	0	1	1	0	0	1	1	2	2	1	1	1	1	1	1	1	0	1	1	1
gi_122425580_ref_NP_083669.1__Mus_musculus	P02533	1.3e-134	1	K07604	1.3e-134	446.7	ko04812	1	0	0	0	2	0	1	1	1	0	0	0	0	0	0	0	0	0	0	2	0	0	0	0	0	0	0	0	0	2	0	0	0	2	0	0	0	1	0	1	0
Vocar.0001s0752.1.p_Volvox_carteri	Q148H7	1e-05	1	K07605	1e-05	22.2	ko04812	0	0	0	0	0	0	0	0	0	0	0	0	0	0	0	0	0	0	0	0	0	0	0	0	0	0	0	0	0	0	0	0	0	0	0	0	0	0	0	0	0
AMSG_03810T0_Thec_trahens	P14732	2.9e-05	1	K07611	2.9e-05	21.7	ko04812	0	0	0	0	0	0	0	0	0	0	0	0	0	0	0	0	0	0	0	0	0	0	0	0	0	0	0	0	0	0	0	0	0	0	0	0	0	0	0	0	0
gi_440798345_gb_ELR19413.1__Acanth.castellanii	P10676	0.022	1	K08834	0.022	13.3	ko04812	1	0	0	0	0	0	0	0	0	0	0	0	0	0	0	0	0	0	0	0	0	0	0	0	0	0	0	0	0	0	0	0	0	0	0	0	0	0	0	0	0
gi_569009591_ref_XP_006527826.1__Mus_musculus	Q7YU29	9.6e-184	1	K10366	9.6e-184	609.5	ko04812	2	0	0	0	0	1	1	0	0	0	0	0	0	0	0	0	0	0	0	0	0	1	0	0	0	0	1	0	0	0	0	0	0	1	0	0	0	0	0	0	0
maker-scaffold_425-snap-gene-0.11-mRNA-1_Cymbomonas	P49813	2.5e-147	1	K10370	2.5e-147	488.9	ko04812	0	1	0	0	0	0	4	0	1	0	0	0	0	0	0	0	2	0	0	0	0	0	6	0	0	0	6	0	0	0	0	0	0	16	0	0	1	2	0	0	0
gi_568961207_ref_XP_006511098.1__Mus_musculus	P06754	2.3e-113	1	K10373	2.3e-113	376.2	ko04812	0	0	0	0	0	0	1	0	1	0	1	0	0	0	0	0	0	0	0	0	0	1	0	0	0	0	1	0	0	0	0	0	0	1	0	0	0	2	0	0	0
gi_307107453_gb_EFN55696.1__Chlorella_sp	Q01484	7.9e-168	1	K10380	7.9e-168	557.2	ko04812	44	1	0	0	3	4	27	3	27	2	8	2	0	0	0	4	2	21	7	5	0	41	1	11	0	0	39	3	6	38	1	10	2	30	1	24	4	40	3	9	2
gi_568990380_ref_XP_006520095.1__Mus_musculus	Q9UQB3	1e-238	1	K10387	1e-238	792.1	ko04812	1	0	0	0	0	0	0	0	0	0	0	0	0	0	0	0	0	0	0	0	0	1	0	1	0	0	0	0	0	2	0	0	0	0	0	0	0	0	0	0	0
ESU39802.1_Giardia_intestinalis	Q8J1G4	8.5e-05	1	K10398	8.5e-05	20.1	ko04812	0	0	0	0	0	0	0	0	0	0	0	0	0	0	0	0	0	0	0	0	0	0	0	0	0	0	0	0	0	0	0	0	0	0	0	0	0	1	0	0	0
Vocar.0026s0053.1.p_Volvox_carteri	P28739	5e-09	1	K10405	5e-09	34	ko04812	2	0	0	0	0	0	0	0	0	0	0	0	0	0	0	0	0	0	0	0	0	0	0	0	0	0	0	0	0	0	0	0	0	0	0	0	0	0	0	1	0
Vocar.0044s0016.1.p_Volvox_carteri	P46824	1e-10	1	K10407	1e-10	38.2	ko04812	0	0	0	0	0	0	0	0	0	0	0	0	0	0	0	0	0	0	0	0	0	0	0	0	0	0	0	0	0	0	0	0	0	0	0	0	0	0	0	0	0
TTHERM_01043320_Tetrah_thermophila	Q9P2D7	1.2e-77	1	K10408	1.2e-77	259.5	ko04812	1	18	0	0	9	12	1	9	16	1	1	1	1	0	0	0	0	8	1	13	0	12	0	6	0	0	1	0	8	16	0	0	8	12	0	1	10	16	10	13	0
gi_121917071_gb_EAY21847.1__Trich_vaginalis	Q16959	2.2e-136	1	K10409	2.2e-136	452.9	ko04812	0	7	0	0	2	3	0	3	2	0	1	0	0	0	0	0	0	2	0	2	0	2	0	2	0	0	0	0	6	4	2	0	2	3	0	0	2	3	2	2	0
gi_922867548_gb_KOO34160.1__Chrysochrom_tobin	Q26630	2.5e-99	1	K10410	2.5e-99	329.6	ko04812	0	2	0	0	1	1	0	1	1	0	1	0	0	0	0	0	0	1	0	5	0	1	0	1	0	0	0	0	2	4	2	0	1	1	0	0	0	1	2	4	0
gi_922862781_gb_KOO30329.1__Chrysochrom_tobin	Q8K0T2	3.2e-85	1	K10417	3.2e-85	283.9	ko04812	0	3	0	0	1	1	0	1	1	0	0	0	0	0	0	0	0	1	0	1	0	1	0	1	0	0	0	0	4	1	0	0	1	1	0	0	1	0	0	1	0
Bradi2g54980.1.p_Brachypodium_distachyon	Q9LZN0	3.2e-171	1	K10418	3.2e-171	567	ko04812	0	0	0	0	0	0	0	0	0	0	0	0	0	0	0	0	0	0	0	0	0	0	0	0	0	0	0	0	0	0	0	0	0	0	0	0	0	0	0	0	0
gi_307108930_gb_EFN57169.1__Chlorella_sp	P63171	1e-51	1	K10420	1e-51	171.4	ko04812	1	2	0	0	1	1	1	1	1	0	1	1	0	0	0	0	0	1	1	3	0	1	1	2	0	0	1	0	1	4	2	1	1	1	1	0	1	1	2	3	0
jgi_Conco1_4069_gm1.2309_g_Conidiobolus_coronatus	P30622	4.1e-11	1	K10421	4.1e-11	40.8	ko04812	0	0	0	0	0	0	0	0	0	1	0	0	0	0	0	0	0	0	0	0	0	0	2	0	0	0	0	0	0	0	0	0	0	0	0	0	0	0	0	0	0
FBpp0304727_Drosophila_melanogaster	Q8N3C7	4e-82	1	K10423	4e-82	268.6	ko04812	0	11	1	1	1	3	4	4	6	1	5	1	1	1	2	0	1	1	5	2	0	10	1	1	1	3	2	1	2	3	1	1	2	14	3	3	1	23	1	1	2
jgi_Conco1_5733_gm1.3973_g_Conidiobolus_coronatus	Q7K2D2	2.3e-62	1	K10424	2.3e-62	209	ko04812	1	3	0	0	1	1	1	1	1	1	1	1	0	0	0	0	1	1	0	0	0	1	1	1	0	0	1	0	2	1	1	1	1	1	1	1	1	1	1	0	1
gi_831791414_ref_XP_012759706.1__Acyto_subglobosum	Q0P5A1	6.4e-16	1	K10425	6.4e-16	57	ko04812	0	2	0	0	0	1	1	1	1	1	0	1	0	0	0	0	0	1	1	0	0	0	1	0	0	0	99	0	0	1	0	1	0	1	0	1	1	1	1	0	0
jgi_Conco1_6193_gm1.4433_g_Conidiobolus_coronatus	Q9QUR2	1.2e-124	1	K10426	1.2e-124	414.8	ko04812	1	2	0	0	1	1	1	1	1	1	1	1	0	0	0	0	1	2	1	0	0	1	1	1	0	0	2	0	2	1	1	1	1	1	0	2	1	1	1	0	1
KNZ45478_Puccinia_sorghi	Q9QZB9	3.5e-89	1	K10427	3.5e-89	295.2	ko04812	2	1	0	0	1	1	1	1	1	1	1	1	0	0	0	0	1	1	1	0	0	0	1	1	0	0	1	0	1	1	1	1	1	0	0	1	1	1	1	0	1
AMSG_07658T0_Thec_trahens	Q148G7	1.3e-54	1	K10428	1.3e-54	182.2	ko04812	1	2	0	0	1	1	1	1	1	1	0	1	0	0	0	0	1	1	0	0	0	1	1	1	0	0	2	0	2	1	1	1	0	1	0	1	0	1	1	0	1
gi_124244033_ref_NP_115769.1__Mus_musculus	P14873	1.5e-237	1	K10429	1.5e-237	789.8	ko04812	0	0	0	0	0	0	0	0	0	0	0	0	0	0	0	0	0	0	0	0	0	0	0	0	0	0	0	0	0	0	0	0	0	0	0	0	0	0	0	0	0
ESU45814.1_Giardia_intestinalis	Q14244	3.9e-08	1	K10433	3.9e-08	30.7	ko04812	0	0	0	0	0	0	0	0	0	0	0	0	0	0	0	0	0	0	0	0	0	0	0	0	0	0	0	0	0	0	0	0	0	0	0	0	0	0	0	0	0
EPZ33581_Rozella_allomycis	Q9FGQ6	1.9e-98	1	K10436	1.9e-98	327.4	ko04812	1	5	1	0	1	2	1	2	1	1	1	1	1	1	2	0	1	2	0	1	2	1	2	2	0	3	2	1	4	2	1	1	2	1	1	1	1	1	1	2	1
jgi_Neosp1_667045_estExt_fgenesh1_pg.C_380096_Neocallimastix_californiae	Q66HC9	1.7e-252	1	K11143	1.7e-252	836.5	ko04812	0	2	0	0	2	1	0	3	2	0	0	0	0	0	0	0	0	1	0	3	0	2	0	3	0	0	0	0	1	2	1	0	2	2	0	0	2	1	1	2	0
gi_831775313_ref_XP_012754470.1__Acyto_subglobosum	Q8VZI7	0.031	1	K12160	0.031	10.3	ko04812	1	0	0	0	0	0	1	0	0	0	0	2	0	0	0	0	0	0	0	0	0	0	0	0	0	0	1	0	3	0	0	1	0	0	0	1	0	1	0	1	0
DDB0219928_DDB_G0288691_Dicty_discoideum	Q8BUK6	7.3e-196	1	K16536	7.3e-196	650.3	ko04812	2	2	1	0	1	1	1	1	1	1	1	1	0	0	0	0	1	3	2	1	0	1	2	0	0	0	7	0	1	1	2	2	1	2	0	1	1	1	1	0	1
TTHERM_00237640_Tetrah_thermophila	B3H5K9	1.9e-238	1	K16547	1.9e-238	791.5	ko04812	0	1	1	0	1	1	1	1	1	2	2	1	0	0	0	1	0	2	0	0	0	1	1	2	0	0	2	0	5	1	0	0	2	1	0	0	1	3	0	0	0
MA_104379g0010_Picea_abies	Q9FG37	1.7e-127	1	K16570	1.7e-127	424.1	ko04812	3	5	2	1	2	2	2	3	2	2	2	2	2	2	0	2	1	2	2	3	6	2	3	2	2	0	4	2	3	2	2	2	2	2	2	4	2	2	2	3	2
Bradi2g35187.1.p_Brachypodium_distachyon	Q9M350	1.8e-154	1	K16571	1.8e-154	513	ko04812	1	3	0	0	1	1	2	1	1	1	2	0	0	0	0	0	0	2	1	1	0	1	1	1	0	0	2	0	0	1	1	0	0	1	1	0	1	1	1	1	2
Bradi2g19942.1.p_Brachypodium_distachyon	Q96RT8	1.3e-84	1	K16572	1.3e-84	283.4	ko04812	0	2	0	0	0	1	2	1	1	1	0	0	0	0	0	0	0	0	0	0	0	0	0	2	0	0	5	0	0	3	0	0	0	1	0	1	1	2	0	0	0
Bradi5g18610.1.p_Brachypodium_distachyon	G5E8P0	9.2e-72	1	K16573	9.2e-72	240.3	ko04812	0	0	0	0	0	0	0	0	1	0	0	0	0	0	0	0	0	0	1	0	0	0	1	0	0	0	0	0	0	0	0	0	0	1	0	0	0	0	0	0	0
jgi_Conco1_79059_fgenesh1_kg.99___15___Locus8252v1rpkm1.92_Conidiobolus_coronatus	Q9CQ25	3.1e-27	1	K16574	3.1e-27	93.3	ko04812	0	0	0	0	0	0	0	0	0	0	0	0	0	0	0	0	0	0	0	0	0	0	0	0	0	0	0	0	0	0	0	0	1	0	0	0	0	0	0	0	0
FBpp0088469_Drosophila_melanogaster	Q80TV8	0	1	K16578	0	2285.7	ko04812	1	0	0	0	0	0	3	0	1	0	1	1	0	0	0	0	0	0	1	1	0	1	0	1	0	0	0	0	0	3	0	1	0	1	0	1	1	2	0	1	0
EPZ36936_Rozella_allomycis	Q9BWV7	1.9e-36	1	K16600	1.9e-36	123.9	ko04812	0	4	0	0	4	2	0	1	4	1	1	1	0	0	0	0	2	0	1	9	0	6	0	5	0	0	6	0	2	11	3	2	3	11	1	1	3	9	5	8	0
gi_218156330_ref_NP_001004361.2__Mus_musculus	Q66JT5	2.1e-69	1	K16605	2.1e-69	230	ko04812	0	0	0	0	0	0	0	0	0	0	0	0	0	0	0	0	0	0	0	0	0	1	0	0	0	0	0	0	0	0	0	0	0	0	0	0	0	0	0	0	0
gi_225690564_ref_NP_663591.3__Mus_musculus	Q91YK0	4.7e-97	1	K16606	4.7e-97	322.6	ko04812	0	0	0	0	0	0	0	0	0	0	0	0	0	0	0	0	0	0	0	0	0	0	0	0	0	0	0	0	0	0	0	0	0	0	0	0	0	0	0	0	0
maker-scaffold_3061-snap-gene-0.18-mRNA-1_Cymbomonas	Q9CQM0	2.5e-77	1	K16607	2.5e-77	257.2	ko04812	0	0	0	0	0	0	0	0	1	0	0	0	0	0	0	0	0	0	0	0	0	0	0	0	0	0	0	0	0	1	0	0	0	0	0	0	0	1	0	0	0
Bradi1g72750.1.p_Brachypodium_distachyon	Q3UDE2	8.1e-198	1	K16609	8.1e-198	656.6	ko04812	4	0	0	0	1	0	0	0	3	0	1	1	0	0	0	1	0	0	2	0	0	2	1	1	0	0	2	0	2	2	0	3	0	1	0	0	1	2	2	2	0
Bradi2g17300.1.p_Brachypodium_distachyon	Q9FLP0	1.4e-223	1	K16732	1.4e-223	741.3	ko04812	0	0	0	0	0	0	0	0	0	0	0	0	0	0	0	0	0	0	0	0	0	0	0	0	0	0	0	0	0	0	0	0	0	0	0	0	0	0	0	0	0
Bradi2g53267.2.p_Brachypodium_distachyon	Q5N749	0	1	K16803	0	1485.3	ko04812	1	6	1	1	1	1	1	2	1	1	1	2	1	1	0	1	1	1	1	1	2	1	1	2	1	3	5	1	2	2	0	2	1	1	2	4	1	1	0	1	1
Bradi2g49650.1.p_Brachypodium_distachyon	O04350	7.8e-42	1	K17292	7.8e-42	139.8	ko04812	1	2	1	0	1	1	1	1	1	1	1	1	0	0	0	0	1	1	1	1	2	1	1	0	1	0	1	1	2	1	1	1	2	1	1	2	1	1	1	1	1
DDB0214994_DDB_G0277855_Dicty_discoideum	Q9FKI0	4.8e-182	1	K17336	4.8e-182	603.8	ko04812	6	2	2	0	1	1	6	1	4	1	1	9	0	1	2	3	2	2	5	0	4	2	1	3	0	0	9	2	9	3	0	8	4	4	1	7	3	5	0	0	1
Bradi2g20530.1.p_Brachypodium_distachyon	Q9NQT6	2.7e-07	1	K17456	2.7e-07	28.3	ko04812	0	0	0	0	0	0	0	0	0	0	0	0	0	0	0	0	0	0	0	0	0	0	0	0	0	0	0	0	0	0	0	0	0	0	0	0	0	0	0	0	0
gi_568909581_ref_XP_006529898.1__Mus_musculus	A1ZAU8	1.8e-211	1	K17493	1.8e-211	702.7	ko04812	0	2	0	0	1	1	0	1	1	0	0	0	0	0	0	0	0	1	0	0	0	0	0	1	0	0	0	0	0	1	0	0	0	1	0	0	1	1	0	1	0
gi_440791865_gb_ELR13103.1__Acanth.castellanii	O35867	0	1	K17551	0	1358	ko04812	1	0	0	0	0	0	0	0	0	0	0	0	0	0	0	0	0	0	0	0	0	0	0	0	0	0	0	0	0	0	0	0	0	0	0	0	0	0	0	0	0
gi_307110592_gb_EFN58828.1__Chlorella_sp	Q8MJU9	1.4e-08	1	K17751	1.4e-08	31.4	ko04812	0	0	0	0	0	0	0	1	0	0	0	0	0	0	0	0	0	0	0	0	0	0	0	0	0	0	0	0	0	0	0	0	0	0	0	0	0	0	0	0	0
gi_922869649_gb_KOO35725.1__Chrysochrom_tobin	Q19782	0.042	1	K18585	0.042	12.3	ko04812	0	0	0	0	0	0	0	0	0	0	0	0	0	0	0	0	0	0	0	0	0	0	0	0	0	0	0	0	0	0	0	0	0	0	0	0	0	0	0	0	0
gi_831773004_ref_XP_012753778.1__Acyto_subglobosum	O45487	0.0013	1	K18595	0.0013	16.1	ko04812	0	0	0	0	0	0	0	0	0	0	0	0	0	0	0	0	0	0	0	0	0	0	0	0	0	0	0	0	0	0	0	0	0	0	0	0	0	0	0	0	0
gi_831780242_ref_XP_012755969.1__Acyto_subglobosum	Q55E54	1.5e-298	1	K18619	1.5e-298	989.3	ko04812	4	6	0	0	6	1	2	2	2	2	1	4	0	0	0	3	5	2	4	1	0	1	2	1	0	0	7	1	7	2	1	3	1	1	1	6	2	2	1	1	1
gi_19111848_ref_NP_595056.1__Schizosaccharomyces_pombe	Q9QYC0	3.3e-194	1	K18622	3.3e-194	643.2	ko04812	0	0	0	0	0	0	0	0	0	1	1	1	0	0	0	0	0	3	1	0	0	0	0	1	0	0	1	0	0	0	0	2	0	0	2	2	0	1	0	0	1
KNZ46039_Puccinia_sorghi	Q7SXR3	3.6e-146	1	K18624	3.6e-146	484.9	ko04812	1	2	1	1	1	1	1	1	1	1	1	1	1	1	0	0	1	1	1	0	4	1	1	1	1	3	1	1	1	1	1	1	1	1	1	1	1	0	1	1	1
jgi_Bigna1_80137_fgenesh1_pg.68_NUM_11_Big_natans	Q4V8G8	0.0017	1	K18630	0.0017	16.2	ko04812	0	0	0	0	0	0	0	0	0	0	0	0	0	0	0	0	0	0	0	0	0	0	0	0	0	0	0	0	0	0	0	0	0	0	0	0	0	0	0	0	0
LOC_Os03g32140.1_PACid:21912947_Oryza_sativa	Q9M0N8	5.8e-30	1	K18633	5.8e-30	100.8	ko04812	1	1	1	0	1	1	1	0	0	1	0	0	0	0	0	0	0	1	0	0	0	1	1	0	1	0	0	1	0	0	1	0	1	0	1	1	1	1	1	0	0
415236_Selaginella_moellendorffii	B3H4F1	1.4e-45	1	K18635	1.4e-45	152.9	ko04812	0	0	0	0	0	0	0	0	0	0	0	0	0	0	0	0	0	0	0	0	0	0	0	0	0	0	0	0	0	1	0	0	0	0	0	0	0	0	0	0	0
Bradi1g55317.1.p_Brachypodium_distachyon	Q197W8	4.3e-169	1	K18636	4.3e-169	561.2	ko04812	0	0	0	0	0	0	0	0	0	0	0	0	0	0	0	0	0	0	0	0	0	0	0	0	0	0	0	0	0	0	0	0	0	0	0	0	0	0	0	0	0
gi_19115307_ref_NP_594395.1__Schizosaccharomyces_pombe	P38928	9.4e-123	1	K18637	9.4e-123	408.2	ko04812	0	0	0	0	0	0	0	0	0	0	0	0	0	0	0	0	0	0	0	0	0	0	0	0	0	0	0	0	0	0	0	0	0	0	1	0	0	0	0	0	0
jgi_Phypa1_1_232007_fgenesh2_pg.scaffold_148000024_Physcomitrella_patens	Q0E9G3	3.5e-102	1	K19751	3.5e-102	340.1	ko04812	0	3	0	0	1	1	0	1	1	0	1	1	0	0	0	0	0	0	0	1	0	2	0	1	0	0	0	0	1	1	1	1	1	1	0	0	1	1	1	2	0
gi_922852542_gb_KOO21224.1__Chrysochrom_tobin	Q3UYV8	7.4e-128	1	K19752	7.4e-128	424.9	ko04812	0	2	0	0	1	1	0	2	1	1	0	0	0	0	0	0	0	1	0	1	0	1	0	0	0	0	0	0	0	1	0	0	3	1	0	0	1	0	0	1	0
jgi_Allma1_2399_AMAG_07345T0_Allomyces_Macrogynus	Q86X45	1.8e-130	1	K19753	1.8e-130	432.9	ko04812	0	2	0	0	1	1	0	1	2	0	0	0	0	0	0	0	0	2	0	1	0	2	0	1	0	0	0	0	2	1	1	0	1	3	0	0	3	1	1	2	0
GSPATP00024309001_Param_tetraurelia	P0DL09	8.3e-192	1	K19754	8.3e-192	636.3	ko04812	0	2	0	0	1	1	0	1	1	0	1	0	0	0	0	0	0	0	0	1	0	1	0	0	0	0	0	0	2	1	1	0	1	1	0	0	1	1	2	1	0
GSPATP00025486001_Param_tetraurelia	Q5TD94	2.2e-118	1	K19756	2.2e-118	393.4	ko04812	0	2	0	0	1	1	0	2	1	0	0	0	0	0	0	0	0	1	0	2	0	1	0	2	0	0	0	0	2	1	1	0	1	1	0	0	1	1	1	2	0
gi_922860223_gb_KOO28139.1__Chrysochrom_tobin	Q9H1X1	6.2e-94	1	K19757	6.2e-94	312.4	ko04812	0	2	0	0	1	1	0	0	1	0	0	0	0	0	0	0	0	1	0	2	0	1	0	1	0	0	0	0	1	1	1	0	1	1	0	0	1	1	1	2	0
gi_255683351_ref_NP_001157197.1__Mus_musculus	Q8R368	1.1e-102	1	K19758	1.1e-102	342	ko04812	0	0	0	0	0	0	0	0	1	0	0	0	0	0	0	0	0	0	0	1	0	1	0	1	0	0	0	0	4	1	0	0	1	1	0	1	0	1	1	1	0
jgi_Neosp1_705570_fgenesh2_kg.181_NUM_22_NUM_Locus8060v1rpkm4.77_Neocallimastix_californiae	B9EJR8	9.2e-211	1	K19759	9.2e-211	700.1	ko04812	0	2	0	0	1	1	0	1	1	0	1	1	0	0	0	0	0	1	0	1	0	1	0	1	0	0	0	0	5	2	1	1	0	1	0	1	1	2	1	1	0
AMSG_03156T0_Thec_trahens	Q8L5R3	8.9e-290	1	K21767	8.9e-290	962	ko04812	1	3	1	0	1	1	3	1	1	1	1	1	1	1	0	0	1	1	1	1	2	1	1	1	0	0	3	1	3	1	1	1	1	1	1	1	1	1	1	1	1
Bradi2g39750.1.p_Brachypodium_distachyon	Q8GRL7	2.2e-130	1	K21768	2.2e-130	433.3	ko04812	0	2	0	0	1	1	2	1	1	1	2	1	0	0	0	0	3	2	1	1	2	1	1	2	1	0	3	0	2	4	1	1	1	1	1	1	1	2	2	1	1
Bradi3g46410.1.p_Brachypodium_distachyon	Q5EB94	0.00044	1	K22031	0.00044	18.9	ko04812	0	0	0	0	0	0	0	0	0	0	0	0	0	0	0	0	0	0	0	0	0	0	0	0	0	0	0	0	0	0	0	0	0	0	0	0	0	0	0	0	0
EPZ36584_Rozella_allomycis	Q9LSU1	1.1e-94	1	K02729	1.1e-94	314.3	map03050	8	13	7	5	7	7	7	7	9	7	8	8	7	7	38	11	7	7	5	7	12	7	7	6	7	19	8	7	16	7	7	10	7	7	7	9	7	6	7	7	7
TTHERM_00470650_Tetrah_thermophila	P42742	5e-109	1	K02732	5e-109	361.1	map03050	1	2	1	0	1	1	1	1	1	1	1	1	1	1	2	1	1	2	0	1	2	1	1	1	1	3	1	1	1	1	1	1	0	1	1	1	1	1	1	1	1
FBpp0077383_Drosophila_melanogaster	Q9LST6	8.8e-90	1	K02734	8.8e-90	297.6	map03050	1	2	1	0	1	1	1	1	1	1	1	1	1	1	2	1	1	1	0	1	2	1	1	1	1	3	1	1	1	1	1	1	1	1	1	1	1	1	1	1	1
EHI_049330_Ent_hist	O65084	3.1e-108	1	K02735	3.1e-108	358.1	map03050	1	2	1	1	1	1	1	1	1	1	1	1	1	1	2	1	1	1	1	1	2	1	1	1	1	3	1	1	3	1	1	1	1	1	1	2	1	1	1	1	1
jgi_Phypa1_1_65406_fgenesh1_pg.scaffold_6000088_Physcomitrella_patens	Q7DLR9	4e-104	1	K02736	4e-104	344.7	map03050	1	2	1	0	1	1	3	1	1	1	1	1	1	1	10	1	1	1	1	7	2	1	1	1	1	1	1	1	1	1	1	1	1	1	1	2	1	1	1	1	1
gi_121916758_gb_EAY21536.1__Trich_vaginalis	O23717	1.1e-126	1	K02737	1.1e-126	418.9	map03050	1	1	1	1	1	1	1	1	1	1	1	1	1	1	2	1	1	2	1	1	2	1	2	1	1	3	1	1	1	1	1	1	1	1	1	3	1	1	1	1	1
Bradi2g33390.1.p_Brachypodium_distachyon	Q7DLS1	6.9e-92	1	K02739	6.9e-92	304.5	map03050	2	4	2	2	2	2	2	2	2	2	2	2	2	2	4	2	2	2	2	2	4	2	2	2	2	6	2	2	5	3	2	1	2	2	2	2	1	2	2	2	2
BDET_03236_Batrachochytrium_dendrobatidis	Q9SIV2	0	1	K03028	0	1305	map03050	1	3	1	1	1	1	1	1	1	1	1	1	1	1	2	1	1	2	1	1	4	1	1	1	1	3	3	1	1	1	1	1	1	1	1	1	1	1	1	1	1
LOC_Os10g05180.1_PACid:21882892_Oryza_sativa	Q58DA0	7.4e-67	1	K03029	7.4e-67	222.7	map03050	1	3	1	2	1	1	1	1	1	1	1	1	1	1	0	1	1	1	1	1	2	1	1	1	1	3	2	0	2	1	1	1	1	1	1	1	1	1	1	1	1
GSPATP00039618001_Param_tetraurelia	Q9LT08	9.7e-116	1	K03030	9.7e-116	383.9	map03050	2	4	1	0	2	2	2	2	2	3	2	2	1	1	2	3	1	2	2	2	2	2	2	2	1	3	3	1	5	2	1	2	2	2	2	3	2	2	2	3	2
FBpp0075422_Drosophila_melanogaster	Q9SGW3	6.9e-110	1	K03031	6.9e-110	364.5	map03050	0	2	0	0	1	1	1	1	1	1	1	1	0	1	0	1	1	1	1	1	0	0	1	1	0	3	1	1	1	1	1	1	1	1	1	1	1	1	1	1	1
BDET_02143_Batrachochytrium_dendrobatidis	O48844	0	1	K03032	0	1381.2	map03050	1	3	1	1	1	1	1	1	1	1	1	1	1	1	58	1	1	1	1	1	2	1	1	2	1	3	2	1	2	1	1	1	1	1	1	2	1	1	1	1	1
jgi_Bigna1_85971_estExt_fgenesh1_pg.C_70147_Big_natans	P93768	7.3e-182	1	K03033	7.3e-182	602.8	map03050	1	2	1	1	1	1	1	1	1	1	1	1	1	1	2	1	1	1	1	1	2	1	1	1	1	3	1	1	1	1	1	1	2	1	1	2	1	1	1	1	1
EPZ35174_Rozella_allomycis	Q9FIB6	1.2e-170	1	K03035	1.2e-170	565.9	map03050	0	2	1	0	1	1	2	1	1	1	1	1	1	1	2	1	2	1	1	2	2	1	1	1	1	3	1	0	4	1	1	1	1	1	2	2	1	1	1	1	1
GSPATP00031964001_Param_tetraurelia	Q9LP45	2.3e-202	1	K03036	2.3e-202	670.5	map03050	1	2	1	1	1	1	1	1	1	1	1	1	1	1	2	1	1	1	1	1	2	1	1	1	2	3	1	1	4	1	1	1	1	1	1	2	1	1	1	1	1
gi_307111778_gb_EFN60012.1__Chlorella_sp	Q93Y35	2.1e-179	1	K03037	2.1e-179	594.5	map03050	1	2	1	1	1	1	2	1	1	1	1	1	1	1	2	1	1	1	1	2	2	1	1	1	1	3	2	1	2	1	1	1	1	1	1	3	1	1	1	1	1
jgi_Neosp1_450339_estExt_Genewise1Plus.C_180145_Neocallimastix_californiae	Q9C774	2.5e-97	1	K03038	2.5e-97	323.1	map03050	2	4	1	2	2	2	2	2	2	2	2	2	1	1	2	1	2	2	0	1	2	2	3	2	1	3	3	2	5	2	2	2	2	2	2	3	2	2	2	2	2
jgi_Bigna1_51516_estExt_Genewise1Plus.C_10293_Big_natans	Q8GYA6	6.5e-154	1	K03039	6.5e-154	510.5	map03050	1	3	1	1	1	1	1	1	1	1	1	1	1	1	2	2	0	1	1	1	2	1	1	1	1	3	1	1	1	1	1	1	1	1	2	1	1	1	1	1	1
Cre10.g448000.t1.3_PACid:27579964_Chlamydomonas_reinhardtii	Q2FQ56	0.00033	1	K03420	0.00033	17.8	map03050	0	0	0	0	0	0	0	0	0	0	0	0	0	0	0	0	0	0	0	0	0	0	0	0	0	0	0	0	0	0	0	0	0	0	0	0	0	0	0	0	0
gi_307104834_gb_EFN53086.1__Chlorella_sp	A4FBY2	0.015	1	K03432	0.015	12.7	map03050	0	0	0	0	0	0	0	0	0	0	0	0	0	0	0	0	0	0	0	0	0	0	0	0	0	0	0	0	0	0	0	0	0	0	0	0	0	0	0	0	0
Bradi3g34870.1.p_Brachypodium_distachyon	A8LH54	0.027	1	K03433	0.027	13.4	map03050	0	0	0	0	0	0	0	0	0	0	0	0	0	0	0	0	0	0	0	0	0	0	0	0	0	0	0	0	0	0	0	0	0	0	0	0	0	0	0	0	0
jgi_Bigna1_90159_estExt_fgenesh1_pg.C_640002_Big_natans	O48726	2.5e-82	1	K06691	2.5e-82	273.9	map03050	1	2	1	0	0	1	1	1	2	1	1	1	0	0	0	1	0	1	1	1	0	1	2	1	0	0	2	0	1	2	1	1	2	2	2	1	1	1	1	2	0
gi_922859787_gb_KOO27760.1__Chrysochrom_tobin	Q5RFD3	1.4e-70	1	K06698	1.4e-70	234.9	map03050	1	0	0	0	0	0	1	0	1	1	1	1	0	0	0	0	1	0	1	1	0	0	0	0	0	0	1	1	0	2	1	1	1	0	0	3	1	2	2	1	1
Bradi1g42980.2.p_Brachypodium_distachyon	F4JC97	0	1	K06699	0	1293.1	map03050	1	3	0	0	1	1	2	1	1	2	1	1	0	0	0	1	1	1	1	1	0	1	2	2	0	0	2	1	4	2	1	1	1	2	0	3	2	1	1	1	1
Bradi1g25260.2.p_Brachypodium_distachyon	Q9M330	5e-112	1	K06700	5e-112	372.1	map03050	0	0	0	0	0	1	0	0	0	0	1	0	0	0	0	0	0	0	0	0	0	0	0	1	0	0	0	0	0	0	0	0	0	0	1	0	0	0	0	0	0
LOC_Os02g55720.1_PACid:21920782_Oryza_sativa	Q9CQT5	6.1e-35	1	K11599	6.1e-35	118.2	map03050	1	2	0	0	1	1	1	1	1	1	1	1	0	0	0	1	1	2	1	0	2	1	1	1	0	0	1	1	2	1	1	1	1	1	1	1	0	1	1	1	1
Cre13.g592350.t1.2_PACid:27573480_Chlamydomonas_reinhardtii	D2ATX1	6.1e-06	1	K13527	6.1e-06	24.4	map03050	0	0	0	0	0	0	0	0	0	0	0	0	0	0	0	0	0	0	0	0	0	0	0	0	0	0	0	0	0	0	0	0	0	0	0	0	0	0	0	0	0
FBpp0085325_Drosophila_melanogaster	Q7F0R1	6.7e-95	1	K01456	6.7e-95	315.5	map04141	2	0	0	0	1	0	1	0	0	0	0	1	0	0	0	0	0	1	1	0	0	1	1	1	0	0	4	0	3	1	0	1	0	1	1	2	1	1	0	0	0
Bradi2g62690.1.p_Brachypodium_distachyon	Q9FHW7	1.5e-48	1	K03094	1.5e-48	161.7	map04141	4	2	0	0	3	4	2	4	1	3	1	2	1	1	2	6	2	3	1	2	2	1	3	2	1	0	1	1	4	3	1	2	1	2	1	1	2	1	1	2	1
FBpp0074075_Drosophila_melanogaster	P56286	3.4e-126	1	K03237	3.4e-126	418.1	map04141	3	2	1	0	1	1	1	1	2	1	1	1	1	1	2	1	2	1	1	1	2	1	2	1	1	3	1	1	4	1	1	1	1	1	1	1	1	1	1	1	1
gi_922855044_gb_KOO23528.1__Chrysochrom_tobin	Q8RVL2	4.4e-81	1	K03853	4.4e-81	270.6	map04141	1	0	0	0	1	0	2	0	3	8	2	0	0	0	0	1	0	1	0	20	0	2	3	18	0	0	3	0	0	5	1	0	0	5	0	0	1	14	1	14	1
gi_922867475_gb_KOO34105.1__Chrysochrom_tobin	Q23457	1.7e-38	1	K03868	1.7e-38	128.7	map04141	2	2	2	4	2	2	2	2	2	2	1	2	1	1	4	2	2	2	1	4	4	1	1	1	2	4	1	1	0	3	2	2	0	2	2	0	2	1	2	3	2
gi_955172755_emb_CUG83046.1__Bodo_saltans	P51819	0	1	K04079	0	1028.9	map04141	4	6	2	3	2	2	4	2	4	2	3	3	1	1	2	3	3	3	3	19	8	3	3	6	1	3	8	2	9	3	4	3	3	3	1	3	1	3	4	3	0
Bradi1g31830.4.p_Brachypodium_distachyon	Q0IIB6	0.00016	1	K04452	0.00016	19.2	map04141	0	0	0	0	0	0	0	0	0	0	0	0	0	0	0	0	0	0	0	0	0	0	0	0	0	0	0	0	0	0	0	0	0	0	0	0	0	0	0	0	0
AMSG_00680T0_Thec_trahens	Q07984	1e-72	1	K04571	1e-72	241.4	map04141	0	0	0	0	0	0	1	0	0	0	0	0	0	0	0	0	0	0	0	0	0	1	0	0	0	0	0	0	0	0	0	0	0	0	0	1	0	1	0	0	0
maker-scaffold_1029-augustus-gene-0.12-mRNA-1_Cymbomonas	P35134	1.4e-70	1	K06689	1.4e-70	234.2	map04141	26	33	24	11	19	16	21	15	18	16	17	24	8	8	12	13	12	23	12	13	10	18	21	26	7	24	23	7	49	19	13	22	12	24	13	16	20	15	14	14	12
gi_440794406_gb_ELR15567.1__Acanth.castellanii	F4JUU5	1.4e-82	1	K07765	1.4e-82	275.4	map04141	1	0	0	0	0	0	1	1	1	0	1	1	0	0	0	0	1	1	1	0	0	1	1	0	0	0	1	0	0	0	0	1	0	1	0	0	2	1	0	0	0
FBpp0086613_Drosophila_melanogaster	A2WNF5	1.3e-135	1	K08288	1.3e-135	450.2	map04141	3	2	0	0	3	1	2	1	1	1	1	1	0	0	0	2	1	1	3	2	0	2	2	1	0	0	2	1	4	3	0	2	1	2	1	2	1	2	1	2	1
DDB0306555_DDB_G0268856_Dicty_discoideum	Q0WUG6	0	1	K08653	0	1391.6	map04141	1	0	0	0	0	0	1	0	1	0	1	8	0	0	0	0	1	0	1	1	0	1	0	2	0	0	3	1	0	2	0	3	0	1	0	3	0	1	0	1	0
Vocar.0037s0149.1.p_Volvox_carteri	Q7XIT1	4.2e-137	1	K08852	4.2e-137	455.1	map04141	4	2	2	2	2	2	2	1	1	1	1	6	0	0	0	3	0	2	2	0	2	1	3	3	1	3	5	1	8	0	0	4	1	1	1	1	1	2	0	0	1
gi_13775156_ref_NP_038870.2__Mus_musculus	O35426	1.1e-78	1	K09027	1.1e-78	261.5	map04141	0	0	0	0	0	0	0	0	0	0	1	0	0	0	0	0	0	0	0	0	0	1	0	1	0	0	0	0	0	1	0	0	0	0	0	0	0	1	0	0	0
TTHERM_00361510_Tetrah_thermophila	O74752	2.7e-15	1	K09503	2.7e-15	54.8	map04141	0	0	0	0	0	0	0	0	0	0	0	0	0	0	0	0	0	0	0	2	0	0	0	0	0	0	0	0	0	0	0	0	0	0	0	1	0	0	0	2	0
maker-scaffold_931-snap-gene-0.10-mRNA-1_Cymbomonas	Q5RAJ6	2.3e-11	1	K09517	2.3e-11	41.1	map04141	0	0	0	0	0	0	0	0	0	0	0	0	0	0	0	0	0	0	0	0	0	0	0	0	0	0	0	0	0	0	0	0	0	0	0	0	0	0	0	0	0
Migut.N02857.1.p_Mimulus_guttatus	Q9QYI4	3e-33	1	K09518	3e-33	113.9	map04141	2	5	1	0	1	1	1	3	1	1	1	2	0	0	0	0	1	1	1	1	4	1	2	0	0	0	2	2	2	1	1	2	1	1	1	2	1	1	1	3	1
jgi_Gloin1_342321	Q54M21	0.0031	1	K09523	0.0031	15	map04141	0	0	0	0	0	0	0	0	0	0	0	0	0	0	0	0	0	4	0	0	0	0	0	0	0	0	0	0	0	41	0	6	2	0	0	0	0	0	0	0	0
Bradi1g42010.1.p_Brachypodium_distachyon	Q7XVN7	1.6e-235	1	K09540	1.6e-235	781.1	map04141	0	6	2	1	4	3	3	4	2	1	1	1	1	1	2	3	2	1	2	2	6	3	2	2	1	3	5	3	4	4	6	2	3	2	2	1	1	2	2	2	2
74711_Selaginella_moellendorffii	Q9SRS9	9.3e-120	1	K09561	9.3e-120	396.8	map04141	0	0	0	0	0	0	1	0	0	0	0	0	0	0	0	0	0	1	0	0	0	0	1	1	0	0	1	0	0	2	1	0	0	1	0	0	1	1	1	0	0
maker-scaffold_1544-snap-gene-0.13-mRNA-1_Cymbomonas	Q9NZL4	8.5e-76	1	K09562	8.5e-76	253	map04141	1	0	1	0	1	0	2	0	2	1	1	1	0	0	0	1	0	1	0	1	0	2	1	1	0	0	2	0	4	2	1	1	0	1	1	3	2	2	1	1	1
gi_440804766_gb_ELR25635.1__Acanth.castellanii	Q9LF41	2.8e-227	1	K10597	2.8e-227	754.8	map04141	2	2	1	1	1	1	2	1	2	1	1	1	1	1	0	1	1	1	2	1	4	1	1	1	1	3	2	1	3	2	1	2	1	1	1	1	1	4	1	1	1
jgi_Phypa1_1_112701_e_gw1.5.83.1_Physcomitrella_patens	Q8VYC8	4.3e-201	1	K10636	4.3e-201	666.6	map04141	2	2	1	0	1	2	2	1	3	1	2	2	0	0	0	0	3	1	2	0	2	2	2	2	0	0	3	1	2	2	1	2	1	2	1	3	1	3	2	0	1
jgi_Phypa1_1_317_gw1.189.3.1_Physcomitrella_patens	F4JKK0	1.7e-24	1	K10661	1.7e-24	84.2	map04141	1	2	0	0	0	1	1	1	1	1	1	2	0	0	0	0	0	1	1	1	0	0	2	0	0	0	1	1	2	2	0	1	0	0	1	1	0	1	0	0	0
Bradi2g50940.2.p_Brachypodium_distachyon	Q568Y3	1.5e-30	1	K10666	1.5e-30	102.7	map04141	1	2	0	1	1	1	0	1	1	1	2	2	1	1	0	3	0	1	0	1	0	0	1	1	1	0	1	1	3	1	1	1	1	1	0	1	1	0	1	1	1
Cre13.g606350.t2.1_PACid:27573778_Chlamydomonas_reinhardtii	Q54LV1	4.6e-05	1	K10839	4.6e-05	21	map04141	0	0	0	0	0	0	0	0	0	0	0	0	0	0	0	0	0	0	0	0	0	0	0	0	0	0	0	0	0	0	0	0	0	0	0	0	0	0	0	0	0
Bradi4g11936.1.p_Brachypodium_distachyon	Q9C7S7	1.8e-138	1	K10976	1.8e-138	459.1	map04141	0	2	2	1	1	1	2	1	1	1	1	1	1	1	2	0	2	1	1	1	4	3	2	1	1	0	4	1	4	1	1	1	0	1	2	2	1	1	1	1	1
BDET_00722_Batrachochytrium_dendrobatidis	Q0WL80	0	1	K11718	0	1082.3	map04141	1	3	0	0	1	1	1	0	1	1	1	1	0	0	0	1	0	1	2	1	0	1	1	1	0	0	5	1	4	1	0	1	1	1	1	5	1	1	0	1	1
Bradi2g55100.1.p_Brachypodium_distachyon	Q9M391	5.1e-51	1	K11863	5.1e-51	170.4	map04141	1	0	1	0	1	0	2	0	1	1	1	0	0	0	0	0	0	1	0	0	0	1	1	1	0	0	0	0	0	0	1	1	1	0	0	0	1	2	1	0	1
TTHERM_00128310_Tetrah_thermophila	O13787	3.7e-51	1	K12275	3.7e-51	171.4	map04141	0	2	1	1	1	1	0	1	1	1	1	0	1	1	2	0	1	2	1	0	2	1	1	0	1	3	2	1	1	1	1	0	1	1	1	1	1	0	1	0	1
Bradi1g35240.1.p_Brachypodium_distachyon	P45434	1.8e-79	1	K13249	1.8e-79	264.5	map04141	1	0	0	0	1	0	0	0	1	1	0	1	0	0	0	0	1	1	1	1	2	1	1	1	0	0	1	0	0	0	0	1	1	1	0	0	1	1	0	1	1
gi_568923623_ref_XP_006501941.1__Mus_musculus	Q5E9E4	1.1e-57	1	K13250	1.1e-57	192.8	map04141	1	0	0	0	0	0	1	0	1	0	0	1	0	0	0	0	0	0	1	1	0	1	0	1	0	0	1	0	0	0	0	1	1	1	0	1	0	1	0	1	0
gi_831784639_ref_XP_012757531.1__Acyto_subglobosum	Q55GT5	2.4e-69	1	K13251	2.4e-69	230.7	map04141	1	0	0	0	0	0	1	0	2	0	0	1	0	0	0	0	0	0	0	1	0	1	0	1	0	0	1	0	0	0	0	1	1	1	0	0	0	1	0	1	0
jgi_Allma1_781_AMAG_17705T0_Allomyces_Macrogynus	O28972	2.1e-180	1	K13525	2.1e-180	596.1	map04141	22	56	14	7	27	26	29	26	30	19	29	24	12	12	34	18	25	30	18	32	36	26	27	35	12	38	52	22	49	33	21	26	21	33	20	34	29	30	25	34	17
gi_19114951_ref_NP_594039.1__Schizosaccharomyces_pombe	Q55BI3	2.2e-109	1	K13719	2.2e-109	363.7	map04141	3	2	0	0	1	1	1	1	1	1	0	1	0	0	0	1	0	1	1	1	0	1	1	2	1	0	1	1	2	1	0	1	1	1	1	1	1	1	1	1	1
Bradi2g33360.3.p_Brachypodium_distachyon	Q4G2J3	7.3e-94	1	K13989	7.3e-94	311.4	map04141	2	3	2	1	2	2	2	2	2	3	3	2	1	1	4	2	2	2	1	2	2	2	2	2	1	3	2	2	3	2	4	2	2	2	2	2	2	2	3	2	1
MA_10427493g0030_Picea_abies	Q54WT6	4.2e-25	1	K13993	4.2e-25	87.3	map04141	4	3	1	0	2	2	0	3	1	2	3	4	0	0	0	1	0	0	0	1	0	1	0	8	0	0	0	0	0	0	1	5	1	0	2	1	2	0	0	1	0
gi_121894780_gb_EAX99986.1__Trich_vaginalis	Q28298	2e-26	1	K14000	2e-26	90.9	map04141	0	0	0	0	1	0	0	0	0	0	0	0	0	0	0	0	0	0	0	0	0	0	0	0	0	0	0	0	0	0	1	0	0	0	0	1	0	0	0	0	0
jgi_Gloin1_345083	Q9VBV5	6.1e-81	1	K14001	6.1e-81	270.6	map04141	0	2	0	0	1	1	0	1	0	0	0	0	0	0	0	0	0	1	1	0	0	1	1	0	0	0	0	1	0	1	0	0	1	0	1	1	0	1	0	0	0
gi_307107638_gb_EFN55880.1__Chlorella_sp	Q96DZ1	2.9e-68	1	K14008	2.9e-68	227.5	map04141	1	2	0	0	2	1	2	1	2	1	1	1	0	0	0	1	0	1	1	1	0	2	2	2	1	0	1	1	1	2	0	3	1	2	1	2	2	2	0	2	1
gi_440795077_gb_ELR16218.1__Acanth.castellanii	Q54K74	1.4e-64	1	K14009	1.4e-64	215.6	map04141	2	4	0	0	1	1	2	1	1	1	1	1	1	1	2	1	1	3	3	1	2	1	2	1	0	3	2	0	1	1	1	1	1	1	1	2	4	1	0	1	1
Bradi4g29840.1.p_Brachypodium_distachyon	Q9ZU93	1e-74	1	K14011	1e-74	248.9	map04141	0	0	0	0	0	0	1	0	1	0	1	0	0	0	0	1	0	0	0	1	0	1	0	1	0	0	2	0	0	0	0	0	0	1	0	0	0	2	0	1	0
TTHERM_00703410_Tetrah_thermophila	Q8RWU7	7.3e-117	1	K14012	7.3e-117	388.7	map04141	1	2	1	0	1	1	1	1	1	1	1	1	1	1	0	1	1	1	1	1	0	1	2	1	1	0	1	1	3	1	1	1	1	1	1	1	1	2	1	1	1
gi_440794522_gb_ELR15682.1__Acanth.castellanii	Q9LYC2	5.2e-163	1	K14015	5.2e-163	540.5	map04141	1	0	0	0	0	0	0	0	0	0	0	1	0	0	0	1	0	0	0	1	0	0	0	1	0	0	1	0	0	1	1	1	0	0	0	1	0	1	0	1	0
LOC_Os09g32020.1_PACid:21924995_Oryza_sativa	Q55BK0	1.2e-59	1	K14016	1.2e-59	198.5	map04141	4	4	1	0	2	1	3	2	2	1	2	1	1	1	2	2	1	1	1	1	2	2	2	2	1	3	2	1	2	3	3	1	1	1	1	3	1	4	2	1	1
gi_922862375_gb_KOO29992.1__Chrysochrom_tobin	P56695	2.6e-36	1	K14020	2.6e-36	123	map04141	0	0	0	0	0	0	0	0	0	0	0	0	0	0	0	0	0	0	0	0	0	0	0	0	0	0	0	0	0	0	0	0	0	0	0	0	0	0	0	0	0
gi_90403601_ref_NP_031543.2__Mus_musculus	P38428	2e-45	1	K14022	2e-45	152.7	map04141	1	2	0	0	1	1	0	1	0	1	0	0	0	0	0	0	0	1	1	0	2	0	1	0	0	0	1	1	0	0	0	0	0	0	1	1	1	0	0	0	1
snap_masked-scaffold_4888-processed-gene-0.2-mRNA-1_Cymbomonas	Q8VHV8	7.1e-33	1	K14025	7.1e-33	111.8	map04141	0	0	0	0	0	0	0	0	1	0	0	0	0	0	0	0	0	0	0	0	0	1	0	0	0	0	0	0	0	0	0	0	0	0	0	0	0	1	0	0	0
jgi_Neosp1_81602_CE81601_3959_Neocallimastix_californiae	Q9JJK5	7.1e-114	1	K14027	7.1e-114	378.6	map04141	0	0	0	0	0	0	2	0	1	1	1	0	0	0	0	0	0	0	1	0	0	0	1	1	1	0	1	0	0	1	0	1	0	1	0	1	1	1	0	0	1
BDET_05277_Batrachochytrium_dendrobatidis	F4HTM3	7.2e-177	1	K01228	7.2e-177	587.5	map04141	1	2	0	0	1	2	1	1	1	1	1	1	0	0	0	0	0	1	1	1	0	0	1	2	0	0	2	1	3	2	0	1	2	1	1	3	1	1	1	0	1
Bradi5g26030.1.p_Brachypodium_distachyon	Q54NM9	5.5e-288	1	K07151	5.5e-288	955.2	map04141	2	2	1	0	1	2	2	1	1	1	1	1	0	0	0	2	1	1	1	4	2	2	1	1	1	0	2	1	1	2	1	1	1	2	1	1	1	2	1	4	1
EHI_005980_Ent_hist	Q0DJC5	3.6e-192	1	K12666	3.6e-192	637.4	map04141	0	2	0	0	1	1	1	1	1	1	1	1	0	0	0	4	1	1	1	0	2	0	2	1	0	0	2	0	2	1	1	1	1	1	1	1	1	1	1	0	1
Bradi2g58370.5.p_Brachypodium_distachyon	Q5N7W3	1.3e-76	1	K12667	1.3e-76	255.3	map04141	1	2	0	0	1	1	1	0	0	1	1	1	0	0	0	2	0	1	1	0	0	0	2	1	0	0	1	1	1	1	0	1	0	1	1	1	1	1	0	0	1
Bradi1g50180.1.p_Brachypodium_distachyon	O65085	4.7e-47	1	K12668	4.7e-47	156.8	map04141	1	2	0	0	1	1	1	1	0	1	1	1	0	0	0	1	1	1	1	0	0	0	1	1	0	0	1	0	2	1	1	0	1	1	1	1	1	1	1	0	1
Bradi4g23470.1.p_Brachypodium_distachyon	Q94I55	9.7e-135	1	K12669	9.7e-135	446.8	map04141	0	0	0	0	0	0	0	0	0	0	0	0	0	0	0	1	0	0	0	0	0	0	0	0	0	0	0	0	0	1	1	0	0	0	0	1	0	0	1	0	0
Bradi1g54200.1.p_Brachypodium_distachyon	Q6ZLK0	1.5e-156	1	K12670	1.5e-156	519	map04141	0	2	0	0	1	1	1	1	1	1	1	1	0	0	0	2	1	1	0	0	2	0	1	1	0	0	1	0	2	1	1	1	0	1	1	1	1	1	1	0	1
gi_26986561_ref_NP_758471.1__Mus_musculus	Q9ZVF6	2e-131	1	K00477	2e-131	435.4	map04146	2	2	0	0	1	1	1	1	1	1	1	1	0	0	0	0	0	1	0	0	0	2	1	1	0	0	2	1	1	1	0	1	0	1	0	1	1	1	0	0	1
gi_440803279_gb_ELR24187.1__Acanth.castellanii	Q704S8	8.4e-214	1	K00624	8.4e-214	709.2	map04146	5	8	0	0	3	3	7	4	5	4	8	0	0	0	0	0	4	5	3	3	6	2	6	0	0	0	12	0	7	8	0	0	4	4	0	11	3	6	0	5	3
EPZ31056_Rozella_allomycis	P00449	3.2e-56	1	K04564	3.2e-56	187.7	map04146	2	2	1	1	11	1	1	1	2	3	1	2	1	1	2	1	1	2	0	5	4	1	2	4	1	3	4	3	3	2	2	4	2	1	3	2	2	2	3	5	3
jgi_Gloin1_294247	P27082	2.4e-71	1	K04565	2.4e-71	236.7	map04146	3	2	0	0	1	1	3	1	1	1	1	9	0	0	0	0	4	2	1	0	0	0	2	1	0	0	4	0	2	1	0	5	0	0	1	1	3	4	0	0	0
DDB0238045_DDB_G0272234_Dicty_discoideum	Q9CA86	6.8e-85	1	K06664	6.8e-85	282.7	map04146	1	2	0	0	1	1	1	1	1	1	1	1	0	0	0	0	1	1	0	1	0	0	1	0	0	0	1	0	2	1	0	1	0	0	1	0	1	1	1	1	1
Bradi3g02320.1.p_Brachypodium_distachyon	Q8S8S1	1.1e-103	1	K13335	1.1e-103	345.1	map04146	1	2	0	0	1	1	4	1	1	1	1	1	0	0	0	0	1	2	0	1	0	1	1	0	0	0	2	1	4	1	0	1	0	1	1	0	1	1	0	1	1
gi_9910484_ref_NP_064345.1__Mus_musculus	Q8S9K7	1.7e-143	1	K13336	1.7e-143	476.1	map04146	1	0	0	0	0	0	1	0	1	0	1	1	0	0	0	0	0	0	0	0	0	0	0	1	0	0	1	1	2	1	0	1	0	1	1	0	0	1	1	0	0
Bradi3g50800.1.p_Brachypodium_distachyon	Q9SRQ3	1.1e-70	1	K13337	1.1e-70	236.6	map04146	1	4	0	0	1	1	1	1	1	1	1	1	0	0	0	1	1	1	0	1	2	1	2	1	0	0	2	0	4	1	0	0	1	2	1	0	1	1	0	1	1
jgi_Conco1_4766_gm1.3006_g_Conidiobolus_coronatus	O60065	1.5e-95	1	K13343	1.5e-95	317.8	map04146	0	2	0	0	1	1	1	1	0	1	0	0	0	0	0	1	0	1	0	1	2	0	1	0	0	0	1	0	0	0	0	0	1	0	1	0	1	0	0	0	1
jgi_Allma1_4512_AMAG_09249T0_Allomyces_Macrogynus	P80667	3.9e-87	1	K13344	3.9e-87	290.6	map04146	8	5	0	0	1	1	3	2	1	2	2	2	0	0	0	0	2	2	0	0	4	5	1	0	0	0	7	1	2	1	0	1	1	5	2	1	1	3	0	0	1
jgi_Conco1_9749_gm1.7989_g_Conidiobolus_coronatus	Q54N40	3.1e-85	1	K13345	3.1e-85	283.9	map04146	1	2	0	0	1	1	1	1	1	1	1	1	0	0	0	0	0	1	0	1	2	0	1	1	0	0	2	0	0	0	0	1	1	0	1	0	1	1	1	1	1
LOC_Os07g41800.1_PACid:21902784_Oryza_sativa	Q9SYU4	2.4e-26	1	K13346	2.4e-26	89.7	map04146	2	4	0	0	1	1	1	2	2	4	2	2	0	0	0	4	2	1	1	1	2	0	2	1	0	3	3	1	5	2	0	3	0	0	4	1	3	2	2	1	1
Bradi2g03206.1.p_Brachypodium_distachyon	Q54FR4	1.3e-52	1	K13347	1.3e-52	176.3	map04146	8	9	0	0	3	5	4	6	5	3	3	3	0	0	0	0	1	4	2	1	2	1	3	4	1	0	5	1	5	5	1	3	1	3	2	3	5	4	1	0	3
jgi_Bigna1_49415_estExt_Genewise1.C_460092_Big_natans	P0CQ38	2.5e-20	1	K13348	2.5e-20	70.9	map04146	0	0	0	0	0	0	0	0	0	0	0	0	0	0	0	0	0	0	0	0	0	0	0	0	0	0	0	0	0	0	0	0	0	0	0	0	0	2	0	0	0
BDET_00642_Batrachochytrium_dendrobatidis	P59382	6.4e-80	1	K13350	6.4e-80	265.5	map04146	1	2	0	0	1	1	1	1	1	1	1	1	0	0	0	0	1	1	0	1	2	0	1	1	0	0	1	1	2	1	0	1	1	0	0	0	1	1	0	1	2
FBpp0086405_Drosophila_melanogaster	Q0VCP2	1.1e-61	1	K13351	1.1e-61	206.5	map04146	0	2	0	0	1	1	3	1	0	1	3	1	0	0	0	0	1	1	0	2	2	1	2	1	0	0	1	2	1	3	0	0	1	0	1	0	1	1	0	0	1
jgi_Conco1_6406_gm1.4646_g_Conidiobolus_coronatus	P11930	9.2e-71	1	K13355	9.2e-71	236.3	map04146	1	0	0	0	1	0	0	0	1	1	1	1	0	0	0	0	0	5	0	2	0	0	1	1	0	0	1	0	0	0	0	1	0	0	0	1	1	1	0	1	1
Bradi2g32550.1.p_Brachypodium_distachyon	Q8GYB1	3.7e-82	1	K17879	3.7e-82	272.7	map04146	0	3	0	0	1	2	2	2	4	3	2	0	0	0	0	0	2	6	0	1	2	1	3	1	0	0	3	1	1	1	0	0	1	1	1	1	2	2	0	1	2
Bradi2g45420.2.p_Brachypodium_distachyon	P50218	1.1e-228	1	K00031	1.1e-228	756.7	map04146	2	5	0	0	1	1	2	1	1	1	1	2	0	0	0	0	1	1	1	1	4	0	3	1	0	0	5	1	1	2	1	2	2	0	1	0	1	1	2	2	1
Bradi1g56667.3.p_Brachypodium_distachyon	Q6AUV1	0	1	K00106	0	1521.3	map04146	5	0	0	0	1	0	3	0	2	0	0	1	0	0	0	0	0	2	0	0	0	2	1	7	0	0	1	1	4	1	0	1	0	1	0	6	0	3	0	0	1
AT5G65110.1_Arabidopsis_thaliana	O65202	5.8e-238	1	K00232	5.8e-238	789.4	map04146	10	13	0	0	1	5	4	7	3	2	6	8	0	0	0	0	2	0	1	1	2	1	13	7	0	0	20	1	6	10	0	14	3	1	0	3	4	5	2	1	6
gi_307108464_gb_EFN56704.1__Chlorella_sp	Q922Z0	1e-115	1	K00272	1e-115	384.2	map04146	2	2	0	0	0	1	1	1	2	2	1	1	0	0	0	0	1	3	0	0	0	1	2	0	0	0	1	0	2	4	0	1	0	0	1	1	1	0	0	0	1
jgi_Phypa1_1_103529_fgenesh1_pg.scaffold_2877000001_Physcomitrella_patens	Q9SJA7	1.7e-128	1	K00306	1.7e-128	427	map04146	2	0	0	0	0	0	1	0	1	0	0	1	0	0	2	0	0	0	0	0	0	0	0	1	0	0	1	0	0	1	0	1	0	0	0	0	0	1	0	0	0
jgi_Gloin1_348377	P98192	1.7e-176	1	K00649	1.7e-176	586.4	map04146	2	2	0	0	1	1	5	1	2	0	2	1	0	0	0	0	1	1	1	1	0	0	1	2	0	0	5	0	2	2	0	1	0	0	0	1	1	3	1	1	1
TTHERM_00053800_Tetrah_thermophila	O96759	1.1e-244	1	K00803	1.1e-244	811.6	map04146	3	0	0	0	0	0	1	0	1	0	0	1	0	0	0	0	0	1	0	1	0	0	0	3	0	0	0	0	0	2	0	1	0	0	0	2	0	1	0	1	0
gi_831754593_ref_XP_012748164.1__Acyto_subglobosum	Q56YA5	1.1e-140	1	K00830	1.1e-140	466.7	map04146	3	6	0	0	2	2	2	1	2	1	1	1	0	0	0	0	0	3	2	0	0	0	2	0	0	0	0	0	1	2	0	1	0	0	0	1	1	1	1	0	1
gi_955181222_emb_CUI11287.1__Bodo_saltans	P46086	1.1e-94	1	K00869	1.1e-94	314.8	map04146	1	2	0	0	1	1	1	1	1	0	1	1	1	1	0	0	1	1	0	1	4	0	1	2	0	3	1	1	2	1	0	1	1	1	1	1	1	1	0	1	0
gi_307102585_gb_EFN50856.1__Chlorella_sp	Q99J39	4.8e-128	1	K01578	4.8e-128	425.3	map04146	2	2	0	0	4	1	2	1	1	0	1	1	0	0	0	0	1	1	0	1	0	0	1	1	0	0	3	0	0	2	0	1	1	0	0	1	1	1	0	1	0
Bradi2g10100.2.p_Brachypodium_distachyon	Q29448	5.1e-152	1	K01640	5.1e-152	503.3	map04146	1	1	0	0	2	2	1	1	2	1	1	1	0	0	0	0	1	1	1	0	4	1	1	1	0	0	1	1	0	1	0	1	0	1	0	1	1	1	1	1	1
gi_46518506_ref_NP_032563.2__Mus_musculus	O09174	5e-141	1	K01796	5e-141	467.4	map04146	2	2	0	0	0	1	1	1	0	1	1	0	0	0	0	0	0	2	1	0	0	0	1	0	0	0	1	0	0	0	0	1	0	0	0	3	0	4	0	0	1
AMSG_10846T0_Thec_trahens	O30409	0	1	K01897	0	2401.5	map04146	4	2	0	0	4	2	2	2	8	2	2	1	0	0	0	0	0	2	2	1	0	3	6	1	0	0	5	0	4	6	0	1	1	6	3	9	8	3	0	0	6
gi_19113078_ref_NP_596286.1__Schizosaccharomyces_pombe	Q9DCN1	3.5e-65	1	K03426	3.5e-65	216.9	map04146	3	2	0	0	1	1	1	1	1	1	3	0	0	0	0	1	0	3	0	1	0	1	1	1	0	0	2	0	0	0	0	0	0	1	1	1	1	0	0	0	1
MA_12474g0010_Picea_abies	P30567	1e-248	1	K03781	1e-248	824.2	map04146	4	0	0	1	3	0	3	0	1	4	0	2	0	0	0	0	1	1	1	0	2	1	2	2	0	0	4	1	0	2	0	1	0	1	1	0	2	0	1	0	0
Migut.M01182.1.p_Mimulus_guttatus	P34914	3.5e-93	1	K08726	3.5e-93	310.3	map04146	4	4	0	0	0	1	2	2	2	10	10	0	0	0	0	0	1	14	2	0	0	1	4	6	0	0	11	0	0	8	0	0	0	1	0	5	4	5	0	0	5
gi_440794241_gb_ELR15408.1__Acanth.castellanii	P32020	2.2e-206	1	K08764	2.2e-206	683.6	map04146	2	1	0	0	0	1	3	1	0	1	1	0	0	0	0	0	0	5	0	1	0	1	1	1	0	0	4	0	0	0	0	0	0	1	0	0	0	0	0	1	1
266585_Selaginella_moellendorffii	Q9LRR9	6.6e-177	1	K11517	6.6e-177	585.8	map04146	0	0	0	0	1	0	1	0	1	3	1	1	0	0	0	0	0	4	0	0	0	0	1	0	0	0	3	0	2	2	0	1	0	1	1	1	1	0	0	0	3
jgi_Phypa1_1_164919_estExt_fgenesh1_pg.C_790140_Physcomitrella_patens	P58137	2.4e-123	1	K11992	2.4e-123	409.6	map04146	0	2	0	0	1	1	0	1	0	1	1	0	1	1	0	0	0	0	1	0	2	0	2	0	0	3	1	1	1	0	0	0	1	0	0	1	0	1	0	0	2
BDET_03980_Batrachochytrium_dendrobatidis	P97852	8.6e-95	1	K12405	8.6e-95	315.6	map04146	1	6	0	0	2	3	2	2	0	3	2	2	0	0	0	0	1	8	0	0	0	1	9	0	0	0	5	1	1	1	0	2	0	1	0	1	3	1	1	0	2
FBpp0080807_Drosophila_melanogaster	Q9D1G2	4.2e-95	1	K13273	4.2e-95	314.9	map04146	1	0	0	0	0	0	1	0	1	0	1	0	0	0	0	0	0	0	1	0	0	1	0	0	0	0	0	0	0	0	0	0	0	1	0	1	0	0	0	0	0
jgi_Conco1_2029_gm1.269_g_Conidiobolus_coronatus	Q9DCM2	5.5e-49	1	K13299	5.5e-49	164.7	map04146	1	0	0	0	1	0	1	0	1	0	2	0	0	0	0	0	0	5	0	0	2	1	2	0	0	0	3	1	3	0	0	0	1	1	0	2	1	2	0	0	1
Bradi1g73877.1.p_Brachypodium_distachyon	A1ZAI5	1.4e-140	1	K13356	1.4e-140	466.9	map04146	1	1	0	0	0	0	1	0	1	0	0	6	0	0	0	0	1	1	0	1	0	0	6	1	0	0	1	0	0	0	0	0	0	0	0	2	0	0	1	1	1
