# Supplementary material for: Global transcriptome analysis of the aphelid Paraphelidium tribonemae supports the phagotrophic origin of fungi
Source: Commun Biol. 2018 Dec 19;1:231. doi: 10.1038/s42003-018-0235-z (PMC6299283; doi:10.1038/s42003-018-0235-z)
Supplement: Supplementary file 7 — Supplementary Data 5 [file 42003_2018_235_MOESM7_ESM.xlsx]

## Sheet: Table S5
Supplementary Table 5. Myosins detected in Paraphelidium tribonemae
Sequence name	Class	hmm name	hmm acc	alignment start	alignment end	hmm length	bit score
DN27789_c1_g1_i1_m66972	Ic/h (Ia/b/c/h/d/g/k)	Myosin_head	PF00063.20	1	671	677	766.23
		IQ	PF00612.26	692	708	21	20.67
		IQ	PF00612.26	711	731	21	18.81
		Myosin_TH1	PF06017.12	846	1025	185	53.89
DN27789_c1_g1_i3_m66975	Ic/h (Ia/b/c/h/d/g/k)	Myosin_head	PF00063.20	10	681	677	770.66
		IQ	PF00612.26	702	718	21	20.66
		IQ	PF00612.26	721	741	21	18.80
		Myosin_TH1	PF06017.12	856	1035	185	53.87
DN28584_c1_g1_i1_m72858	Ik (Ia/b/c/h/d/g/k)	Myosin_head	PF00063.20	38	697	677	792.36
		Myosin_TH1	PF06017.12	819	984	185	82.32
DN28584_c1_g1_i3_m72864	Ik (Ia/b/c/h/d/g/k)	Myosin_head	PF00063.20	38	697	677	791.61
		Myosin_TH1	PF06017.12	819	984	185	80.38
DN27688_c0_g1_i1_m65219	If	Myosin_head	PF00063.20	23	690	677	752.14
		Myosin_TH1	PF06017.12	748	922	185	118.71
		SH3_1	PF00018.27	1001	1051	48	32.73
DN27688_c0_g1_i2_m65222	If	Myosin_head	PF00063.20	23	690	677	750.70
		Myosin_TH1	PF06017.12	748	922	185	120.28
		SH3_1	PF00018.27	1001	1051	48	32.76
DN28942_c0_g1_i1_m25835	II	Myosin_N	PF02736.18	92	124	40	29.65
		Myosin_head	PF00063.20	148	829	677	946.58
		Myosin_tail_1	PF01576.18	907	1849	1081	261.95
		Myosin_tail_1	PF01576.18	1978	2377	1081	74.19
DN22453_c0_g1_i1_m32098	IV	Myosin_head	PF00063.20	1	501	677	511.39
DN18655_c1_g1_i1_m5526	IV	Myosin_head	PF00063.20	25	298	677	346.71
DN28973_c0_g1_i3_m24892	V	Myosin_head	PF00063.20	79	778	677	868.03
		IQ	PF00612.26	795	813	21	11.29
		IQ	PF00612.26	842	859	21	20.49
		IQ	PF00612.26	891	909	21	22.48
		DIL	PF01843.18	1423	1521	104	97.82
DN29015_c0_g1_i2_m58764	XV-like	Myosin_head	PF00063.20	57	718	677	831.23
		MyTH4	PF00784.16	996	1093	108	72.11
		SH3_1	PF00018.27	1402	1446	48	23.78
		MyTH4	PF00784.16	1633	1734	108	63.50
		FERM_M	PF00373.17	1833	1942	118	26.65
DN28430_c5_g1_i2_m41535	XV-like	Myosin_head	PF00063.20	85	769	677	819.99
		MyTH4	PF00784.16	1031	1115	108	55.06
DN28430_c2_g1_i1_m41531	XV-like	Myosin_head	PF00063.20	22	105	677	124.79
DN46183_c0_g1_i1_m1798	XVII	Myosin_head	PF00063.20	2	119	677	66.17
DN28871_c0_g1_i1_m33284	XVII	Myosin_head	PF00063.20	11	707	677	494.21
		Cyt-b5	PF00173.27	893	943	74	38.09
		Cyt-b5	PF00173.27	998	1067	74	32.17
		Chitin_synth_2	PF03142.14	1098	1602	527	763.72
		DEK_C	PF08766.10	1682	1735	54	68.06
DN28978_c0_g1_i1_m25194	XVII	Myosin_head	PF00063.20	90	681	677	196.36
		Chitin_synth_2	PF03142.14	1348	1859	527	723.42
DN29016_c0_g1_i2_m58671	XXII	Myosin_head	PF00063.20	14	670	677	793.37
		IQ	PF00612.26	733	752	21	17.80
		MyTH4	PF00784.16	1166	1276	108	86.41
		FERM_M	PF00373.17	1404	1512	118	65.50
		MyTH4	PF00784.16	1758	1868	108	47.39
		FERM_M	PF00373.17	1976	2074	118	23.99
DN29016_c0_g1_i3_m58677	XXII	Myosin_head	PF00063.20	14	670	677	793.37
		IQ	PF00612.26	733	752	21	17.80
		MyTH4	PF00784.16	1166	1276	108	86.41
		FERM_M	PF00373.17	1404	1512	118	65.50
		MyTH4	PF00784.16	1758	1868	108	47.39
		FERM_M	PF00373.17	1976	2074	118	23.99
