# Supplementary material for: Global transcriptome analysis of the aphelid Paraphelidium tribonemae supports the phagotrophic origin of fungi
Source: Commun Biol. 2018 Dec 19;1:231. doi: 10.1038/s42003-018-0235-z (PMC6299283; doi:10.1038/s42003-018-0235-z)
Supplement: Supplementary file 8 — Supplementary Data 6 [file 42003_2018_235_MOESM8_ESM.xlsx]

## Sheet: Table S6
Supplementary Table 6. SCAR/WAVE and WASP detected in Paraphelidium tribonemae and closely related species.
	SCAR/WAVE	WASP
Paraphelidium tribonemae
Rozella allomycis
Paramicrosporidium sacamoebae
Mitosporidium daphniae
Amphiamblys sp.
Gonapodya prolifera
Spizellomyces punctatus
Batrachochytrium dendrobatidis
Allomyces macrogynus
Catenaria anguillulae
Blastocladiella britannica
