# Supplementary material for: Global transcriptome analysis of the aphelid Paraphelidium tribonemae supports the phagotrophic origin of fungi
Source: Commun Biol. 2018 Dec 19;1:231. doi: 10.1038/s42003-018-0235-z (PMC6299283; doi:10.1038/s42003-018-0235-z)
Supplement: Supplementary file 9 — Supplementary Software 1 [file 42003_2018_235_MOESM9_ESM.txt]

SCPD49_BI_CAT-Poisson	(Allomyces_macrogynus:0.144281,(Catenaria_anguillulae:0.134771,Blastocladiella_britannica:0.187072)1:0.079691,((((((Schizosaccharomyces_pombe:0.472935,Saitoella_complicata:0.246155)1:0.127683,(Ustilago_maydis:0.332832,Phanerochaete_chrysosporium:0.244906)1:0.132958)1:0.076849,(Rhizophagus_irregularis:0.238275,(Mortierella_verticillata:0.227277,(Mucor_circineloides:0.12661,Lichtheimia_hyalospora:0…
SCPD49_ML_LG+R8+C60	(Salpingoeca_kvevrii:0.4735311806,((((((Thecamonas_trahens:1.4424610915,Pygsuia_biforma:1.0369463827)100/100:0.129984,((((((((Saitoella_complicata:0.4132460274,Schizosaccharomyces_pombe:0.7570709838)100/100:0.189679,(Phanerochaete_chrysosporium:0.3931740264,Ustilago_maydis:0.5202827348)100/100:0.207588)100/100:0.100305,(((Mucor_circineloides:0.1754015927,Lichtheimia_hyalospora:0.1529701092)100/10…
SCPD36_BI_CAT-Poisson	(Allomyces_macrogynus:0.164125,(Catenaria_anguillulae:0.16018,Blastocladiella_britannica:0.228557)1:0.104159,((((((Schizosaccharomyces_pombe:0.596607,Saitoella_complicata:0.283902)1:0.170807,(Ustilago_maydis:0.399592,Phanerochaete_chrysosporium:0.290177)1:0.17724)1:0.1057,(Rhizophagus_irregularis:0.284557,(Mortierella_verticillata:0.278411,(Mucor_circineloides:0.148153,Lichtheimia_hyalospora:0.13…
SCPD36_ML_LG+R7+C60	(Salpingoeca_kvevrii:0.5865978039,(((((((Thecamonas_trahens:1.8413264188,Pygsuia_biforma:1.3288045017)100/100:0.134721,(((((((((Saitoella_complicata:0.4920523302,Schizosaccharomyces_pombe:0.9321172919)100/100:0.236320,(Phanerochaete_chrysosporium:0.4702921340,Ustilago_maydis:0.6258219823)100/100:0.256926)100/100:0.118925,(((Mucor_circineloides:0.2042829890,Lichtheimia_hyalospora:0.1773271214)100/…
BMC49_BI_CAT-Poisson	(Allomyces_macrogynus:0.181886,(Catenaria_anguillulae:0.158982,Blastocladiella_britannica:0.217924)1:0.081923,((((Schizosaccharomyces_pombe:0.404892,Saitoella_complicata:0.229006)1:0.13275,(Ustilago_maydis:0.330396,Phanerochaete_chrysosporium:0.287313)1:0.135086)1:0.085809,(((Rhizophagus_irregularis:0.284934,Mortierella_verticillata:0.273834)0.55:0.021735,(Mucor_circineloides:0.164844,Lichtheimia…
BMC49_MLLG+F+R7+C60	(Edhazardia_aedis:1.3764325601,(((((((((Pygsuia_biforma:0.8501951733,Thecamonas_trahens:0.8700133039)100/100:0.117432,((((Amoebidium_parasiticum:0.3291751382,Creolimax_fragrantissima:0.4787878736)100/100:0.190656,Sphaerothecum_destruens:0.5281180361)99.8/100:0.052241,((((Salpingoeca_kvevrii:0.4083830018,Monosiga_brevicollis:0.5746443065)100/100:0.076543,Didyomeca_costata:0.6292361701)100/100:0.18…
BMC36_BI_CAT-Poisson	(Allomyces_macrogynus:0.209991,(Catenaria_anguillulae:0.18557,Blastocladiella_britannica:0.261114)1:0.104548,((((Schizosaccharomyces_pombe:0.517088,Saitoella_complicata:0.285912)1:0.178726,(Ustilago_maydis:0.434292,Phanerochaete_chrysosporium:0.364837)1:0.201831)1:0.126226,((Rhizophagus_irregularis:0.338518,(Mortierella_verticillata:0.340554,(Mucor_circineloides:0.191967,Lichtheimia_hyalospora:0.…
BMC36_ML_LG+R6+C60	(Salpingoeca_kvevrii:0.6644382550,(((((((Pygsuia_biforma:1.5416080448,Thecamonas_trahens:1.7097050474)99.9/100:0.130339,(((((((((Saitoella_complicata:0.4687438472,Schizosaccharomyces_pombe:0.7935076530)100/100:0.278631,(Phanerochaete_chrysosporium:0.6043054967,Ustilago_maydis:0.6922339954)100/100:0.292780)100/100:0.156198,(((Mucor_circineloides:0.2548947245,Lichtheimia_hyalospora:0.2306400601)100…
GBE49_BI_CAT-Poisson	(Allomyces_macrogynus:0.152471,(Catenaria_anguillulae:0.132736,Blastocladiella_britannica:0.192894)1:0.08096,(((((Schizosaccharomyces_pombe:0.396959,Saitoella_complicata:0.232749)1:0.122467,(Ustilago_maydis:0.28334,Phanerochaete_chrysosporium:0.251146)1:0.120983)1:0.08706,((Rhizophagus_irregularis:0.256076,Mortierella_verticillata:0.238099)1:0.021366,(Mucor_circineloides:0.123905,Lichtheimia_hyal…
GBE49_ML_LG+F+R8+C60	(Rhizophagus_irregularis:0.2945316558,(((((((((((((Salpingoeca_kvevrii:0.3766810929,Monosiga_brevicollis:0.5300873621)100/100:0.0570276076,Didyomeca_costata:0.5269151833)100/100:0.1583486420,((Nematostella_vectensis:0.2351906907,Xenopus_tropicalis:0.2596019896)100/100:0.0500703566,Amphimedon_queenslandica:0.4245596679)100/100:0.1422899016)100/100:0.0489101745,(Capsaspora_owczarzaki:0.4519418347,M…
GBE36_BI_CAT-Poisson	(Allomyces_macrogynus:0.185376,(Catenaria_anguillulae:0.167081,Blastocladiella_britannica:0.245237)1:0.111746,(((((Schizosaccharomyces_pombe:0.547436,Saitoella_complicata:0.289013)1:0.182095,(Ustilago_maydis:0.373672,Phanerochaete_chrysosporium:0.336728)1:0.185013)1:0.144061,((Rhizophagus_irregularis:0.33622,Mortierella_verticillata:0.31723)1:0.019393,(Mucor_circineloides:0.157321,Lichtheimia_hya…
GBE36_ML_LG+R7+C60	(Rhizophagus_irregularis:0.4654070885,((((((((((((((Salpingoeca_kvevrii:0.6401046190,Monosiga_brevicollis:0.9550434579)100/100:0.0795616296,Didyomeca_costata:0.9116779035)100/100:0.2781900787,((Nematostella_vectensis:0.3655242889,Xenopus_tropicalis:0.4048887485)100/100:0.0734118534,Amphimedon_queenslandica:0.7021930719)100/100:0.2442375058)100/100:0.0808790896,(Ministeria_vibrans:1.0765479242,Cap…
chitin_synthases_235seq_mfteinsi_auto1	(Acas_g13928:0.7159797036,((((((((((((Alai_CCA16398:0.3656738042,Pinf_XP_002908631:0.0961499130)100/100:0.269286,Spar_SPRG_09812T0:0.0989016954)83.7/100:0.069655,Spar_SPRG_06131T0:0.2311833145)86.4/99:0.067851,(Spar_SPRG_02074T0:0.2849636946,Spar_SPRG_19383T0:0.2231862922)93.5/100:0.082207)96.2/100:0.123469,(Spar_SPRG_02554T0:0.1761659463,Spar_SPRG_04151T0:0.0550743149)98.8/100:0.155132)22.6/63:0…
chitin_deacetylases_322seq_mftlinsi_auto1	('ABY22111.1':3.0E-6,((((((((('ACZ52964.1':0.336904,(((((((('CDX73482.1':2.0E-6,'XP_013604657.1':0.004866):0.004822,'XP_013708495.1':3.0E-6):0.009629,'XP_013708445.1':0.009772):0.013849,'XP_018486810.1':0.026184):0.027262,'NP_191010.1':0.043):0.274252,'XP_016577143.1':0.621953):0.119781,'XP_018807345.1':0.22442):0.044655,'sp_P42820.1_CHIP_BETVU':0.661114):0.167701):0.812735,(((((((((((((((((('AFN…
chitinase_I_119seq_mftinsi_auto1	('ABY22111.1':3.0E-6,'YP_001623525.1':3.0E-6,('WP_049759040.1':0.004256,('WP_030397478.1':0.372612,(('BAA88833.1':0.145048,'BAA88834.1':0.247264):0.158768,('SDM22169.1':0.691818,('ZP_21234646.1':0.886566,('YP_004405419.1':0.66231,('XP_004361849.1':0.944535,(('ACZ52964.1':0.336904,('sp_P42820.1_CHIP_BETVU':0.661114,('XP_018807345.1':0.22442,('XP_016577143.1':0.621953,('NP_191010.1':0.043,('XP_0184…
fks1_145seq_fused_mftlinsi_auto1	(ORX89476.1:0.6966812386,((ORX87725.1:0.1899665295,ORX81310.1:0.1813340984)99.2/100:0.0980765786,ORX87727.1:0.2964672465)100/100:0.3632384194,((((((((CDS03806.1:0.0218628159,CDH49323.1:0.0248004982)100/100:0.1726283776,ORZ03898.1:0.2776870730)99.7/100:0.0806530175,(XP_018294363.1:0.2377514438,((ORZ20412.1:0.1832562756,ORX62604.1:0.2882742067)100/100:0.1327268868,(((CEP17910.1:0.0577115709,((GAN02…
gh3_229seq_mftlinsi_auto1	(KYR01502.1_beta_glucosidase_Dictyostelium_lacteum:0.1543341436,(XP_003288844.1_beta_glucosidase_Dictyostelium_purpureum__EGC34619.1_beta_glucosidase_Dictyostelium_purpureum:0.0946493118,(XP_629427.1_beta_glucosidase_Dictyostelium_discoideum_AX4__Q23892.2_RecName:0.0000022500,AAA74233.1_beta-glucosidase_Dictyostelium_discoideum_AX3:0.0139753214)99.4/100:0.085247)99.9/100:0.125436,((XP_004356243.1…
gh5_158seq_mftlinsi_auto1	(AAN51810.1_hypothetical_protein_LB_251_Leptospira_interrogans_serovar_Lai_str._56601:0.0836096461,ABJ80534.1_Conserved_hypothetical_protein_Leptospira_borgpetersenii_serovar_Hardjo-bovis_str._L550:0.1062332909,(BAJ64239.1_putative_glycosidase_Anaerolinea_thermophila_UNI-1:0.5878306409,(((((((((((((((BAL46041.1_EGCase_related_protein_1_Aspergillus_fumigatus:0.1552325351,EAA63584.1_hypothetical_pr…
Myo.04.afelid.gtm.iqtree	(Arth_19640394At__Atha_AT2G33240:0.0217771955,Arth_19651579At__Atha_AT1G04600:0.0090285776,((((Acoe_005_00115:0.0311674500,Acoe_034_00206:0.0281549061)90.9/65:0.012192,((Acoe_004_00667:0.0140355945,(Sbic_01g008180:0.0184335874,Arth_19642330At__Atha_AT2G31900:0.0306304176)64.8/100:0.012798)99.5/100:0.045602,((((((Acoe_034_00422:0.0294230538,Sbic_10g008210:0.0308749314)41.9/11:0.008273,((Arth_19649…
Myo.05-Iabchdgk.gtrimal.iqtree	(Hsap_ENSP00000324527:0.1527447852,Hsap_ENSP00000258787:0.3058835995,(Ctel_167519:0.2687860941,(((Dpul_305891:0.2242800495,Dmel_FBpp0079625:0.2962767017)89/98:0.043269,Nvec_XP_001637898:0.3564943419)61.6/75:0.037722,((Cele_T02C12_1:0.4554196857,(((Cowc_CAOG_07648:0.2992984159,Mvib_comp14986_c0_seq1_m31842:0.4634504511)98.9/100:0.099779,(((((Cowc_CAOG_06292:0.3109919550,Mvib_comp15194_c1_seq1_m332…
